# Supplementary material for: Unraveling nitrogen uptake and metabolism: gene families, expression dynamics and functional insights in aspen (Populus tremula)
Source: Tree Physiol. 2025 Aug 11;45(13):100–13. doi: 10.1093/treephys/tpaf099 (PMC12666385; doi:10.1093/treephys/tpaf099)
Supplement: Table_S1_tpaf099 [file table_s1_tpaf099.xlsx]

## Sheet: README
Table S1. Nitrogen uptake and metabolism related gene families in aspen (Populus tremula) and Arabidopsis.
Sheetname	A (NLP)
Description	NIN-like proteins
Column A	Gene name P. tremula
Column B	P. tremula
Column C	P. tricocharpa
Column D	A. thaliana
Column E	Gene name A. thaliana
Sheetname	B (NRT)
Description	Nitrate transporters
Column A	Gene name P. tremula
Column B	P. tremula
Column C	P. tricocharpa
Column D	A. thaliana
Column E	Gene name A. thaliana
Sheetname	C (AMT)
Description	Ammonium transporters
Column A	Gene name P. tremula
Column B	P. tremula
Column C	P. tricocharpa
Column D	A. thaliana
Column E	Gene name A. thaliana
Sheetname	D (AAT)
Description	Amino acid transporters
Column A	Gene name P. tremula
Column B	P. tremula
Column C	P. tricocharpa
Column D	A. thaliana
Column E	Gene name A. thaliana
Sheetname	E (NIR)
Description	Nitrite reductases
Column A	Gene name P. tremula
Column B	P. tremula
Column C	P. tricocharpa
Column D	A. thaliana
Column E	Gene name A. thaliana
Sheetname	F (NR)
Description	Nitrate reductases
Column A	Gene name P. tremula
Column B	P. tremula
Column C	P. tricocharpa
Column D	A. thaliana
Column E	Gene name A. thaliana
Sheetname	G (ASN)
Description	Asparagine synthetases
Column A	Gene name P. tremula
Column B	P. tremula
Column C	P. tricocharpa
Column D	A. thaliana
Column E	Gene name A. thaliana
Sheetname	H (AspAT)
Description	Aspartate aminotransferases
Column A	Gene name P. tremula
Column B	P. tremula
Column C	P. tricocharpa
Column D	A. thaliana
Column E	Gene name A. thaliana
Sheetname	I (ASPG)
Description	Asparaginases
Column A	Gene name P. tremula
Column B	P. tremula
Column C	P. tricocharpa
Column D	A. thaliana
Column E	Gene name A. thaliana
Sheetname	J (AlaAT)
Description	Alanine aminotransferases
Column A	Gene name P. tremula
Column B	P. tremula
Column C	P. tricocharpa
Column D	A. thaliana
Column E	Gene name A. thaliana
Sheetname	K (GDH)
Description	Glutamate dehydrogenases
Column A	Gene name P. tremula
Column B	P. tremula
Column C	P. tricocharpa
Column D	A. thaliana
Column E	Gene name A. thaliana
Sheetname	L (GOGAT)
Description	Glutamate synthases
Column A	Gene name P. tremula
Column B	P. tremula
Column C	P. tricocharpa
Column D	A. thaliana
Column E	Gene name A. thaliana
Sheetname	M (GS)
Description	Glutamine synthetases
Column A	Gene name P. tremula
Column B	P. tremula
Column C	P. tricocharpa
Column D	A. thaliana
Column E	Gene name A. thaliana
Sheetname	N (CAT)
Description	Cationic amino acid transporters
Column A	Gene name P. tremula
Column B	P. tremula
Column C	P. tricocharpa
Column D	A. thaliana
Column E	Gene name A. thaliana
Sheetname	Duplication
Description	Duplication statues of genes
Column A	Gene name P. tremula
Column B	P. tremula
Column C	P. tricocharpa
Column D	A. thaliana
Column E	Gene name A. thaliana
Column F	Duplication history for each gene
Sheetname	Pfam
Description	This sheet contains the Pfam identity of motifs that wwew used to identify the candidate genes
Column A	Gene family
Column B	Pfam accession

## Sheet: A (NLP)
Sheetname	NLP
Description	NIN-like proteins
Gene name P.tremula	P. tremula	Genename P. tremula	P.tricocharpa	A. thaliana	Gene name A. thaliana
NLP7a	Potra2n1c723	PotraNLP7a	Potri.001G087900	AT4G24020	NLP7
NLP7b	Potra2n3c7205	PotraNLP7b	Potri.003G143000
NLP8a	Potra2n7c15508	PotraNLP8a	Potri.007G133400	AT2G43500	NLP8
NLP8b	Potra2n17c31776	PotraNLP8b	Potri.017G018500
			Potri.T078200
NLP1	Potra2n1c2557	PotraNLP1	Potri.001G293300	AT2G17150	NLP1
NLP2a	Potra2n9c19349	PotraNLP2a	Potri.009G087500	AT4G35270	NLP2
NLP2b	Potra2n4c10214	PotraNLP2b	Potri.004G205500
NLP2c	Potra2n9c18665	PotraNLP2c	Potri.009G166900
NLP2d	Potra2n9c18666	PotraNLP2d	Potri.009G166300
			Potri.009G166400
			Potri.009G166800
NLP2e	Potra2n16c29612	PotraNLP2e	Potri.016G042900
NLP4a	Potra2n2c6368	PotraNLP4a	Potri.002G009700	AT1G20640	NLP4
NLP4b	Potra2n5c10572	PotraNLP4b	Potri.005G251700

## Sheet: B (NRT)
Sheetname	NRT
Description	Nitrate transporters
Gene name P. tremula	P. tremula	Gene name P. tremula	P. tricocharpa	A. thaliana	Gene name A. thaliana
NRT1.1/NPF6.3	Potra2n3c7503	PotraNRT1.1/NPF6.3	Potri.003G111500	AT1G12110	NRT1.1/NPF6.3
NPF6.4a	Potra2n14c27667	PotraNPF6.4a	Potri.014G157500	AT3G21670	NPF6.4
NPF6.4b	Potra2n2c4462	PotraNPF6.4b
NPF4.6a	Potra2n12c24313	PotraNPF4.6a	Potri.012G070700	AT1G69850	NPF4.6
NPF4.6b	Potra2n10c22131	PotraNPF4.6b	Potri.010G034300
NPF4.2	Potra2n2c4160	PotraNPF4.2	Potri.002G249100	AT3G25280	NPF4.2
NPF4.5a	Potra2n14c26596	PotraNPF4.5a	Potri.014G036200	AT1G27040	NPF4.5
			Potri.002G129500
NPF4.1	Potra2n5c12815	PotraNPF4.1	Potri.005G001400	AT1G33440	NPF4.4
			Potri.013G000800
NPF8.2a	Potra2n1c2158	PotraNPF8.2a	Potri.001G272900	AT5G01180	NPF8.2
NPF4.5b	Potra2n4c8996	PotraNPF4.5b	Potri.004G064100	AT1G27040	NPF4.5
NRT1.13a/NPF4.4a	Potra2n3c8403	PotraNRT1.13a/NPF4.4a	Potri.003G000800	AT1G33440	NRT1.13/NPF4.4
NRT1.13b/NPF4.4b	Potra2n4c10423	PotraNRT1.13b/NPF4.4b	Potri.004G229000
NRT1.13c/NPF4.4c	Potra2n19c33806	PotraNRT1.13c/NPF4.4c	Potri.019G067500	AT1G33440	NRT1.13/NPF4.4
NPF6.1	Potra2n1c551	PotraNPF6.1	Potri.001G068600	AT5G13400	NPF6.1
NPF8.3a	Potra2n2c6180	PotraNPF8.3a	Potri.002G029200	AT2G02040	NPF8.3
			Potri.005G233500
NPF5.10a	Potra2n13c25388	PotraNPF5.10a	Potri.013G106600	AT1G22540	NPF5.10
			Potri.013G106700
			Potri.T150600
			Potri.013G106300
			Potri.013G106400
			Potri.013G106500
NPF5.10b	Potra2n19c33665	PotraNPF5.10b	Potri.019G079700
NPF5.4a	Potra2n1c224	PotraNPF5.4a	Potri.001G027100	AT3G54450	NPF5.4
NPF5.4b	Potra2n3c6693	PotraNPF5.4b	Potri.003G197400
NPF5.9a	Potra2n17c30600	PotraNPF5.9a	Potri.017G152800	AT3G01350	NPF5.9
NPF5.9b	Potra2n4c9043	PotraNPF5.9b	Potri.004G068500
NPF5.5	Potra2n17c30657	PotraNPF5.5	Potri.T108100	AT2G38100	NPF5.5
			Potri.T108700
			Potri.017G145500
NPF5.6a	Potra2n16c30211	PotraNPF5.6a	Potri.016G103500	AT2G37900	NPF5.6
NPF5.6b	Potra2n6c14536	PotraNPF5.6b	Potri.006G092000	AT2G37900	NPF5.6
NPF5.7	Potra2n8c17164	PotraNPF5.7	Potri.008G061100	AT3G53960	NPF5.7
NPF5.1	Potra2n19c33914	PotraNPF5.1	Potri.019G055800	AT2G40460	NPF5.1
NPF5.2a	Potra2n10c21844	PotraNPF5.2a	Potri.010G068100	AT5G46050	NPF5.2
NPF5.2b	Potra2n8c18198	PotraNPF5.2b	Potri.008G170100
NPF5.2c	Potra2n2c4072	PotraNPF5.2c	Potri.002G258700
			Potri.002G258900
NPF7.3a	Potra2n1c1243	PotraNPF7.3a	Potri.001G145200	AT1G32450	NRT1.5/NPF7.3
NPF7.3b	Potra2n3c7718	PotraNPF7.3b	Potri.003G088800	AT1G32450	NRT1.5/NPF7.3
NPF7.2	Potra2n14c27869	PotraNPF7.2	Potri.014G179400	AT4G21680	NRT1.8/NPF7.2
NPF7.1a	Potra2n127s34651	PotraNPF7.1a	Potri.001G013400	AT5G19640	NPF7.1
NPF7.1b	Potra2n3c6559	PotraNPF7.1b
NPF8.3b	Potra2n11c22799	PotraNPF8.3b	Potri.011G120000	AT2G02040	NPF8.3
			Potri.010G100200
NPF8.1a	Potra2n6c14487	PotraNPF8.1a	Potri.006G096800	AT3G54140	NPF8.1
			Potri.016G111800
NPF8.1b	Potra2n16c30272	PotraNPF8.1b	Potri.016G111900
NPF8.1c	Potra2n9c19764	PotraNPF8.1c	Potri.009G042400
			Potri.001G248600
NPF2.11a	Potra2n12c24320	PotraNPF2.11a	Potri.012G071500	AT5G62680	NPF2.11
NPF2.11b	Potra2n12c24318	PotraNPF2.11b	Potri.012G071400
NPF2.10a	Potra2n17c31256	PotraNPF2.10a	Potri.017G076900	AT3G47960	NPF2.10
NPF2.11c	Potra2n1c3092	PotraNPF2.11c	Potri.017G076800	AT5G62680	NPF2.11
NPF2.13	Potra2n10c22127	PotraNPF2.13	Potri.010G034700	AT1G69870	NRT1.7/NPF2.13
NPF2.8a	Potra2n16c30205	PotraNPF2.8a	Potri.016G103200	AT5G28470	NPF2.8
NPF2.8b	Potra2n6c14539	PotraNPF2.8b	Potri.006G091600
NPF1.2a	Potra2n1c1630	PotraNPF1.2a	Potri.001G185700	AT1G52190	NRT1.11/NPF1.2
NPF1.2b	Potra2n18c32886	PotraNPF1.2b	Potri.018G040900
			Potri.018G041800
			Potri.018G040800
			Potri.018G041700
NPF1.2c	Potra2n18c32887	PotraNPF1.2c	-
NPF1.2d	Potra2n18c32888	PotraNPF1.2d	-
NPF1.2e	Potra2n18c32889	PotraNPF1.2e	Potri.018G040500
			Potri.018G041400
			Potri.018G040600
			Potri.018G040700
			Potri.018G041600
NPF1.2f	Potra2n18c32890	PotraNPF1.2f	Potri.018G040400
NPF1.2g	Potra2n6c13192	PotraNPF1.2g	Potri.006G240000
			Potri.012G087500
NPF2.6	Potra2n8c17009	PotraNPF2.6	Potri.008G045100	AT3G45660	NPF2.6
NPF3.1a	Potra2n10c21319	PotraNPF3.1a	Potri.010G126300	AT1G68570	NPF3.1
			Potri.010G126400
NPF3.1b	Potra2n16c29494	PotraNPF3.1b	Potri.016G032000
NPF3.1c	Potra2n6c15121	PotraNPF3.1c	Potri.006G033900
NPF3.1d	Potra2n6c15120	PotraNPF3.1d	Potri.006G034000
NRT2.7	Potra2n1c3059	PotraNRT2.7	Potri.001G348300	AT5G14570	NRT2.7
NRT2.5a	Potra2n12c24446	PotraNRT2.5a	Potri.012G087700	AT1G12940	NRT2.5
NRT2.5b	Potra2n15c28479	PotraNRT2.5b	Potri.015G081300
NRT2.5c	Potra2n15c28480	PotraNRT2.5c	Potri.015G081500
NRT2.1a	Potra2n9c20041	PotraNRT2.1a	Potri.009G008600	AT1G08090	NRT2.1
NRT2.1b	Potra2n9c20040	PotraNRT2.1b	Potri.009G008500
NRT3.1a	Potra2n12c24460	PotraNRT3.1a	Potri.012G089300	AT5G50200	NRT3.1
NRT3.1b	Potra2n15c28440	PotraNRT3.1b	Potri.015G085000
NRT3.1c	Potra2n15c28441	PotraNRT3.1c	Potri.015G085100

## Sheet: C (AMT)
Sheetname	AMT
Description	Ammonium transporters
Gene name P. tremula	P. tremula	Gene name P. tremula	P. tricocharpa	A. thaliana	Gene name A. thaliana
AMT2.1a	Potra2n6c14433	PotraAMT2.1a	Potri.006G102800	AT2G38290	AMT2;1
AMT2.1b	Potra2n16c30373	PotraAMT2.1b	Potri.016G121400
AMT2.2a	Potra2n1c2656	PotraAMT2.2a	Potri.001G305400
AMT2.2b	Potra2n19c34376	PotraAMT2.2b	Potri.019G000800
AMT2.3a	Potra2n19c34377	PotraAMT2.3a	Potri.005G106000
AMT2.3b	Potra2n19c34379	PotraAMT2.3b
AMT2.4	Potra2n18c32959	PotraAMT2.4	Potri.018G033500
AMT2.5	Potra2n13c25945	PotraAMT2.5	Potri.T103600
AMT2.6	Potra2n2c6021	PotraAMT2.6	Potri.002G047001
			Potri.005G216000
AMT2.7	Potra2n5c10918	PotraAMT2.7	-
AMT2.8	Potra2n5c12368	PotraAMT2.8	-
AMT1.4a	Potra2n2c4107	PotraAMT1.4a	Potri.002G255000	AT4G13510	AMT1;1
AMT1.4b	Potra2n2c4106	PotraAMT1.4b	Potri.002G255100
AMT1.2a	Potra2n13c25844	PotraAMT1.2a	Potri.013G049600
AMT1.2b	Potra2n19c34187	PotraAMT1.2b	Potri.019G023600
AMT1.1	Potra2n10c21889	PotraAMT1.1	Potri.008G173800
			Potri.010G063500

## Sheet: D (AAT)
Sheetname	AAT
Description	Amino acid transporters
Gene name P. tremula	P. tremula	Gene name P. tremula	P. tricocharpa	A. thaliana	Gene name A. thaliana
ANT1	Potra2n16c29822	PotraANT1	Potri.016G064500	AT3G11900	ANT1
ANT3.1	Potra2n5c11901	PotraANT3.1	Potri.005G102300	AT4G38250	ANT
ANT3.2	Potra2n4c10224	PotraANT3.2	Potri.004G206800
ANT3.3	Potra2n9c18655	PotraANT3.3	Potri.009G167900
AAP2.1	Potra2n13c25416	PotraAAP2.1	-	AT5G09220	AAP2
AAP7.1a	Potra2n11c22392	PotraAAP7.1a	Potri.011G167300	AT5G23810	AAP7
AAP7.1b	Potra2n11c22391	PotraAAP7.1b
AAP7.2	Potra2n1c3993	PotraAAP7.2	Potri.011G167000
			Potri.001G470000
AAP7.3a	Potra2n11c22393	PotraAAP7.3a	Potri.011G167200
AAP7.3b	Potra2n1c3995	PotraAAP7.3b	Potri.001G470200
AAP6.1	Potra2n2c5397	PotraAAP6.1	Potri.002G112100	AT5G49630	AAP6
AAP6.2	Potra2n9c19373	PotraAAP6.2	Potri.009G085000
AAP6.3	Potra2n6c13229	PotraAAP6.3	Potri.006G236100
AAP2.2	Potra2n9c18949	PotraAAP2.2	Potri.009G133600	AT5G09220	AAP2
AAP2.3	Potra2n5c12253	PotraAAP2.3	Potri.005G068900
AAP2.4	Potra2n7c15818	PotraAAP2.4	Potri.007G100100
AAP3.1	Potra2n2c5695	PotraAAP3.1	Potri.005G181500	AT1G77380	AAP3
			Potri.002G079500
AAP3.2	Potra2n2c5697	PotraAAP3.2	Potri.002G079400
AAP3.3	Potra2n5c11239	PotraAAP3.3	Potri.005G181600
LHT7.1	Potra2n4c10035	PotraLHT7.1	Potri.004G181100	AT4G35180	LHT7
			Potri.014G182400
LHT7.2	Potra2n2c6339	PotraLHT7.2	Potri.002G012900	AT4G35180	LHT7
LHT7.3	Potra2n4c10036	PotraLHT7.3	Potri.004G181200	AT4G35180	LHT7
LHT7.4	Potra2n9c18885	PotraLHT7.4	Potri.009G140800	AT4G35180	LHT7
LHT4	Potra2n14c26599	PotraLHT4	Potri.014G036500	AT1G47670	LHT4
LHT9	Potra2n10c21299	PotraLHT9	Potri.008G118000	AT1G25530	LHT9
			Potri.010G128300
LHT2	Potra2n10c21946	PotraLHT2	Potri.010G055800	AT1G24400	LHT2
			Potri.008G179000
			Potri.015G091600
LHT1.2	Potra2n1c2932	PotraLHT1.2	Potri.001G335200	AT5G40780	LHT1
LHT1.1	Potra2n1c2934	PotraLHT1.1	Potri.001G335300
PROT1a	Potra2n10c20704	PotraPROT1a	Potri.010G194600	AT2G39890	PROT1
PROT1b	Potra2n8c17185	PotraPROT1b	Potri.008G062900

## Sheet: E (NIR)
Sheetname	NIR
Description	Nitrite reductases
Gene name P. tremula	P. tremula	Gene name P. tremula	P. tricocharpa	A. thaliana	Gene name A. thaliana
SIR1a	Potra2n9c19664	PotraSIR1a	Potri.009G052600	AT5G04590	SIR
SIR1b	Potra2n1c2237	PotraSIR1b	Potri.001G257000
NIR1	Potra2n4c9696	PotraNIR1	Potri.004G140800	AT2G15620	NIR1
			Potri.009G101566

## Sheet: F (NR)
Sheetname	NR
Description	Nitrate reductases
Gene name P. tremula	P. tremula	Gene name P. tremula	P. tricocharpa	A. thaliana	Gene name A. thaliana
NR2a	Potra2n2c5606	PotraNR2a	Potri.002G088600	AT1G37130	NR2
NR2b	Potra2n5c11320	PotraNR2b	Potri.005G172400

## Sheet: G (ASN)
Sheetname	ASN
Description	Asparagine synthetases
Gene name P. tremula	P. tremula	Gene name P. tremula	P. tricocharpa	A. thaliana	Gene name A. thaliana
ASN1a	Potra2n1c2422	PotraASN1a	Potri.001G278400	AT3G47340	ASN1
ASN1b	Potra2n9c19555	PotraASN1b	Potri.009G072900
ASN3	Potra2n5c12183	PotraASN3	Potri.005G075700	AT5G10240	ASN3

## Sheet: K (GDH)
Sheetname	GDH
Description	Glutamate dehydrogenases
Gene name P. tremula	P. tremula	Gene name P. tremula	P. tricocharpa	A. thaliana	Gene name A. thaliana
GDH1a	Potra2n13c25774	PotraGDH1a	Potri.013G058300	AT5G18170	GDH1
GDH1b	Potra2n19c34089	PotraGDH1b	Potri.019G034800
GDH2.1b	Potra2n12c24663	PotraGDH2.1b	Potri.012G113500	AT5G07440	GDH2
GDH2.1a	Potra2n15c28165	PotraGDH2.1a	Potri.015G111000

## Sheet: H (AspAT)
Sheetname	AspAT
Description	A aspartate aminotransferases
Gene name P. tremula	P. tremula	Gene name P. tremula	P. tricocharpa	A. thaliana	Gene name A. thaliana
ASP3	Potra2n6c13176	PotraASP3	Potri.006G241600	AT5G11520	ASP3
			Potri.006G241500
ASP2	Potra2n18c32565	PotraASP2	Potri.018G082500	AT5G19550	ASP2
ASP5a	Potra2n18c33072	PotraASP5a	Potri.018G022200	AT4G31990	ASP5
ASP5b	Potra2n6c13008	PotraASP5b	Potri.006G260200
ASP1a	Potra2n14c27549	PotraASP1a	Potri.014G143300	AT2G30970	ASP1
ASP1b	Potra2n16c30472	PotraASP1b	Potri.006G107100
ASP1c	Potra2n6c14383	PotraASP1c
PATa	Potra2n5c12144	PotraPATa	Potri.005G079200	AT2G22250	PAT
PATb	Potra2n7c15927	PotraPATb	Potri.007G088426

[truncated: 8 more sheets: I (ASPG), J (AlaAT), L (GOGAT), M (GS), N (CAT), duplication , Pfam, High confidence genes]
