# Supplementary material for: Unraveling nitrogen uptake and metabolism: gene families, expression dynamics and functional insights in aspen (Populus tremula)
Source: Tree Physiol. 2025 Aug 11;45(13):100–13. doi: 10.1093/treephys/tpaf099 (PMC12666385; doi:10.1093/treephys/tpaf099)
Supplement: Table_S2_tpaf099 [file table_s2_tpaf099.xlsx]

## Sheet: README
Table S2.Gene expression analysis from RNA-sequencing of xylem tissue from hybrid aspen fertilized with either ammonium or nitrate. (A) Principal component analysis from RNA-Seq of the differentiating xylem tissues of hybrid aspen (Populus tremula x P. tremuloides) after long-term treatment with optimal, sub-optimal and limited doses of ammonia (NH4+, this study) and nitrate (NO3-, Renström et al…
Sheet name	A (PCA)
Description	Principal component analysis from RNA-Seq of the differentiating xylem tissues of hybrid aspen (Populus tremula x P. tremuloides) after long-term treatment with optimal, sub-optimal and limited doses of ammonia (NH4+, this study) and nitrate (NO3-, Renström et al, 2024). The number of the replicate trees in each condition was three or four.
Sheet Name	(B) vst
Description	Variance stabilized transformed values from RNA-seq data of differentiating xylem tissues of hybrid aspen after long term NH4+ or nitrate NO3- treatment at limited, sub-optimal, and optimal doses.
Column A	PotraId
Column B	Limited_NH4+_Rep1
Column C	Optimal_NH4+_Rep1
Column D	Optimal_NH4+_Rep2
Column E	Sub-optimal_NH4+_Rep2
Column F	Limited_NH4+_Rep2
Column G	Sub-optimal_NH4+_Rep3
Column H	Optimal_NH4+_Rep3
Column I	46_INTER_Amm_R4_INTER_Amm
Column J	49_LOW_Amm_R3_LOW_Amm
Column K	66_LOW_Amm_R4_LOW_Amm
Column L	70_HIGH_Amm_R4_HIGH_Amm
Column M	30_HIGH_Nit_R1_HIGH_Nitrate
Column N	53_HIGH_Nit_R2_HIGH_Nitrate
Column O	58_HIGH_Nit_R3_HIGH_Nitrate
Column P	35_HIGH_Nit_R4_HIGH_Nitrate
Column Q	13_INTER_Nit_R1_INTER_Nitrate
Column R	54_INTER_Nit_R2_INTER_Nitrate
Column S	64_INTER_Nit_R3_INTER_Nitrate
Column T	33_INTER_Nit_R4_INTER_Nitrate
Column U	55_LOW_Nit_R1_LOW_Nitrate
Column V	68_LOW_Nit_R2_LOW_Nitrate
Column W	57_LOW_Nit_R3_LOW_Nitrate
Column X	36_LOW_Nit_R4_LOW_Nitrate
Sheet Name	(B) DEGs
Description	Differentially expressed genes (DEGs) in the comparison between long term NH4+ and NO3- exposed with limited, sub-optimal, and optimal doses. DEGs fulfilling the criteria of False discovery rate or FDR<0.01 and absolute value of Log2 fold change >1.0 between the following treatments are shown, including the best blast hit from TAIR, UniProt, Protein family, Transcription Factor database, and Gene…
Column A	PotraID
Column B	log2FoldChange
Column C	False Discover Rate
Column D	Comparison
Column E	UniProt description
Column F	Best TAIR description
Column G	Gene Ontology
Column H	Protein family
Column I	Transcription factor

## Sheet: (B) vst
PotraId	Limited_NH4+_Rep1	Limited_NH4+_R3	Limited_NH4+_R4	Limited_NH4+_Rep2	Sub-optimal_NH4+_Rep2	Sub-optimal_NH4+_Rep3	Sub-Optimal_NH4+_R4	Optimal_NH4+_Rep1	Optimal_NH4+_Rep2	Optimal_NH4+_Rep3	Optimal_NH4+_R4	Limited_NO3-_R1	Limited_NO3-_R2	Limited_NO3-_R3	Limited_NO3-_R4	Sub-optimal_NO3-_R1	Sub-optimal_NO3-_R2	Sub-optimal_NO3-_R3	Sub-optimal_NO3-_R4	Optimal_NO3-_R1	Optimal_NO3-_R2	Optimal_NO3-_R3	Optimal_NO3-_R4
Potra2c131s34673	0	0	0	0	0	0	0	0	0	0.137964	0	0	0	0	0	0	0	0	0	0	0	0	0
Potra2c131s34674	0	0	0	0	0	0	0	0.151003	0.199945	0	0	0	0	0	0	0	0	0	0	0	0	0	0.125637
Potra2c131s34675	0	0	0	0	0	0	0	0	0	0	0	0	0	0	0	0	0	0	0	0	0	0	0
Potra2c131s34676	0.131189	0	0	0	0	0	0	0	0	0	0	0	0	0	0	0.21175	0	0	0	0	0	0	0
Potra2c131s34677	0	0	0	0	0	0	0	0	0	0	0	0	0	0	0	0	0	0	0	0	0	0	0
Potra2c131s34683	0	0	0	0	0	0	0	0	0	0	0	0	0	0	0	0	0	0	0	0	0.270727	0	0
Potra2c131s34685	0.247862	0.428782	0	0.322354	0	0	0.504249	0.523691	0.179299	0.451524	0.547993	0.34398	0.347215	0.334954	0.358432	0.474482	0	0.233878	0.191163	0	0.356766	0.368985	0
Potra2c131s34686	0	0	0	0	0	0	0	0	0	0	0	0	0	0	0	0	0	0	0	0	0	0	0
Potra2c131s34687	0	0	0.337419	0.296195	0.451267	0.229741	0.305325	0.309529	0	0	0	0.372045	0	0	0	0.296927	0.360702	0	0.408057	0.396413	0	0	0
Potra2c131s34689	0	0	0	0	0	0	0	0.434138	0	0	0	0	0	0	0	0	0	0	0	0	0	0	0
Potra2c131s34690	0	0	0	0	0	0	0	0	0	0	0	0	0	0	0	0	0	0	0	0	0	0	0
Potra2c499s35820	0	0	0	0	0	0	0	0	0	0	0	0	0.248315	0	0	0	0	0	0	0	0	0	0
Potra2c499s35826	0	0	0	0	0	0	0	0	0	0	0	0.15325	0	0.110045	0.282928	0	0	0	0.218271	0	0	0	0
Potra2c499s35829	0	0.269592	0	0	0	0	0	0	0	0	0	0.433055	0	0	0	0.191895	0.289554	0.183716	0	0.189367	0	0	0
Potra2c499s35830	0.224788	0	0	0	0	0.173994	0	0.180928	0	0	0	0.131859	0.228676	0	0.128248	0	0.192335	0	0.231649	0.199443	0	0.138689	0
Potra2c868s36853	0	0	0	0	0	0	0	0	0	0	0	0	0	0	0	0	0	0	0	0	0	0	0
Potra2c868s36854	0	0	0	0	0	0	0	0	0	0.137964	0	0	0	0	0	0	0	0	0	0	0	0	0
Potra2n1000s36919	0.266396	0.573002	0.859383	0.568032	0.721732	0.655429	0.548682	0.371993	0.442901	0.40638	0.389035	0.598581	0.461878	0.595874	0.389029	0.315997	0.216759	0.558607	0.474186	0.312205	0.566944	0.492796	0.371461
Potra2n1000s36920	0	0	0	0	0	0	0	0	0	0	0	0.17717	0.216577	0	0.168588	0	0	0.226476	0.296069	0.133826	0.29814	0.414273	0
Potra2n1014s36921	0.250156	0	0	0.135512	0.24893	0.134344	0	0.248132	0.13951	0.136778	0	0	0	0	0.123439	0.139166	0.134679	0.135448	0	0	0	0.132892	0
Potra2n1014s36922	0	0	0	0	0	0	0	0	0	0	0	0	0	0	0	0	0	0	0	0	0	0	0
Potra2n1015s36923	0.13658	0	0	0.257051	0	0	0	0	0	0	0	0	0.128348	0	0.173304	0	0	0.133614	0.190949	0	0	0.302305	0
Potra2n1015s36924	0	0	0	0	0	0	0	0	0	0	0	0	0	0	0	0	0	0	0	0	0	0	0
Potra2n1016s36925	0	0	0	0	0	0	0	0	0	0	0	0	0	0	0	0	0	0	0	0	0	0	0
Potra2n1018s36926	0	0	0	0	0	0	0	0	0	0	0	0	0	0	0	0	0	0	0	0	0	0	0
Potra2n1018s36927	0	0	0	0	0	0	0	0	0	0	0	0	0	0	0	0	0	0	0	0	0	0	0
Potra2n1018s36928	0	0	0	0	0	0	0	0	0	0	0	0	0	0	0	0	0	0	0	0	0	0	0
Potra2n1019s36929	0	0	0	0	0	0	0	0	0	0	0	0	0	0	0	0	0	0	0	0	0	0	0
Potra2n1019s36930	0	0	0	0	0	0	0	0	0	0	0	0	0	0	0	0	0	0	0	0	0	0	0
Potra2n1022s36931	4.21888	4.16144	4.04082	4.12118	4.13213	4.23882	4.30642	4.23137	4.3842	4.22344	4.1482	4.22871	4.07336	4.36627	4.02907	4.31823	4.29557	4.24167	4.33099	4.50582	4.2699	4.36013	4.23635
Potra2n1022s36932	1.62411	1.60282	1.78048	1.82346	2.10212	1.72208	1.36503	2.25904	2.1849	2.18244	1.96921	1.84861	2.04737	1.64658	1.84468	1.52435	1.51817	1.60219	1.11858	1.51176	1.84255	1.44206	1.48653
Potra2n1024s36933	0	0	0	0	0	0	0	0	0	0	0	0	0	0	0	0	0	0	0	0	0	0	0
Potra2n1024s36934	0	0	0	0	0	0	0	0	0	0	0	0	0	0	0	0	0	0	0	0	0	0	0
Potra2n1025s36935	0.15957	0.125586	0	0.128038	0	0	0	0.190149	0	0	0	0.347381	0.734855	0.233885	0.317364	0.357152	0	0	0	0.119545	0.118462	0.140809	0.615687
Potra2n1025s36936	0	0	0	0	0	0	0	0	0	0	0	0	0	0	0	0	0	0	0	0	0	0	0
Potra2n1028s36937	1.34032	1.48184	1.42531	1.42695	1.20954	1.03319	1.34051	1.37603	1.09781	1.09828	1.36579	1.21221	1.1605	1.22738	1.07872	1.15474	0.947703	1.14157	1.10514	1.10143	1.16395	1.03187	1.09745
Potra2n1032s36938	0	0.269487	0.399633	0.237321	0.291102	0.46946	0.206623	0.326806	0.279289	0.31404	0.143566	0.330135	0.353076	0.343812	0.482413	0.384367	0.451291	0.369862	0.486862	0.268062	0.352205	0.18526	0.31813
Potra2n1034s36939	0	0	0	0	0	0	0	0	0	0	0	0	0	0	0	0	0	0	0	0	0	0	0
Potra2n1034s36940	0	0	0	0	0	0	0	0	0	0	0	0	0	0	0	0	0	0	0	0	0	0	0
Potra2n1037s36941	0	0	0	0	0	0	0	0	0	0	0	0	0	0	0	0	0	0	0	0	0	0	0
Potra2n1039s36942	0	0	0	0	0	0	0	0	0	0	0	0	0	0	0	0	0	0	0	0	0	0	0
Potra2n1041s36943	1.06552	0.994942	0.875949	1.07929	1.2365	0.997195	0.940322	1.02781	1.05596	0.962085	1.12867	0.840237	1.16237	0.931474	1.04688	0.873758	0.934089	0.905324	0.938463	0.918445	0.975272	0.773461	0.901195
Potra2n1042s36944	0.451195	0.702951	0.708037	0.501226	0.322717	0.591508	0.630672	0.528167	0.506903	0.472712	0.440109	0.551281	0.81201	0.325476	0.362105	0.43396	0.265455	0.2664	0.515907	0.19185	0.42922	0.438462	0.819438
Potra2n1048s36945	1.87616	1.77978	1.69639	1.98333	1.91952	1.82985	2.54363	2.49084	2.4434	2.61328	2.22738	2.1011	1.97618	2.06999	2.28868	2.30637	2.28898	2.27354	2.27353	2.61755	2.70898	2.26545	2.48591
Potra2n1048s36946	0.869947	0.840425	0.792286	0.552865	0.731142	0.739778	0.771701	0.746844	0.58679	0.634484	0.719121	0.730981	0.954419	0.705894	0.806505	0.742475	0.615696	0.614306	0.715213	0.593235	0.654439	0.550795	0.742611
Potra2n1049s36947	0.575033	0	0.329712	0.446747	0.476872	0.601615	0.515453	0.321416	0.442389	0.512722	0.613729	0	0.55099	0.395823	0.322515	0.412309	0	0	0.637921	0.572447	0.510862	0	0
Potra2n1049s36948	0	0	0	0	0	0	0	0	0	0	0	0	0	0	0	0	0	0	0	0	0	0	0
Potra2n1049s36949	0	0	0	0	0	0	0	0	0	0	0	0	0	0	0	0	0	0	0	0	0	0	0
Potra2n1049s36950	0.566512	0.57975	0.736908	0.706737	0.59831	0.691127	0.468656	0.563817	0.737562	0.686075	0.616478	0.750477	0.661235	0.533725	0.734884	0.60344	0.6135	0.695187	0.760263	0.335763	0.694634	0.652976	0.732766
Potra2n1052s36951	0	0	0	0	0	0	0	0	0	0	0	0	0	0	0	0	0	0	0	0	0	0	0
Potra2n1055s36952	0.773634	0.659784	0.431644	0.781136	0.309512	0.480035	0.300397	0.581951	0.51873	0.614831	0.525527	0.604485	0.596629	0.548415	0.839376	0.649296	0.397362	0.500513	0.391166	0.639621	0.576803	0.564803	0.677889
Potra2n1055s36953	0.144976	0	0	0	0	0	0.202973	0	0	0	0	0	0	0	0	0	0	0	0	0.134204	0	0	0
Potra2n1058s36954	0	0	0	0	0	0	0.144492	0	0	0	0	0	0	0	0	0	0	0	0	0	0	0	0
Potra2n1059s36955	0	0	0	0	0	0	0	0	0	0	0	0	0	0	0	0	0.18285	0	0	0.23093	0	0	0
Potra2n1059s36956	0	0	0	0	0	0	0	0	0	0	0	0	0	0	0	0	0	0	0	0	0	0	0
Potra2n1062s36957	0	0	0	0	0	0	0	0	0	0	0	0	0	0	0	0	0	0	0	0	0	0	0
Potra2n1069s36958	0.374179	0.484999	0.270048	0	0	0	0.370542	0.186817	0	0	0.209047	0.703033	0	0	0.296098	0.334096	0.384624	0	0	0	0	0.498828	0.677454
Potra2n1069s36959	0	0	0	0	0	0	0	0	0	0	0	0	0	0	0	0	0	0	0	0	0	0	0
Potra2n1069s36960	0	0	0	0	0	0	0	0	0	0	0	0	0	0	0	0	0	0	0	0	0	0	0
Potra2n106s34534	0	0	0	0	0	0	0	0	0	0	0	0	0	0	0	0	0	0	0	0	0	0	0
Potra2n106s34535	1.05987	1.23129	1.02559	0.708867	0	0	0	0	0	0.564377	0	1.17378	1.63971	1.25651	0.542209	0.632805	1.0176	0	0	0.927056	0.542375	0.984402	0
Potra2n106s34536	1.50232	1.47929	1.09084	1.53414	0.773539	1.19344	0.885664	0.785099	1.11845	0.806829	0.991675	1.69648	1.8662	1.35302	1.64736	1.3701	1.24019	1.52237	1.30131	1.35759	0.409238	1.53142	1.34599
Potra2n106s34537	0	0	0	0	0	0	0	0	0	0	0.132809	0	0	0	0	0	0	0.140861	0	0	0	0	0
Potra2n106s34538	0.367686	0.432283	0.374827	0.327026	0.253782	0.194017	0.442349	0.253041	0.208271	0.378482	0.337576	0.261091	0.309408	0.382248	0.496604	0.426426	0.276151	0.422527	0.171773	0.250457	0.175885	0.321358	0.241382
Potra2n106s34539	0.23732	0	0.345797	0.383716	0.231585	0.376078	0.332045	0.334293	0.220614	0.227437	0.232414	0.261866	0.441345	0.159022	0.376955	0.198143	0.295952	0.247559	0.158241	0.279235	0	0.278566	0.368483
Potra2n106s34540	1.14618	1.31486	1.64661	1.3763	1.69229	1.84389	1.56723	1.32321	1.5269	1.4103	1.50269	1.02847	0.87991	0.897883	0.616276	0.97162	1.07184	1.1503	1.19379	1.06739	1.03703	1.05963	0.88898
Potra2n106s34541	0	0.127821	0	0.131451	0.20123	0	0.139612	0.194425	0	0.329296	0.188623	0.195186	0	0	0.134105	0	0	0	0	0	0	0.145206	0
Potra2n106s34542	0	0	0	0	0	0	0	0	0	0	0	0	0	0.130584	0	0	0	0	0	0	0	0	0
Potra2n106s34543	0.631261	0.487144	0.522802	0.545346	0.529594	0.479645	0.527295	0.444295	0.655808	0.541037	0.436657	0.404835	0.38395	0.517644	0.487005	0.66043	0.611597	0.462516	0.19075	0.510463	0.473777	0.739967	0.494175
Potra2n106s34544	0	0	0	0	0	0	0	0	0	0	0	0	0	0	0	0	0	0	0	0	0	0	0
Potra2n106s34545	0	0	0	0	0	0	0	0	0	0	0	0	0	0.131739	0	0	0	0	0	0	0.134324	0	0
Potra2n106s34546	0.870221	0.793314	0.62077	0.736674	0.603485	0.562171	0.644254	0.365547	0.606749	0.427386	0.607839	0.681973	0.751443	0.541298	0.509329	0.772131	0.558138	0.504032	0.50435	0.596489	0.651285	0.471566	0.419436
Potra2n106s34547	1.16224	1.06902	1.07602	1.06071	0.859184	1.06871	1.12223	0.986569	0.806156	0.956564	1.1538	1.00865	0.949952	0.926581	0.80144	1.06522	1.27654	1.07386	1.31206	1.23549	1.12584	1.04456	0.966098
Potra2n106s34548	0	0	0	0	0	0	0	0	0	0	0	0	0	0	0	0	0	0	0	0	0	0	0
Potra2n106s34549	0	0	0	0	0	0	0	0	0	0	0	0	0	0	0	0	0	0	0	0	0	0	0
Potra2n106s34550	1.10565	1.118	1.23668	1.06098	1.21657	1.15837	1.06594	1.14399	1.13488	1.06989	1.12652	1.16435	1.14571	1.08142	1.24411	1.14589	1.09403	1.11676	0.994112	1.0891	1.22245	1.33627	0.936231
Potra2n106s34551	0	0	0	0	0	0	0	0	0	0	0	0	0	0	0	0	0	0	0	0	0	0	0
Potra2n106s34552	0.201456	0.321737	0.14536	0.329393	0	0.45277	0.1998	0.141567	0	0.333708	0	0.181126	0.126799	0.232028	0.244805	0.388532	0.186987	0.133654	0	0	0	0.229796	0
Potra2n106s34553	0	0	0	0	0	0	0	0	0	0	0	0	0	0	0	0	0	0	0	0	0	0	0
Potra2n106s34554	0	0	0	0	0	0	0	0	0	0	0	0	0	0	0	0	0	0	0	0	0	0	0
Potra2n106s34555	0	0	0	0	0	0	0	0	0	0	0	0	0	0	0	0	0	0	0	0	0	0	0
Potra2n1070s36961	0	0	0	0	0	0	0	0	0	0	0	0	0	0	0	0	0	0	0	0	0	0	0
Potra2n1070s36962	0	0	0	0	0	0	0	0	0	0	0	0	0	0	0	0	0	0	0	0	0	0	0
Potra2n1070s36963	0	0	0	0	0	0	0	0	0	0	0.141888	0	0	0	0	0	0	0	0	0	0	0	0
Potra2n1070s36964	0	0	0	0	0	0	0	0	0	0	0	0	0	0	0	0	0	0	0	0	0	0	0
Potra2n1075s36965	0	0	0	0	0	0	0	0	0	0	0	0	0	0	0	0	0	0	0	0	0	0	0
Potra2n1075s36966	0	0	0	0	0	0	0	0	0	0	0	0	0	0	0	0	0	0	0	0	0	0	0
Potra2n1075s36967	0	0	0	0	0	0	0	0	0	0	0	0	0	0	0	0	0	0	0	0	0	0	0
Potra2n1085s36968	0	0	0	0	0	0	0	0	0	0	0	0	0	0	0	0	0	0	0	0	0	0	0
Potra2n10c20097	3.70139	3.81817	3.74098	3.73645	3.86774	3.90154	3.85984	3.90178	3.99894	3.86112	3.77499	4.05267	3.97583	4.13189	4.04024	4.19961	4.27077	4.10267	4.15617	4.22411	4.12333	4.20028	4.19946
Potra2n10c20098	1.71064	1.60332	1.57413	1.71557	1.6278	1.52108	1.4415	1.57227	1.55848	1.51442	1.58459	1.54041	1.36406	1.54248	1.80434	1.59038	1.76237	1.59962	1.59966	1.67815	1.56824	1.68018	1.71294
Potra2n10c20099	3.8977	3.91593	3.68117	3.80415	4.09464	3.77335	3.90049	3.97118	4.01159	3.8896	4.02272	3.60729	3.75749	3.85791	3.95016	3.82973	3.73458	3.7022	3.79502	3.83546	3.95394	3.67206	3.75838
Potra2n10c20100	3.02875	3.0776	2.95867	3.09982	2.88366	2.90051	2.83096	2.99081	3.01115	3.17929	3.15643	3.13087	3.2563	3.00201	3.41878	3.09558	3.02237	3.16451	3.07622	3.24562	3.35526	3.33401	3.28035
Potra2n10c20101	0	0	0	0	0	0	0	0	0	0	0	0	0	0	0	0	0	0	0	0	0	0	0
Potra2n10c20102	2.15106	2.26577	2.32853	2.37518	2.31846	2.2547	2.24758	2.10053	2.19088	2.18128	2.24918	1.98609	1.80197	1.79607	2.21049	1.90682	2.07816	1.98085	2.1384	1.96918	2.04391	1.95436	2.07601
Potra2n10c20103	6.76037	6.82398	6.62019	6.77926	6.2498	6.48222	6.10112	6.04702	6.35411	5.94277	6.40845	6.86627	6.99771	6.76119	6.88397	6.51356	6.22131	6.40608	6.38968	6.44705	6.30212	6.36964	6.07631
Potra2n10c20104	1.30699	1.48451	1.48101	1.36172	1.58179	1.43128	1.32354	1.27607	1.24743	1.36328	1.44265	1.56887	1.53768	1.30247	1.64379	1.28379	1.25333	1.29253	1.36012	1.34358	1.39865	1.27058	1.39886
Potra2n10c20105	1.15664	0.774343	0.709737	0.942167	0.680987	0.422732	0.368343	0.437739	0.532875	0.330984	0	0.886441	0.966748	0.889972	0.991322	0.766547	0.794902	0.647666	0.801764	0.604228	0.516896	0.78439	0.779153
Potra2n10c20106	1.73365	1.59203	1.5127	1.6747	1.72691	1.70926	1.83887	1.70697	1.71084	1.9834	1.75762	1.6521	1.51934	1.68598	1.52826	1.58311	1.62875	1.64471	1.72966	1.66659	1.7409	1.67741	1.6392
Potra2n10c20107	4.68006	4.72372	4.62557	4.35708	4.23934	4.44828	4.63539	4.53573	4.30574	4.61095	4.52595	4.47857	4.44021	4.61578	4.43087	4.68332	4.61013	4.49895	4.6599	4.54968	4.5335	4.69543	4.50812
Potra2n10c20108	3.94179	3.95108	3.87556	3.73655	3.56686	3.68279	3.89927	3.9269	3.66187	3.67938	3.89849	0.193874	0.236657	0	0	0	0	0	0	0	0	0	0
Potra2n10c20109	0	0	0	0	0	0	0	0	0	0	0	0	0	0	0	0	0	0	0	0	0	0.22396	0
Potra2n10c20110	5.64235	5.56099	5.35448	5.50082	5.40377	5.30506	5.44285	5.44851	5.34562	5.50741	5.50429	5.73317	5.94539	5.7165	5.65651	5.71081	5.623	5.77066	5.65608	5.78412	5.64082	5.73264	5.68648
Potra2n10c20111	1.0064	1.06943	1.00348	0.932731	0.955824	0.822009	0.903485	0.908642	0.861543	0.82361	0.896558	1.09517	1.11799	0.918419	0.861399	0.845142	0.843712	1.01727	0.888252	0.734713	1.30687	0.825386	0.975588
Potra2n10c20112	0	0	0	0.136826	0	0	0.204358	0	0	0	0.142433	0	0	0	0	0	0	0	0	0	0	0	0
Potra2n10c20113	0	0	0	0	0	0	0	0	0	0	0	0	0	0	0.121121	0	0	0	0	0	0	0	0
Potra2n10c20114	0	0	0	0	0	0	0	0	0	0	0	0	0	0	0	0	0	0	0	0	0	0	0
Potra2n10c20115	0	0	0	0	0	0	0	0	0	0	0	0	0	0	0	0	0	0	0	0	0	0	0
Potra2n10c20116	2.22269	2.23694	2.43212	2.14946	2.31297	2.22818	2.33167	2.26851	2.17617	2.18177	2.19608	2.15934	2.47751	2.33455	2.11098	2.34928	2.21406	2.30124	2.31989	2.21823	1.67673	2.20137	2.29276
Potra2n10c20117	5.86923	5.75319	5.5364	5.68384	5.48575	5.64839	5.8374	5.77238	5.54429	5.76456	5.89148	5.80985	5.81878	5.89167	5.73647	6.09238	6.05079	5.99608	6.05342	6.25942	6.07802	6.20492	6.09513
Potra2n10c20118	3.60489	3.60627	3.48924	3.6066	3.41417	3.43034	3.50518	3.4814	3.45126	3.51547	3.58872	3.23171	3.09146	3.28001	3.24941	3.14719	3.00029	3.17993	3.24324	3.32248	3.36741	3.1797	3.12179
Potra2n10c20119	0	0	0	0	0	0	0	0	0	0	0	0	0	0	0	0	0	0	0	0	0	0	0
Potra2n10c20120	4.04557	4.17818	4.067	4.11767	4.03984	3.93062	4.38286	4.20376	4.46286	4.2003	4.32633	3.91661	4.21991	3.87496	4.08375	3.9213	3.97813	4.05188	4.1727	4.38231	4.33725	3.79297	4.17711
Potra2n10c20121	3.25075	3.20759	3.17817	3.20552	3.27184	3.07271	3.27059	3.41181	3.16137	3.25668	3.32789	3.28081	3.34092	3.31315	3.42299	3.27639	3.28816	3.21239	3.20929	3.32199	3.06106	3.35559	3.39087
Potra2n10c20122	0	0.133468	0	0	0	0	0	0	0.20524	0	0	0	0	0	0	0	0	0	0	0	0	0	0
Potra2n10c20123	2.31428	2.32925	2.329	2.48781	2.44347	2.48617	2.33364	2.35808	2.39196	2.4019	2.33859	2.4341	2.30862	2.39317	2.36397	2.12215	1.9193	2.16392	2.16991	2.05549	2.03221	2.03933	2.07712
Potra2n10c20124	4.07332	4.08548	4.17511	4.12574	4.04403	4.14714	4.02687	4.0611	4.12652	4.10081	3.95122	4.08676	3.9683	4.10185	4.2005	4.17069	4.13226	3.9685	4.06407	4.05528	4.00138	4.14926	4.16892
Potra2n10c20125	0	0	0	0.138525	0	0.137742	0	0	0	0	0	0	0	0	0	0	0	0	0	0	0	0	0
Potra2n10c20126	6.16037	6.13592	5.89553	6.14718	6.1721	6.11354	6.11872	6.19802	6.16847	6.19292	6.1352	5.90381	5.78141	6.07558	5.85424	6.04301	5.97273	6.03413	6.03469	6.16084	6.20371	6.07867	6.00232
Potra2n10c20127	1.92404	1.79259	1.63709	1.66047	1.72927	1.69767	1.89846	1.81955	1.7125	1.80625	1.92382	1.87123	1.89353	1.96597	1.83502	1.86741	1.90094	2.01338	1.90576	1.89378	1.98325	1.97333	2.04868
Potra2n10c20128	0.452324	0.305415	0.366463	0.454842	0.136196	0.486991	0.427669	0.271565	0.294988	0.315281	0.299662	0.375356	0.496486	0.365494	0.444356	0.322505	0.395548	0.420242	0.372524	0.317599	0.204051	0.240635	0.137911
Potra2n10c20129	4.03345	3.87191	3.90824	3.94263	3.88494	3.56328	4.07308	4.21769	3.63539	4.17543	4.19122	4.29175	4.20846	4.25851	4.27486	4.22881	4.31815	4.39631	4.26248	4.41108	4.36455	4.23602	4.45901
Potra2n10c20130	2.56187	2.50556	2.52777	2.90888	2.58864	2.36726	2.50982	2.59596	2.50739	2.75943	2.62569	2.37231	2.34463	2.26837	2.46751	2.51574	2.37143	2.4481	2.48103	2.78465	2.47655	2.25063	2.53065
Potra2n10c20131	1.52114	1.12281	1.10451	1.40797	1.27495	1.14949	0.839659	1.23903	1.43172	1.07187	0.94695	0.945365	0.877942	0.773786	0.893903	1.10743	1.01856	0.821374	1.04495	1.09101	0.95575	0.804013	1.07318
Potra2n10c20132	0	0	0	0	0	0	0	0	0	0	0	0	0	0	0	0	0	0	0	0	0	0	0
Potra2n10c20133	0	0	0	0	0	0	0	0	0	0	0	0	0	0	0	0	0	0	0	0	0	0	0
Potra2n10c20134	1.49565	1.3138	1.47621	1.37349	1.5252	1.35601	1.67387	1.38248	1.24964	1.47922	1.42564	1.67705	1.68592	1.62159	1.3211	1.62724	1.52349	1.77485	1.63953	1.59312	1.48418	1.76864	1.60013
Potra2n10c20135	1.52849	1.49949	1.43342	1.59557	1.50975	1.55545	1.50946	1.57798	1.43165	1.39675	1.59254	1.39951	1.54689	1.50977	1.52496	1.36428	1.31825	1.46328	1.36335	1.46558	1.69728	1.4304	1.47525
Potra2n10c20136	0	0	0	0	0	0	0	0	0	0	0	0	0	0	0	0	0	0	0	0	0	0	0
Potra2n10c20137	0	0	0	0	0	0	0	0	0	0	0	0	0	0	0	0	0	0	0	0	0	0	0
Potra2n10c20138	2.93581	2.96383	2.67752	2.77634	2.54538	2.58172	2.71153	2.65308	2.39259	2.57	2.72232	3.00183	3.33707	2.99008	2.98912	2.85043	2.86721	2.8627	2.76143	2.75644	2.76251	2.77994	2.63421
Potra2n10c20139	0.327178	0.231883	0.150561	0.13554	0	0.232612	0	0.2061	0.390353	0	0.318771	0.177585	0.17816	0.226505	0.290138	0	0.132691	0.186433	0.187775	0.268362	0.188595	0.321976	0.260963
Potra2n10c20140	0	0	0	0	0	0	0	0	0	0	0	0	0	0	0	0	0	0	0	0.132706	0	0	0
Potra2n10c20141	0	0.128708	0	0	0.200633	0.132754	0	0	0	0	0.13566	0	0.29432	0	0	0.198468	0	0	0	0.140751	0.23971	0	0
Potra2n10c20142	4.46527	4.38917	4.27071	4.35477	4.22852	4.17442	4.20012	4.4528	4.24054	4.53766	4.61392	4.6733	4.67083	4.50062	4.63863	4.41116	4.23167	4.54114	4.43058	4.45162	4.85135	4.46507	4.79366
Potra2n10c20143	0	0	0	0	0	0	0	0	0	0	0	0	0	0	0	0	0	0	0	0	0	0	0
Potra2n10c20144	0	0	0	0	0	0	0	0	0	0	0	0	0	0	0	0	0	0	0	0	0	0	0
Potra2n10c20145	1.9721	1.9756	1.99347	1.90549	2.03516	2.13791	1.89116	2.04658	1.95879	1.89559	2.03428	2.12942	2.04143	2.22926	2.33746	2.11242	2.13873	2.05662	2.14562	2.07427	1.79897	1.9935	2.15262
Potra2n10c20146	0.650516	0.746184	0.528514	0.696097	0.665048	0.682557	0.758459	0.711747	0.715961	0.751161	0.584387	0.552492	0.38388	0.488483	0.474049	0.572593	0.361359	0.524899	0.447903	0.470563	0.48465	0.356401	0.356425
Potra2n10c20147	2.69495	2.83001	2.68576	2.40834	2.5586	2.77505	2.67721	2.61115	2.77223	2.55578	2.65711	2.55469	2.70594	2.55708	2.35834	2.5419	2.45814	2.47239	2.3686	2.18525	2.40834	2.40652	2.29977
Potra2n10c20148	6.41111	6.60099	6.49169	6.73131	6.50528	6.79289	6.36592	6.21991	6.42622	6.41606	6.32627	6.25541	6.12702	6.18929	6.25192	6.20753	6.21199	6.11139	6.05764	6.11981	5.92925	6.30269	6.0487
Potra2n10c20149	0.491303	0.344469	0.644034	0.509634	0.726446	0.930108	0.613421	0.688176	0.920953	0.70742	0.782101	0.383357	0.286578	0.398582	0.562198	0.586412	0.464784	0.381287	0.486805	0.607514	0.514563	0.804116	0.511447
Potra2n10c20150	2.01606	2.05684	1.96167	1.96656	1.90375	1.91283	1.90018	2.04993	1.69118	2.01638	2.04791	1.9451	1.94538	1.98633	2.01147	1.8804	1.8442	1.94391	1.72928	1.80448	1.98857	2.00301	1.89815
Potra2n10c20151	1.33417	1.33418	1.27712	1.25518	1.39359	1.44671	1.29997	1.26564	1.42988	1.46415	1.29361	2.98971	2.99612	3.08799	3.06223	2.91372	2.75717	2.94751	2.8348	3.23204	3.44322	3.02232	3.04086
Potra2n10c20152	3.17596	3.10081	2.83391	3.05853	3.03314	2.94417	3.02702	2.98063	3.0224	3.28088	3.20532	2.46216	2.431	2.50764	2.30994	2.45985	2.35725	2.42846	2.38255	2.58074	3.01617	2.61753	2.55477
Potra2n10c20153	3.98032	3.82978	3.92015	3.84433	3.9371	3.90593	4.0084	4.14774	3.72465	4.14003	4.09085	3.9848	3.92526	4.10278	3.75317	4.22705	4.39007	4.19659	4.1567	4.15201	4.16127	4.27772	4.13469
Potra2n10c20154	1.49575	1.76962	1.51013	1.58153	1.83274	1.87824	1.74738	1.58909	1.69375	1.71238	1.80441	0.994403	0.936197	0.876218	1.17611	0.934753	0.646202	0.821767	1.07591	0.761821	0.967354	0.771656	0.811729
Potra2n10c20155	3.02643	3.15316	3.08728	3.09439	3.02604	3.11808	3.00042	2.99168	3.08096	2.95179	3.02037	3.41736	3.50583	3.39028	3.29322	3.39296	3.34881	3.31148	3.35283	3.39038	3.06514	3.46707	3.26491
Potra2n10c20156	6.08705	6.15648	5.88468	5.92989	5.44887	5.80564	5.89114	5.67405	5.55606	5.88029	5.75348	6.19293	6.07524	6.35555	5.81659	6.21556	6.27166	6.09989	6.07797	6.08936	5.78244	6.28714	6.015
Potra2n10c20157	1.16441	1.08393	1.09444	1.14576	0.97637	1.2751	1.03985	0.925756	1.06634	1.08814	0.848126	1.10627	0.962498	1.15759	1.12303	0.947535	1.00544	0.961775	1.13478	0.757471	0.966604	1.02546	0.990656
Potra2n10c20158	0.849221	0.861432	0.645522	0.681354	1.4607	0.956711	0.736104	1.18414	1.46228	0.803929	0.660785	0.670894	0.675839	0.602391	0.856422	0.67409	0.587818	0.664195	0.983876	0.588766	1.06007	1.067	0.229161
Potra2n10c20159	2.05314	2.1942	2.06064	1.97399	1.81532	2.00181	1.93155	2.03001	1.88801	2.10933	2.17778	1.89546	1.9626	1.87946	1.89611	2.02802	1.9372	1.97081	2.0705	2.09877	2.02697	2.18298	1.93356
Potra2n10c20160	0	0	0	0	0	0	0	0	0	0	0	0	0	0	0	0	0	0	0	0	0	0	0
Potra2n10c20161	2.27767	2.39802	2.45611	2.37586	2.38899	2.59199	2.18133	2.14532	2.42981	2.35692	2.645	2.31764	2.67755	2.27187	2.3831	2.32163	2.23946	2.30879	2.4152	2.4752	2.32318	2.3686	2.04042
Potra2n10c20162	0	0	0	0	0	0	0	0	0	0	0	0	0	0.233693	0	0	0	0.235952	0.0579496	0	0	0	0
Potra2n10c20163	3.31443	3.27428	3.27266	3.17084	2.87436	3.0555	3.44669	3.39273	2.92344	3.3887	3.46464	3.33311	3.44533	3.39463	3.29636	3.42051	3.51694	3.55443	3.35677	3.58871	3.52449	3.46059	3.66059
Potra2n10c20164	0.332455	0.248244	0.195513	0.283222	0.191555	0	0.190647	0.2648	0.187811	0.182039	0.292408	0	0.353546	0.19598	0.264804	0.202435	0.317669	0.279619	0.203256	0.251312	0.316556	0.194189	0.192679
Potra2n10c20165	4.41335	4.63547	5.40967	4.92864	4.60306	4.95393	4.49299	4.47122	4.91865	4.59921	4.55694	4.77873	4.23572	4.67761	4.76777	4.59525	4.62503	4.49857	4.71284	4.42993	4.50449	4.49485	4.38416
Potra2n10c20166	0	0	0	0	0	0	0.193537	0	0.183933	0	0.189254	0	0	0	0	0.166944	0	0	0	0	0	0	0
Potra2n10c20167	0	0	0	0	0	0	0	0	0	0	0	0	0	0	0	0	0	0	0	0	0	0	0
Potra2n10c20168	0	0	0	0	0	0	0	0	0	0	0	0	0	0	0	0	0	0	0	0	0	0	0
Potra2n10c20169	0.52753	0.485957	0.584034	0.536731	0.594701	0.627793	0.526174	0.569321	0.556434	0.665352	0.71131	0.316009	0.444257	0.249622	0.337953	0.369802	0.413909	0.457826	0.253303	0.29006	0.541992	0.427212	0.330655
Potra2n10c20170	0.284029	0.212172	0.313532	0.415666	0.346591	0.186068	0.305103	0.197525	0.274213	0.324643	0	0.216679	0.108559	0.226719	0.202835	0.194599	0.114087	0	0.161211	0.201147	0.340227	0.395196	0
Potra2n10c20171	0	0	0	0	0.14502	0	0	0	0	0	0	0	0	0	0	0	0	0	0	0	0	0	0.131411
Potra2n10c20172	0.322896	0.217444	0.402524	0.223003	0	0.266683	0.201171	0	0.180858	0.198121	0.284222	0.520657	0	0.123834	0.344065	0.427726	0.175199	0.164259	0.262341	0	0.320514	0.307134	0.174557
Potra2n10c20173	0.586368	0.465697	0.379369	0.599994	0.348291	0.351577	0.463341	0.370076	0.538476	0.531323	0.509837	0.612436	0.444085	0.565571	0.530616	0.366391	0.48824	0.567876	0.544251	0.543078	0.534018	0.552331	0.553929
Potra2n10c20174	3.5048	3.56517	3.70107	3.6395	3.47518	3.53932	3.46447	3.51306	3.61227	3.47128	3.44053	3.67114	3.58556	3.81058	3.55965	3.52337	3.54777	3.56925	3.62044	3.58072	3.61716	3.50998	3.44267
Potra2n10c20175	0.684965	0.739511	0.683986	0.768398	0.646876	0.668847	0.719999	0.748841	0.783985	0.737824	0.689352	0.749625	0.669493	0.681441	0.623908	0.580774	0.616753	0.519913	0.548216	0.469414	0.453387	0.587887	0.634151
Potra2n10c20176	3.24915	3.15673	3.07265	3.25338	3.19165	3.11908	3.25686	3.28738	3.22899	3.24765	3.28121	3.42804	3.43002	3.46541	3.43845	3.40508	3.43461	3.45298	3.61241	3.65038	3.73182	3.44236	3.56333
Potra2n10c20177	0	0	0	0	0	0	0	0	0	0	0	0	0	0	0.170246	0	0.227538	0	0	0	0.134827	0	0
Potra2n10c20178	0	0	0	0	0	0	0	0	0	0	0	0	0	0	0	0	0	0	0	0	0	0	0
Potra2n10c20179	0	0	0	0	0	0	0	0	0	0	0	0	0	0	0	0	0	0	0	0	0	0	0
Potra2n10c20180	0	0	0	0	0	0	0	0	0	0	0	0	0	0	0	0	0	0	0	0	0	0	0
Potra2n10c20181	5.03429	5.1479	5.41258	5.02649	5.49675	5.5534	5.45118	5.33118	5.39667	5.22639	5.36089	5.33343	5.56469	5.18519	5.10984	5.42954	5.62945	5.53396	5.59027	5.49805	5.14127	5.45758	5.28338
Potra2n10c20182	0	0	0	0	0	0	0	0	0	0	0	0	0	0	0	0	0	0	0	0	0	0	0
Potra2n10c20183	0.658063	0.669338	0.72597	0.539381	0.9135	1.1416	1.4961	0.698647	1.88937	0.847755	0.585398	0.31357	0.907678	0.577756	0.861076	0.842498	1.02384	0.654886	1.10546	1.56147	1.35999	0.550175	0.826573
Potra2n10c20184	0	0	0	0	0	0	0	0	0	0	0	0	0	0	0	0	0	0	0	0	0.191573	0	0
Potra2n10c20185	1.24127	1.16186	1.19557	1.0687	1.25457	1.074	1.24505	1.41181	1.05304	1.35406	1.4204	1.23122	1.3654	1.13634	1.45844	1.26015	1.13119	1.34592	1.33864	1.227	1.53245	1.3246	1.48958
Potra2n10c20186	2.51455	2.51669	2.83467	2.51147	2.54077	2.55348	2.44246	2.51381	2.51106	2.50132	2.49776	2.71718	3.11712	2.44874	2.69185	2.53087	2.6502	2.66826	2.62791	2.40647	2.4225	2.53105	2.8938
Potra2n10c20187	0.250031	0.186882	0	0	0	0.188856	0	0.287378	0.137053	0.136241	0	0.309169	0.824337	0.323497	0.3821	0.194404	0.321765	0	0.133811	0.408015	0	0	0.832069
Potra2n10c20188	1.21699	1.2924	1.13543	1.24487	0.946065	0.740338	1.11633	1.29293	0.936623	1.38618	1.42431	1.82098	2.10472	1.52815	2.17027	1.45219	1.30879	1.53708	1.44133	1.30434	1.56091	1.31582	2.34684
Potra2n10c20189	0	0	0	0	0	0	0	0	0	0	0.138686	0	0.250537	0.185998	0.167302	0.136207	0.22718	0.185679	0	0	0	0	0.22546
Potra2n10c20190	1.4137	1.44616	1.49226	1.31721	1.47589	1.27814	1.62752	1.44557	1.19026	1.51588	1.42091	1.48322	1.65176	1.51271	1.48959	1.32363	1.07479	1.34237	1.27961	1.19055	1.28699	1.31322	1.49833
Potra2n10c20191	2.44223	2.44042	2.40326	2.57396	2.62171	2.81208	2.23825	2.30256	2.92578	2.35425	2.59661	2.22346	1.86039	2.45091	2.48694	2.15797	2.27805	2.44939	2.36904	2.44387	2.41475	2.40478	2.57544
Potra2n10c20192	0	0	0	0	0	0	0	0	0	0	0	0	0	0	0	0	0	0	0	0	0	0	0
Potra2n10c20193	0	0	0	0.178638	0	0	0	0	0	0	0	0	0	0.142016	0	0	0	0	0	0	0	0	0
Potra2n10c20194	0.285411	0.346639	0.287585	0.355196	0.383271	0.50304	0.370654	0.200436	0.37169	0.44584	0.499834	0.402833	0.564284	0.265995	0.655503	0.453321	0.373451	0.299473	0.499665	0.486103	0.140155	0.395266	0.489342
Potra2n10c20195	0	0.12966	0	0.132939	0.138313	0	0	0	0	0	0	0	0	0	0	0	0	0	0	0	0.156083	0	0
Potra2n10c20196	1.805	1.91015	1.95413	1.88098	1.92202	1.96386	1.97865	1.97691	1.99873	1.70879	1.90087	1.92108	1.95374	1.76344	1.84536	1.89282	2.05027	1.95505	1.89678	1.71322	1.85414	1.78185	1.7343
Potra2n10c20197	0	0	0	0	0.140767	0	0.138134	0.135888	0	0.132981	0	0	0	0	0	0	0	0	0	0.208575	0	0	0.141194
Potra2n10c20198	0	0	0	0	0	0	0	0	0	0	0	0	0	0	0	0	0	0	0	0	0	0	0
Potra2n10c20199	0	0	0	0	0	0	0	0	0	0	0	0	0	0	0	0	0	0	0	0	0	0	0
Potra2n10c20200	0	0	0	0	0	0.133974	0	0	0	0.190967	0	0.280348	0.499128	0.131837	0.292768	0.19295	0	0	0.229596	0	0	0.186354	0.428852
Potra2n10c20201	0.14372	0	0.146799	0.135163	0	0	0	0.141727	0	0.194439	0	0.251809	0.396064	0.186686	0.41572	0.192958	0	0	0.187453	0.134747	0	0	0.466121
Potra2n10c20202	0.519059	0.337149	0.464024	0.53098	0.613333	0.502525	0.532885	0.477879	0.529324	0.540265	0.465054	0.695939	0.81797	0.785465	0.732837	0.51324	0.766805	0.715266	0.57263	0.519296	0.776982	0.583804	0.790366
Potra2n10c20203	0	0	0	0	0	0	0	0	0	0	0	0.215556	0.303938	0	0	0	0.292028	0	0.131909	0.29779	0.376104	0.29193	0.286575
Potra2n10c20204	0	0	0	0	0	0	0	0	0	0	0	0	0	0	0	0	0	0	0	0	0	0	0
Potra2n10c20205	0	0	0	0	0	0	0	0	0	0	0	0	0	0	0	0	0	0	0	0	0	0	0
Potra2n10c20206	0	0	0	0	0	0	0	0	0	0	0	0	0	0	0	0	0	0	0	0	0	0	0
Potra2n10c20207	5.09365	5.08345	5.13309	5.03044	5.0748	5.14994	5.16771	5.24824	5.17616	5.21469	5.22529	5.12594	5.17356	5.23119	5.10582	5.25703	5.28758	5.22639	5.21988	5.13871	4.99784	5.24127	5.29246
Potra2n10c20208	8.20886	8.19032	7.99396	8.06935	7.9748	8.1585	8.13727	8.01031	8.2112	8.04082	8.04065	7.82172	7.77822	8.06201	7.55742	7.94911	7.87531	7.80315	7.89487	8.0427	7.64459	7.94501	7.7591
Potra2n10c20209	4.08495	3.88887	3.73973	3.71327	3.78471	3.64925	3.86121	4.04705	3.70295	3.85152	3.98478	4.0221	4.04023	4.01083	3.87317	4.14263	4.02238	4.05791	3.8786	4.0855	3.99791	4.12448	3.95322
Potra2n10c20210	4.72398	4.8571	4.86137	4.85218	5.0746	5.08471	4.79802	4.76235	5.08659	4.65066	4.68959	4.79097	4.73325	4.79077	4.67092	4.62805	4.63684	4.63842	4.61473	4.48279	3.96027	4.5017	4.47888
Potra2n10c20211	1.78271	1.81266	1.8385	1.74025	1.82256	1.84753	1.85431	1.66194	1.77995	1.65414	1.78157	1.47251	1.71895	1.587	1.62804	1.47779	1.66516	1.4866	1.59404	1.74408	1.6958	1.49642	1.71347
Potra2n10c20212	1.75299	1.96391	1.87436	1.70842	1.85667	1.91936	1.85324	1.78015	1.75485	1.79039	1.72047	1.91881	1.97544	1.95103	1.89971	1.69115	1.86075	1.97615	1.84251	1.88052	1.97323	1.84172	1.9244
Potra2n10c20213	0.753397	0.656228	1.25016	0.670939	1.3047	0.949271	1.02457	0.627178	0.844691	0.658561	0.727141	0.908643	1.26249	0.843885	0.858932	0.776837	0.730777	0.795148	1.05071	0.719839	0.747427	0.693761	1.39754
Potra2n10c20214	0.463363	0.381212	0.392424	0.308656	0.419806	0.341868	0.406754	0	0.25177	0.138986	0.141716	0.214899	0.34911	0.130017	0.119293	0.134643	0.260937	0.22544	0.323331	0.187458	0	0	0.284291
Potra2n10c20215	0.784954	0.518868	0.637106	0.496659	0.721225	0.620614	0.958272	1.09778	0.401469	1.10113	1.01957	0.460457	0.756371	0.482047	0.561863	0.916119	0.951694	1.01801	0.571135	0.68966	1.33531	1.2646	0.831063
Potra2n10c20216	2.87711	2.30545	1.94649	2.39379	2.93255	2.22048	2.12628	2.18667	2.27117	2.12014	2.07959	2.32385	2.6158	2.35426	2.76184	2.50259	2.32845	2.40309	2.36124	2.65765	2.05782	2.31692	2.41563
Potra2n10c20217	0	0	0	0	0	0	0	0	0	0	0	0	0	0	0	0	0	0	0	0	0	0	0
Potra2n10c20218	1.75299	1.73638	1.87921	1.6561	1.74074	1.59195	1.82148	1.74716	1.71328	1.87689	1.85197	1.91446	1.91102	1.77029	1.83089	1.93116	1.72917	1.74409	1.79892	1.90984	1.88644	1.79531	1.89257
Potra2n10c20219	0	0	0	0	0	0	0	0	0	0	0	0	0	0	0	0	0	0	0	0	0	0	0
Potra2n10c20220	0.240579	0.442145	0.534309	0.482661	0.195636	0.444964	0.367218	0.310711	0.369017	0.421326	0.546629	0.734703	0.755718	0.718324	0.677521	0.377906	0.546846	0.494177	0.434289	0.52355	0.535455	0.411251	0.430218
Potra2n10c20221	0.207069	0	0	0	0	0	0	0	0.20027	0	0	0.217139	0.305176	0	0.268029	0.192389	0.293845	0.436032	0	0	0.300162	0	0.182059
Potra2n10c20222	0	0	0	0	0	0	0	0	0	0	0	0	0	0	0	0	0	0	0	0	0	0	0
Potra2n10c20223	0	0	0	0	0	0	0	0.210308	0	0	0	0	0	0	0.169773	0.189373	0	0	0.296072	0	0.230397	0	0
Potra2n10c20224	0	0	0	0	0	0	0	0	0	0	0	0	0	0	0	0	0	0	0	0	0	0	0
Potra2n10c20225	6.28354	6.16876	6.62295	6.34763	6.35674	6.31178	6.37314	6.45815	6.38001	6.35791	6.2781	6.57533	6.57326	6.65382	6.67414	6.87127	6.77893	6.70617	6.81532	6.80851	6.58831	6.71341	6.89172
Potra2n10c20226	0.718534	0.45935	0.717325	0.633248	0.541826	0.803563	0.513008	0.887916	0.678623	0.463006	0.859614	0.88737	0.691824	0.519605	0.419828	0.386713	0.601562	0.632801	0.618386	0.425558	0.386035	0.334082	0.59275
Potra2n10c20227	1.50674	1.71963	1.49838	1.58166	1.46241	1.56365	1.70169	1.75786	1.47935	1.6728	1.58196	1.66463	1.80917	1.63924	1.66626	1.46732	1.48147	1.56851	1.48566	1.5854	1.48221	1.43164	1.72441
Potra2n10c20228	2.44663	2.57929	2.5344	2.44984	2.62881	2.3736	2.82947	2.57435	2.49812	2.82451	2.59123	1.70245	1.98723	1.65302	1.71694	1.56884	1.74856	1.70089	1.75556	1.57241	1.63444	1.66582	1.7575
Potra2n10c20229	3.87663	3.82816	3.83857	3.7783	3.91761	4.03472	3.93471	3.83177	4.0545	3.89426	3.70415	3.80197	3.64014	3.90831	3.88551	3.8133	3.79817	3.91345	3.82655	3.93396	4.30022	3.89709	3.80115
Potra2n10c20230	5.19493	4.82374	4.16498	4.74677	4.57194	4.83823	4.36769	4.52175	4.54606	4.55193	4.41176	4.2758	4.03465	4.48995	4.58686	4.59856	4.46012	4.38609	4.39073	4.63106	4.49835	4.88516	4.41747
Potra2n10c20231	0.450668	0.414734	0.257248	0.377205	0.504676	0.401189	0.375271	0.423738	0.59158	0.533649	0.554093	0.338173	0.383352	0.380457	0.470878	0.538272	0.298924	0.476171	0.492407	0.276828	0.402599	0.523525	0.498466
Potra2n10c20232	0	0.130623	0	0	0	0.131007	0	0	0	0	0.238744	0	0.126995	0	0	0.193947	0	0	0.134726	0.135797	0.135548	0.133268	0
Potra2n10c20233	1.63021	1.65788	1.50646	1.64754	1.5908	1.54982	1.55571	1.70928	1.57253	1.56463	1.67883	1.45078	1.52197	1.34138	1.53571	1.48637	1.34008	1.5082	1.39051	1.52888	1.62813	1.37003	1.58236
Potra2n10c20234	3.54957	3.51609	3.30475	3.41524	3.17602	3.19769	3.38212	3.43281	3.16561	3.40316	3.44188	3.37638	3.47282	3.37732	3.15085	3.41058	3.39196	3.32395	3.22103	3.31334	3.37064	3.36505	3.37046
Potra2n10c20235	0.405258	0.230845	0.145468	0.137168	0	0.276074	0.244194	0.14315	0.201738	0.237819	0.198756	0.436621	0.679215	0.264037	0.274951	0	0.289509	0.187095	0.293162	0.328959	0.311417	0.319807	0.563036
Potra2n10c20236	0	0	0	0	0	0	0	0	0	0	0	0	0	0	0	0	0	0	0	0	0	0	0
Potra2n10c20237	0.138272	0	0	0	0.245805	0	0	0	0	0	0	0	0	0	0	0	0	0	0	0	0.197432	0.13231	0.13415
Potra2n10c20238	0	0	0	0	0	0	0	0	0	0	0	0	0	0	0	0	0	0	0	0	0	0	0
Potra2n10c20239	1.76667	1.75909	1.80494	1.75617	1.94025	1.94905	1.62264	1.71487	1.92882	1.69961	1.64969	1.85669	1.63229	1.8247	2.00586	1.7076	1.86352	1.73196	1.97919	1.65425	1.86158	1.76308	1.67611
Potra2n10c20240	0.818581	0.686225	0.814437	0.643656	0.792188	0.854075	0.895187	0.791939	0.772288	0.818618	0.816032	0.869428	0.717253	0.791231	0.716551	0.722701	0.826366	0.732046	0.902375	0.658725	0.484635	0.845462	0.690346
Potra2n10c20241	3.78461	3.81463	3.69206	3.79573	3.55128	3.49172	3.58237	3.87313	3.68674	3.89652	3.87961	3.9398	4.01916	3.87625	4.14014	3.74368	3.65016	3.86106	3.6775	3.84393	4.21246	3.82217	4.12472
Potra2n10c20242	0.203459	0.227981	0.449507	0.400857	0.455138	0.37986	0.426454	0.648786	0.582336	0.41902	0.242384	0.220287	0.420078	0.349493	0.371713	0.410935	0.531354	0.480947	0.446093	0.466839	0.391436	0.373177	0.699167
Potra2n10c20243	0	0	0	0	0	0	0	0	0	0	0	0	0	0	0	0	0	0	0	0	0	0	0
Potra2n10c20244	0	0	0	0	0	0	0.144492	0	0	0	0	0	0	0	0	0	0	0	0	0	0	0	0
Potra2n10c20245	1.49251	1.5557	1.64094	1.53852	1.43079	1.52885	1.59461	1.57796	1.40849	1.30356	1.46928	1.57447	1.5581	1.65613	1.71992	1.52067	1.52721	1.52711	1.67714	1.60279	1.68622	1.58284	1.63619
Potra2n10c20246	0	0	0	0	0	0	0	0	0	0	0	0	0	0	0	0	0	0	0	0	0	0	0
Potra2n10c20247	0	0	0	0	0	0	0	0	0	0	0	0	0	0	0	0	0	0	0	0	0	0	0
Potra2n10c20248	0	0	0	0	0	0	0	0	0	0	0	0	0	0	0	0	0	0	0	0	0	0	0
Potra2n10c20249	0	0	0	0	0	0	0	0	0	0	0	0	0	0	0	0	0	0	0	0	0	0	0
Potra2n10c20250	0.606942	0.634165	0.619782	0.47929	0.526486	0.484177	0.504318	0.524371	0.593323	0.445989	0.473562	0.175237	0.276534	0.183528	0.234827	0.355386	0.259126	0.257072	0.388649	0.511432	0.227599	0.366638	0.180856
Potra2n10c20251	0	0.126824	0.245019	0	0	0.128773	0.137122	0.137008	0.265497	0.227556	0	0.133241	0.230634	0.139422	0.221997	0	0	0.138688	0.243544	0	0.142168	0	0
Potra2n10c20252	0	0	0	0	0	0	0	0	0	0	0	0	0	0	0	0	0	0	0	0	0	0	0
Potra2n10c20253	0	0	0	0	0	0	0	0	0	0	0	0	0	0	0	0	0	0	0	0	0	0	0
Potra2n10c20254	2.84609	2.66229	2.57304	2.72435	2.74567	2.51022	2.85184	3.06688	2.48859	3.046	3.08751	2.65656	2.45268	2.68774	2.66607	3.04604	2.98349	3.02655	2.97895	3.15953	3.10902	3.2111	3.20914
Potra2n10c20255	2.74097	2.91166	2.74766	2.93095	2.66536	2.91022	2.87601	2.71189	2.62903	2.83614	2.78689	2.82272	2.77365	2.83556	2.85646	2.76293	2.73746	2.82109	2.92579	2.77034	2.97107	2.8664	2.7977
Potra2n10c20256	0	0	0	0	0	0	0	0	0	0	0	0	0	0	0	0	0	0	0	0	0	0.12939	0
Potra2n10c20257	0.710299	1.00725	1.21658	1.13183	1.0028	0.860524	0.973064	1.2211	1.18711	1.02831	1.05287	0.965632	1.00769	0.815382	1.03563	0.944089	1.11186	0.783811	0.995984	0.913857	1.07278	0.951455	0.781531
Potra2n10c20258	0.336933	0.394365	0.310499	0.313205	0.362699	0.354151	0.272859	0.271014	0.293928	0.181677	0.132174	0	0.425007	0.240855	0.6011	0.2866	0.371357	0.240801	0.202011	0.202485	0.205705	0.239739	0.434583
Potra2n10c20259	1.65209	1.69372	1.51798	1.67801	1.62398	1.54262	1.64446	1.8174	1.53683	1.79041	1.71451	1.45064	1.50095	1.38159	1.50788	1.37382	1.26077	1.40834	1.31212	1.47496	1.51351	1.29903	1.5786
Potra2n10c20260	0.307629	0.315735	0.272447	0.455647	0.265421	0.141491	0.403679	0.266183	0.410426	0.206665	0.212596	0.39524	0.502664	0.41299	0.39476	0.466674	0.351135	0.218694	0.220089	0.28716	0.341437	0.324795	0.593562
Potra2n10c20261	4.11327	3.95308	3.70791	3.88127	4.03655	4.04446	3.86042	3.67381	4.01381	3.73751	4.27486	3.97942	3.75564	3.81627	3.86519	3.82105	3.69661	3.81013	3.89336	3.8668	3.81865	3.7535	3.70202
Potra2n10c20262	1.94495	1.982	2.06624	1.98523	2.07748	1.7262	2.24347	2.15678	1.79234	2.11385	2.18968	2.17181	2.40998	2.04789	2.06576	2.02483	2.03915	2.23802	2.03343	1.96492	2.22515	1.85292	2.15505
Potra2n10c20263	0.210054	0	0	0	0	0	0	0	0.142763	0	0.143125	0	0.121791	0	0	0	0	0	0	0	0	0	0
Potra2n10c20264	0	0	0	0.132367	0	0	0	0	0	0	0	0	0	0	0	0	0.132612	0	0	0	0	0.131719	0
Potra2n10c20265	1.83648	1.72191	1.6829	1.87418	1.7469	1.68582	1.76896	1.65126	1.8154	1.70719	1.82769	1.65532	1.62068	1.73686	1.57751	1.72809	1.64983	1.64359	1.78068	1.83654	1.77667	1.65437	1.59521
Potra2n10c20266	2.17615	2.24771	2.16192	2.40647	2.28342	2.31559	2.27196	2.27951	2.16574	2.36575	2.19756	2.41501	2.44062	2.33749	2.4746	2.23055	2.34458	2.51645	2.39142	2.28304	2.19236	2.21798	2.36179
Potra2n10c20267	0	0	0	0	0	0	0	0	0	0	0	0	0.127146	0.1872	0.461842	0.135003	0	0.126119	0.129298	0	0	0	0
Potra2n10c20268	3.37226	3.49928	3.47773	3.51167	3.51681	3.70576	3.51665	3.36576	3.61818	3.36091	3.37019	3.47237	3.48359	3.44646	3.27855	3.43212	3.43086	3.42254	3.4235	3.36021	3.20645	3.46245	3.25536
Potra2n10c20269	1.53126	1.66621	1.69204	1.53642	1.58787	1.64277	1.62723	1.70322	1.60822	1.75726	1.75782	1.69898	1.52902	1.6414	1.93962	1.70046	1.69391	1.63055	1.79907	1.64787	1.7438	1.76544	1.7793
Potra2n10c20270	4.02781	4.19494	4.15374	4.07877	4.13507	4.29902	4.22735	4.19642	4.0375	4.14698	4.24094	3.9685	3.71543	4.02386	3.96683	4.08802	4.06699	4.05718	4.19293	4.16476	4.19694	4.10842	4.03698
Potra2n10c20271	0.205664	0.187878	0	0.332538	0.208394	0	0.429748	0.378335	0.417468	0.413632	0.277703	0.251478	0.281513	0.131415	0.296245	0.333651	0.265	0.184515	0.548485	0.464488	0.443669	0.395967	0.482325
Potra2n10c20272	0	0	0	0	0	0	0	0	0	0	0	0	0	0	0	0	0	0	0	0	0	0	0
Potra2n10c20273	1.73845	1.83047	1.66422	1.73313	1.60769	1.67508	1.86583	1.87358	1.69006	1.62109	1.7384	1.94373	2.08051	1.85147	1.98422	1.6414	1.87637	1.87254	1.81936	1.63244	1.8486	1.70926	2.08709
Potra2n10c20274	2.34327	2.38825	2.28849	2.31448	2.42298	2.24422	2.48313	2.55363	2.26336	2.53755	2.4843	2.45103	2.46148	2.27011	2.47941	2.48469	2.43779	2.43282	2.44931	2.54475	2.42627	2.61064	2.60292
Potra2n10c20275	1.79115	1.64638	1.45226	1.83896	2.19744	2.29997	1.85721	2.13322	2.02456	2.24354	1.592	1.91172	1.49059	1.99042	1.99222	2.55925	2.53565	2.2357	2.23638	2.32496	2.28141	2.79473	2.59756
Potra2n10c20276	5.66157	5.70142	5.48133	5.65012	5.53106	5.7882	5.36685	5.40622	5.62002	5.44723	5.29121	5.52238	5.33152	5.68118	5.24487	5.5351	5.51714	5.38776	5.43436	5.45098	5.05185	5.5485	5.19729
Potra2n10c20277	0	0.141053	0	0	0	0	0.153045	0	0	0.254454	0	0.120145	0.238592	0	0.114426	0	0	0.128309	0	0	0	0	0
Potra2n10c20278	4.06768	4.15352	4.17766	4.12577	4.13498	4.26492	4.0945	4.00566	4.07263	4.07758	3.99928	4.06023	3.87973	4.04175	3.7694	4.01862	3.95596	4.01833	3.86588	4.03295	3.87948	4.11316	3.86759
Potra2n10c20279	0.304538	0.435683	0.344026	0.140447	0.257049	0.310438	0.395753	0.398786	0.3192	0.284448	0	0.272772	0.385656	0.337525	0.505673	0.419052	0.285771	0.183172	0.385297	0.346785	0.131747	0.436529	0.22114
Potra2n10c20280	0	0	0	0	0	0	0	0	0	0	0	0	0	0	0	0	0	0	0	0	0	0	0
Potra2n10c20281	3.17069	3.01371	2.87118	2.95445	2.93268	2.91843	3.04325	3.05316	2.88245	3.00939	3.01813	2.88022	2.89045	3.0086	2.89652	2.9888	2.94514	2.96458	3.02657	3.09502	3.02371	3.06873	3.02345
Potra2n10c20282	1.63124	1.76008	2.04106	1.92432	1.73209	2.1437	1.73194	1.65007	1.90848	1.95828	1.75554	1.67311	1.52901	1.81289	1.77	1.7536	1.69611	1.68408	1.81343	1.68979	1.34586	1.70874	1.6399
Potra2n10c20283	1.79839	1.47446	1.56394	1.57278	1.50872	1.60996	1.5982	1.54593	1.39936	1.48898	1.51533	1.57523	1.62516	1.54859	1.62866	1.62485	1.69251	1.56697	1.58347	1.69493	1.44893	1.68707	1.66398
Potra2n10c20284	3.09018	3.11171	3.19502	3.18679	3.20949	3.19167	3.32597	3.08369	3.2821	3.07558	3.15138	2.95457	3.03904	3.09673	2.90688	3.21549	3.33791	3.13954	3.31729	3.18254	3.0933	3.18595	3.04259
Potra2n10c20285	0.324758	0.29643	0.298619	0.234146	0.201844	0.529982	0.202284	0	0.359424	0.19633	0	0.255351	0	0.299515	0.770562	0.139519	0.13456	0.133747	0	0	0	0.19062	0
Potra2n10c20286	0	0	0	0	0	0	0	0	0	0	0	0	0	0	0	0	0	0.131848	0	0	0	0	0
Potra2n10c20287	0.617908	0.300902	0.150172	0.137402	0	0	0	0.145877	0.287534	0.140729	0	0.176157	0.653202	0	0.424839	0	0.319279	0	0	0.132408	0.188282	0	0
Potra2n10c20288	1.2254	0.677905	0.952759	0.936257	1.45777	1.67443	1.84623	1.53944	1.99544	1.21047	1.36175	1.03609	0.842326	1.16114	1.28614	1.58797	1.18222	1.41535	1.25507	1.58531	1.75167	1.6317	1.56205
Potra2n10c20289	1.80999	1.4678	1.70447	1.67362	1.71871	2.23909	2.07336	2.04698	2.15266	2.11085	2.01011	1.56492	1.2989	1.72785	1.49595	2.08476	2.23065	1.70994	2.09884	2.51124	2.06063	2.34062	2.24461
Potra2n10c20290	3.49276	2.94358	3.37793	3.0258	3.94981	4.53849	4.82689	5.57532	4.87227	5.59462	5.65091	2.81557	3.069	3.08704	3.35479	5.17805	5.28892	5.26019	4.64956	5.23777	6.11855	6.22859	5.67039
Potra2n10c20291	0	0	0	0	0	0	0	0	0	0	0	0	0	0	0	0	0	0	0	0	0	0	0
Potra2n10c20292	0	0	0	0	0	0	0	0	0	0	0	0	0	0	0	0	0	0	0	0	0	0	0
Potra2n10c20293	1.3167	1.24469	1.19576	1.24466	1.12712	0.997383	1.2215	1.46315	0.910529	1.38266	1.31859	1.59609	1.49966	1.40234	1.43252	1.38572	1.15153	1.38217	1.50364	1.37423	1.40121	1.28496	1.6191
Potra2n10c20294	3.78705	3.71121	3.35157	3.67532	3.93188	4.09421	3.70645	3.69271	4.16175	3.8168	3.78146	3.49156	3.21858	3.47889	3.81995	3.73551	3.70884	3.61781	3.63746	3.75696	3.95781	3.79352	3.61412
Potra2n10c20295	1.2217	1.23288	1.40476	1.11491	1.24251	1.24838	1.27131	1.22512	1.45232	1.26281	1.17407	1.17347	1.24653	1.31885	1.0864	1.26062	1.00786	1.22269	1.26396	1.12389	1.01658	1.18547	1.01871
Potra2n10c20296	4.0552	4.16842	4.21403	4.13718	4.23811	4.06971	4.14948	4.13325	4.28556	4.08599	4.08933	4.1158	4.23759	4.16153	4.04243	4.19621	4.15203	4.0675	4.07267	4.18322	4.17245	4.14199	4.102
Potra2n10c20297	0	0	0	0	0	0	0	0	0	0	0	0	0	0	0	0	0	0	0	0	0	0	0
Potra2n10c20298	0	0	0	0	0	0	0	0	0	0	0	0	0	0	0	0	0	0	0	0	0	0	0
Potra2n10c20299	0	0	0	0	0	0	0	0	0	0	0	0	0	0	0	0	0	0	0	0	0	0	0
Potra2n10c20300	3.76491	3.78576	3.84902	3.71664	3.91476	3.96149	3.95535	3.75367	4.00825	3.75569	3.75206	3.88274	3.7845	3.84669	3.81657	3.92438	3.97721	3.80573	3.87843	3.73791	3.5739	3.88651	3.85752
Potra2n10c20301	2.97279	2.24351	2.70914	2.14322	2.73072	2.36652	2.98705	3.14805	2.46714	2.87429	3.15524	2.14679	2.22009	2.50916	1.64907	3.05135	2.87772	3.00769	2.43882	2.53748	3.25374	3.07107	2.19995
Potra2n10c20302	2.38095	2.40042	2.35029	2.45598	2.32629	2.44774	2.31824	2.4367	2.34404	2.28483	2.38139	2.38926	2.38245	2.5068	2.34934	2.36853	2.41297	2.36342	2.35739	2.41262	2.27445	2.35118	2.2458
Potra2n10c20303	0	0	0	0	0	0	0	0	0	0	0	0	0	0	0	0	0	0	0	0	0	0	0
Potra2n10c20304	2.19578	2.40019	2.55747	2.34287	2.37427	2.6569	2.3436	2.03919	2.29875	2.30564	2.04318	2.47799	2.40646	2.53041	2.25227	2.39917	2.67331	2.33981	2.62004	2.26933	1.95702	2.38656	2.33435
Potra2n10c20305	0	0	0	0	0	0	0	0	0	0	0	0	0	0	0	0	0	0	0	0	0	0	0
Potra2n10c20306	1.30892	1.36768	1.75479	1.52597	2.18095	2.01672	2.25333	1.9941	1.84005	1.67595	1.82057	1.57865	1.65266	1.56359	1.80999	1.93794	2.22783	2.19751	2.16267	1.73722	2.08043	1.60418	1.84921
Potra2n10c20307	1.43557	1.52291	1.54914	1.57751	1.40056	1.57899	1.45419	1.44586	1.41043	1.4283	1.235	0.922497	0.998861	1.02964	0.912352	0.850332	0.816731	0.971207	1.03127	0.800173	0.676612	0.806465	0.906344
Potra2n10c20308	2.9451	3.05023	3.05226	2.85029	2.74666	2.9519	2.87649	3.14817	2.74901	3.11874	3.04984	2.94272	3.01422	2.87549	2.95718	3.03259	2.90803	2.86865	2.93313	2.95166	2.98869	2.94325	3.15814
Potra2n10c20309	0	0	0	0	0	0	0	0	0	0	0	0	0	0	0	0	0	0	0	0	0	0	0
Potra2n10c20310	4.04287	2.89508	3.09922	3.18195	3.40909	3.13496	3.4746	3.69092	4.53439	2.79761	5.16381	3.21965	3.49511	2.67263	2.80223	2.94002	2.63477	2.60173	2.93453	3.54299	3.05457	2.71233	2.67141
Potra2n10c20311	1.79894	1.80144	2.02043	1.89218	1.92341	1.85725	1.78855	1.79064	2.00745	1.76757	1.87552	1.72329	1.76385	1.76796	1.54687	1.66839	1.66922	1.67747	1.69051	1.61719	1.45973	1.52985	1.60471
Potra2n10c20312	1.05652	1.09525	1.29729	1.02095	1.01255	1.13755	1.05819	1.07495	1.12951	1.26301	1.16096	1.1004	1.19615	0.958053	1.02375	1.16794	0.936921	1.19094	1.11914	0.877555	0.820642	1.21435	1.08124
Potra2n10c20313	0	0	0	0	0	0	0	0	0	0	0	0	0.124272	0	0	0	0	0	0	0	0	0	0
Potra2n10c20314	2.43454	2.8742	2.42674	2.35416	2.62868	2.8053	2.35839	2.4897	2.51376	2.50006	2.44374	2.12336	2.34191	2.39051	2.16486	2.46549	2.35023	2.37839	2.30058	2.14897	1.98321	2.5385	2.35648
Potra2n10c20315	3.46947	3.65817	3.67076	3.61522	3.96574	4.02933	3.62945	3.48527	3.85778	3.6245	3.64807	3.47969	3.4164	3.60626	3.53234	3.47946	3.6971	3.65596	3.66882	3.4595	3.66093	3.74677	3.48945
Potra2n10c20316	0.144785	0.398163	0.147481	0.235634	0.205667	0.236744	0.284132	0.319373	0.241588	0.195091	0.279406	0	0	0.13411	0	0.138372	0	0.133431	0.232134	0.136364	0	0.18855	0
Potra2n10c20317	0	0	0	0	0	0	0	0	0	0	0	0	0	0	0	0	0	0	0	0	0	0	0
Potra2n10c20318	8.58496	8.64059	8.11755	8.61898	7.60972	8.40087	7.24639	7.57801	7.87524	7.86807	7.53157	8.39805	8.06253	8.51041	7.94864	8.21934	8.04406	7.9025	7.89599	7.80332	7.3547	8.4461	7.98045
Potra2n10c20319	2.21582	2.32528	2.50634	2.41775	2.28809	2.37514	2.3786	2.37988	2.45803	2.33013	2.34652	2.17668	2.50729	2.27668	2.39476	2.19999	2.29746	2.33765	2.32281	2.24279	2.29975	2.36377	2.18809
Potra2n10c20320	0.457103	0.421093	0.699215	0.437175	0.61493	0.628669	0.405818	0.407836	0.679189	0.7571	0.550768	0.447428	0.355183	0.664196	0.888494	0.455666	0.706667	0.466651	0.682631	0.400491	0.441913	0.423607	0.347714
Potra2n10c20321	0.17376	0	0	0	0	0.125417	0	0	0.130588	0	0	0	0.143454	0	0	0.214156	0	0	0.146605	0	0	0	0
Potra2n10c20322	6.12343	6.29172	6.26386	6.15739	5.92731	6.08374	5.72873	5.78974	5.87008	5.92251	5.71283	6.0527	6.05674	6.17961	5.76621	6.04558	5.93331	5.85464	5.82995	5.69829	5.59776	5.96116	5.62752
Potra2n10c20323	3.71599	3.72073	3.72689	3.7083	4.0884	4.16392	3.88682	3.70464	4.34787	3.87662	3.71381	3.61967	3.5989	3.66128	3.7022	3.93737	3.92778	3.81148	3.95684	3.98272	3.51453	3.87488	3.68406
Potra2n10c20324	2.38076	2.43641	2.38081	2.39103	2.43783	2.50624	2.27585	2.24014	2.28892	2.34837	2.32178	2.34613	2.31813	2.47853	2.19249	2.29158	2.33449	2.4083	2.30437	2.29899	2.1492	2.42095	2.21991
Potra2n10c20325	1.75545	1.97692	2.07754	1.89798	2.10404	1.92354	1.9124	1.93594	1.81353	1.88643	2.0768	1.73009	1.82848	1.83886	1.98845	1.77103	1.69955	1.76267	1.79619	1.78976	1.7389	1.65058	1.81746
Potra2n10c20326	3.62222	3.29861	3.21255	3.30575	3.23879	3.05222	3.40288	3.60411	3.22523	3.50018	3.55413	3.26024	3.46509	3.32421	3.34221	3.47824	3.50221	3.41746	3.41029	3.57689	3.72318	3.8038	3.73887
Potra2n10c20327	1.05149	1.17884	1.27335	1.06152	1.12098	1.24232	1.13016	1.10451	1.28276	1.23355	1.28303	1.14731	1.2396	1.24052	1.23174	1.05146	1.10653	1.26238	1.18189	1.20979	1.11299	1.12039	1.28037
Potra2n10c20328	0.873797	1.02153	0.865916	0.732537	0.872815	0.926393	0.993668	0.927005	0.847308	0.959421	0.957147	1.05725	1.03	0.712129	0.881673	0.982455	0.879839	1.05156	0.95446	0.900618	1.15973	0.790752	1.03866
Potra2n10c20329	3.40905	3.24879	3.34884	3.49929	3.13419	3.18037	3.35705	3.35176	3.41968	3.13674	3.14532	3.21636	3.09649	3.42216	3.3049	3.67032	3.41661	3.35422	3.39943	3.33839	3.2935	3.5838	3.49203
Potra2n10c20330	0	0	0.171325	0	0	0	0	0	0	0	0	0	0	0	0	0	0	0	0	0	0	0	0.156985
Potra2n10c20331	0.291962	0.232243	0.419624	0.305663	0.148526	0.13823	0.1453	0.145083	0.205298	0.138774	0.315552	0.176856	0.303336	0.261287	0.53807	0.189591	0.183992	0	0.295174	0.228591	0.135697	0.18302	0.360385
Potra2n10c20332	1.53747	1.45719	1.5856	1.45992	1.49149	1.45779	1.53754	1.43293	1.47795	1.43033	1.5364	1.64278	1.76528	1.56354	1.60472	1.4892	1.27131	1.50227	1.54414	1.6188	1.4303	1.1948	1.57847
Potra2n10c20333	2.39099	2.29352	2.03022	2.02821	1.71256	1.91993	1.91054	1.96383	1.88767	2.10461	2.15967	2.37128	2.76114	2.43119	2.48604	2.23619	2.27912	2.28538	2.1076	2.22468	2.13973	2.23872	2.15633
Potra2n10c20334	0	0	0	0	0	0	0	0	0	0	0	0	0	0	0	0	0	0	0	0	0	0	0
Potra2n10c20335	4.67051	5.09401	5.06954	4.94061	4.85251	4.85916	4.87017	4.38132	4.68343	4.62363	4.8987	5.17657	5.01634	5.01902	4.88349	4.75713	4.97152	4.99855	4.99919	4.7503	4.83444	4.79535	4.71198
Potra2n10c20336	3.34086	3.19936	3.31283	3.37657	3.44274	3.47354	3.35093	3.40266	3.5653	3.30699	3.25186	3.23667	3.23891	3.19329	3.37558	3.35193	3.36123	3.22327	3.31543	3.28359	3.03949	3.3244	3.43418
Potra2n10c20337	0	0	0	0	0	0	0	0	0	0	0	0	0	0	0	0	0	0	0	0	0	0	0
Potra2n10c20338	1.73546	1.83744	1.94835	1.68736	1.72024	1.70991	1.90612	1.764	1.75028	1.82484	1.84517	1.84827	1.90471	1.78865	1.90356	1.80741	1.73244	1.91157	1.69282	1.69015	1.69213	1.71709	1.74412
Potra2n10c20339	0	0	0	0	0	0	0.134342	0	0	0.126844	0	0	0	0.200727	0	0	0	0	0	0	0.29121	0	0
Potra2n10c20340	2.60374	2.34897	2.26022	2.79719	2.30864	2.72757	2.05345	2.29706	2.4694	2.42892	2.21286	2.44637	1.91717	2.46384	2.6852	2.41202	2.25676	2.15331	2.23034	2.42087	2.41109	2.74924	2.49359
Potra2n10c20341	0	0	0	0	0	0	0	0	0	0	0.316763	0	0	0	0	0	0	0	0	0	0	0	0
Potra2n10c20342	0	0	0	0	0	0	0	0.145198	0	0	0	0	0	0	0	0	0	0	0	0	0	0	0
Potra2n10c20343	1.04266	0.888889	0.938206	0.927938	0.793146	0.831868	0.776662	0.957428	0.678255	0.839643	0.846442	1.09877	1.35258	0.853238	1.26085	0.75051	0.631032	0.985086	0.946317	0.878463	0.898292	0.833185	1.04039
Potra2n10c20344	3.43736	3.39174	3.36617	3.66769	3.71972	3.74699	3.41859	3.34373	3.80768	3.35779	3.20702	3.77128	3.60872	3.90989	3.81335	3.98228	3.83236	3.76047	4.04553	3.7621	3.87916	3.87817	3.80133
Potra2n10c20345	2.75666	2.64597	2.4944	2.81369	2.45385	2.82658	2.59812	2.86843	2.56179	2.57958	2.63142	1.98656	1.64091	2.04252	1.89135	2.20803	2.00607	2.11398	2.13317	1.97211	2.04211	2.17373	2.16808
Potra2n10c20346	3.26953	2.98343	3.01355	2.88748	2.81588	2.9053	2.96081	3.13351	2.90639	3.18317	3.1612	2.91067	3.09337	3.01764	3.05349	2.8818	2.90395	3.15518	3.01043	2.94746	3.18666	3.02598	3.0488
Potra2n10c20347	0	0	0	0	0	0	0	0	0	0	0	0	0	0	0	0	0	0	0.131396	0	0	0	0
Potra2n10c20348	0	0	0	0	0	0	0	0	0	0	0	0.127494	0	0.131369	0	0	0	0.129042	0	0	0	0	0
Potra2n10c20349	3.46621	3.45937	3.32291	3.49023	3.39331	3.37381	3.44344	3.51673	3.34862	3.58359	3.48621	3.30644	3.25482	3.3394	3.33375	3.44549	3.42853	3.48426	3.47862	3.4536	3.56094	3.4385	3.52656
Potra2n10c20350	0	0	0	0	0.11746	0.181416	0	0	0	0	0	0.13059	0	0	0	0.282435	0.396244	0.140512	0.249314	0.241431	0.147052	0	0.236977
Potra2n10c20351	3.69589	3.66172	3.60974	3.65387	3.66754	3.48088	3.78982	3.79004	3.69391	3.65036	3.75092	3.63059	3.71894	3.77622	3.60772	3.79281	3.75636	3.79353	3.64587	3.94126	3.91986	3.86497	3.82425
Potra2n10c20352	0	0.267916	0	0.236727	0.290485	0	0.249977	0.144657	0.139041	0.241877	0.244682	0	0	0.186901	0.118776	0.238145	0.187222	0.227803	0.265381	0	0	0	0.261278
Potra2n10c20353	0	0	0	0	0	0	0	0	0	0	0	0	0	0	0	0	0	0	0	0	0	0	0
Potra2n10c20354	0	0	0	0	0.144444	0	0.347049	0.201056	0.139168	0.237607	0.196869	0.219227	0	0.132752	0.208454	0.237843	0.229535	0	0.133583	0.270897	0	0.132949	0
Potra2n10c20355	0	0	0	0	0	0	0	0	0	0	0	0	0	0	0	0	0	0	0	0	0	0	0
Potra2n10c20356	5.5965	5.56553	5.52796	5.56165	5.47254	5.55227	5.55652	5.51486	5.37453	5.50132	5.51626	5.50188	5.40866	5.45122	5.4333	5.4189	5.48296	5.56689	5.42809	5.44548	5.54908	5.53615	5.38979
Potra2n10c20357	3.08596	3.20653	3.36335	3.11272	3.15822	3.07558	3.30868	3.28659	3.06783	3.1585	3.0428	3.31464	3.34651	3.41131	3.23358	3.41482	3.49015	3.53586	3.57374	3.48843	3.36291	3.5264	3.41653
Potra2n10c20358	2.77457	2.87633	2.85704	2.8212	2.66235	2.57995	2.97812	3.06463	2.6079	3.04637	3.06392	2.63701	2.65075	2.78677	2.48709	2.75743	2.878	2.94684	3.00541	2.84131	2.92596	2.69007	2.90288
Potra2n10c20359	0	0	0	0	0	0	0	0	0	0	0	0	0	0	0	0	0	0	0	0	0	0	0
Potra2n10c20360	0.49805	0.399965	0.422697	0.388631	0.475814	0.413319	0.557399	0.450953	0.521379	0.526167	0.597411	0.227382	0.347115	0.475947	0.279937	0.601026	0.532389	0.608328	0.436621	0.373035	0.681735	0.645159	0.358744
Potra2n10c20361	1.93089	2.29229	2.43145	2.12526	2.68004	2.48261	2.76503	2.61039	2.46232	2.66203	2.55023	2.38509	2.43778	2.54192	2.51611	2.30668	2.68287	2.61191	2.63723	2.34397	2.69858	2.43813	2.66292
Potra2n10c20362	0	0	0	0	0	0	0	0	0	0	0	0	0	0	0	0	0	0	0	0	0	0	0
Potra2n10c20363	1.74015	1.6825	1.78421	1.84708	1.37981	1.15418	1.725	1.66051	1.25335	1.68522	1.66105	1.86991	2.00577	1.80193	2.16584	1.49432	1.71153	1.98539	1.47301	1.65776	1.91661	1.67795	1.78544
Potra2n10c20364	1.33386	1.49702	1.44221	1.46551	1.40095	1.44256	1.52178	1.39857	1.52177	1.40863	1.36343	1.38983	1.49439	1.42938	1.45455	1.23009	1.3618	1.3574	1.43107	1.48099	1.34422	1.31425	1.36872
Potra2n10c20365	1.97139	1.79629	2.06862	2.00294	1.97852	1.68257	2.05726	2.38889	1.87713	2.4264	2.28244	2.30522	2.25118	2.1613	2.50409	2.30906	2.2083	2.502	2.36985	2.25811	2.67682	2.35786	2.71429
Potra2n10c20366	0.502582	0.40344	0.30271	0.509147	0.459496	0.599566	0.491487	0.492394	0.422437	0.669361	0.366689	0.526923	0.408233	0.549029	0.265713	0.464634	0.555159	0.448807	0.323049	0.323543	0.544992	0.550389	0.484035
Potra2n10c20367	3.09534	3.27211	3.27688	3.22391	3.3709	3.41994	3.1382	3.0571	3.31796	3.30092	3.14149	3.37168	3.33331	3.3177	3.40081	3.2362	3.05376	3.34395	3.39993	3.11664	3.33231	3.09067	3.18118
Potra2n10c20368	0	0	0	0	0	0	0	0	0	0	0	0.637458	0.755052	0.610406	0.767577	0.692756	0.591694	0.673613	0.667153	0.595382	0.519854	0.769138	0.804761
Potra2n10c20369	3.001	2.62672	2.43168	2.54731	2.40579	2.40982	2.40257	2.2947	2.27729	2.4033	2.16627	2.84627	3.00324	2.59356	2.52339	2.79659	2.67309	2.62749	2.54706	2.74953	2.29306	2.61462	2.38883
Potra2n10c20370	0	0.134617	0	0	0	0	0	0	0	0	0	0	0	0	0	0	0	0	0	0	0	0	0
Potra2n10c20371	0.250343	0.227315	0.258405	0.189312	0.24151	0	0	0.141843	0.231353	0.138638	0.139204	3.55049	3.64348	3.56666	3.59798	3.7943	3.69155	3.85258	3.83135	3.44641	3.28202	3.36357	3.23073
Potra2n10c20372	2.32034	2.46192	2.62448	2.46919	2.67925	2.50341	2.14774	2.38411	2.51022	2.22717	2.26202	2.23766	1.81232	1.92678	2.36959	2.21015	2.00046	2.30616	2.24765	2.05899	2.06621	1.91136	1.74754
Potra2n10c20373	3.81423	4.14402	3.85712	3.84092	3.46428	3.36056	3.30121	2.76135	2.87519	2.70163	2.57782	3.59134	3.9062	3.55717	3.21562	2.97162	2.97158	3.14463	3.10787	2.62404	2.72532	2.58511	2.04996
Potra2n10c20374	0	0	0.200409	0	0.241851	0.131025	0.137317	0.138217	0.191446	0	0	0	0	0	0.221656	0.250368	0	0	0.141705	0.142357	0.201891	0	0
Potra2n10c20375	0	0	0	0	0	0	0	0	0	0	0	0	0	0	0	0	0	0	0	0	0	0	0
Potra2n10c20376	2.35779	2.45626	2.50456	2.44664	2.57781	2.56126	2.50059	2.45607	2.48169	2.4332	2.36499	2.30332	2.4436	2.29204	2.41225	2.51287	2.50008	2.44558	2.26253	2.3923	2.16383	2.4227	2.39406
Potra2n10c20377	0	0	0	0	0	0	0	0	0	0	0	0	0	0	0	0	0	0	0	0	0	0	0
Potra2n10c20378	2.41407	2.29493	2.18446	2.48913	2.20406	2.41433	2.45696	2.24315	2.71352	2.31334	2.36036	1.90916	1.88466	1.98443	2.30058	2.17533	1.99836	1.93092	2.07771	2.24034	2.33451	2.33373	2.12217
Potra2n10c20379	5.37077	5.5168	5.59354	5.53159	5.62387	5.69995	5.75369	5.50722	5.79258	5.62582	5.61541	5.68453	5.45686	5.6736	5.56715	5.61698	5.64021	5.65779	5.66925	5.72499	5.69681	5.61601	5.50348
Potra2n10c20380	0	0.122632	0	0	0.135226	0.177794	0	0.13151	0.185387	0.180863	0.128512	0	0	0	0	0.153629	0.213264	0.144991	0	0	0	0.257371	0.147567
Potra2n10c20381	1.4716	1.431	1.4812	1.52126	1.61249	1.53409	1.44255	1.38762	1.34241	1.44612	1.25887	1.55515	1.33063	1.53745	1.48584	1.57057	1.6595	1.59878	1.67443	1.60922	1.39288	1.4913	1.48025
Potra2n10c20382	0	0	0	0	0	0	0	0	0	0	0	0	0.124941	0	0.297542	0	0.228096	0	0	0	0.133518	0	0.127328
Potra2n10c20383	1.60126	1.54577	1.50327	1.74163	1.39051	1.62379	1.30496	1.33559	1.60773	1.37773	1.42883	1.66371	1.64214	1.44778	1.77797	1.42368	1.3601	1.49147	1.49511	1.57722	1.50221	1.56324	1.42628
Potra2n10c20384	0	0	0	0	0	0	0	0	0	0	0	0	0	0	0	0	0	0	0	0	0	0	0
Potra2n10c20385	0	0	0	0	0	0	0	0	0	0	0	0	0	0	0	0	0	0	0	0	0	0	0
Potra2n10c20386	0.135167	0.12274	0	0	0	0	0	0	0	0	0	0	0	0	0.131471	0	0	0	0	0	0	0.140917	0
Potra2n10c20387	1.50858	1.44709	1.69185	1.36372	1.37587	1.257	1.62272	1.69868	1.35543	1.52272	1.59743	1.69612	1.74999	1.68997	1.23103	1.92308	1.90234	1.82285	1.80045	1.54162	1.2099	1.96177	1.68462
Potra2n10c20388	3.4667	3.44214	3.28721	3.33159	3.37473	3.20242	3.60554	3.6414	3.41053	3.56502	3.62271	3.40156	3.57523	3.4201	3.243	3.67417	3.63656	3.60149	3.59386	3.47289	3.37713	3.60479	3.55829
Potra2n10c20389	2.9097	1.55356	2.21421	1.98469	2.98149	3.34509	4.53541	3.39915	4.94524	2.43318	3.28825	2.04057	2.58157	2.39268	2.68563	3.08061	3.02654	2.06662	3.70073	4.25774	4.16021	2.26258	4.05882
Potra2n10c20390	2.7754	2.48448	2.77922	2.61686	2.72218	2.77563	3.0935	3.03228	2.88142	2.90695	3.00728	2.77653	2.70565	2.78126	2.5938	3.05469	3.17444	2.94456	3.08108	3.13732	3.1183	3.07427	3.18595
Potra2n10c20391	3.44372	3.39235	3.24542	3.22754	3.36058	3.23097	3.2975	3.43313	3.29053	3.35016	3.47929	3.14181	3.23242	3.31379	3.14068	3.35124	3.23121	3.1338	3.26097	3.24892	3.30198	3.32199	3.28182
Potra2n10c20392	1.63677	1.53365	1.64252	1.56623	1.4887	1.43196	1.64759	1.92129	1.4117	1.76946	1.60111	0.921419	0.633465	0.70896	0.690518	0.966253	1.05455	0.729457	0.833059	0.618375	0.674057	0.861304	0.854082
Potra2n10c20393	2.90813	2.94061	2.84539	2.89462	2.7683	2.7942	2.91874	2.79875	2.65565	2.8188	2.82101	2.57674	2.65323	2.64833	2.69292	2.75493	2.5997	2.62283	2.59861	2.66994	2.72016	2.7122	2.51858
Potra2n10c20394	0	0	0	0	0	0	0	0	0	0	0	0	0	0	0	0	0	0	0	0	0	0	0
Potra2n10c20395	0	0	0	0	0	0	0	0	0	0	0	0	0	0	0	0	0	0	0	0	0	0	0
Potra2n10c20396	2.28279	2.22001	2.28897	2.21986	2.04917	2.29734	2.26713	2.12302	2.34388	2.22207	2.21946	2.12624	2.10087	2.1128	2.15827	2.22555	2.28436	2.03691	2.24568	2.257	1.99157	2.20814	2.0396
Potra2n10c20397	2.80911	2.94969	2.979	3.32234	2.42499	3.30804	2.36874	2.6347	3.51155	2.69991	2.87507	2.68592	2.35417	2.8098	3.46644	3.2308	2.7446	2.51206	2.75994	2.89077	3.01597	3.49357	2.85224
Potra2n10c20398	0	0	0	0	0	0	0	0	0	0	0	0	0	0	0	0	0	0	0	0	0	0	0
Potra2n10c20399	0.575144	0.652933	0.65592	0.507609	0.787806	0.797954	0.805603	0.728768	0.931327	0.879531	0.761976	0.608981	0.620314	0.535439	0.679821	0.445315	0.632326	0.661626	0.662068	0.616456	0.676008	0.709796	0.830909
Potra2n10c20400	0.910899	0.722451	0.920401	0.731819	1.07737	1.13564	0.978019	0.915003	1.00201	0.976182	0.839382	0.836007	0.761065	0.930639	0.905062	1.06595	1.13058	0.907563	0.90112	1.01509	0.835735	1.13581	0.987042
Potra2n10c20401	1.93315	2.02915	2.11143	2.13345	1.90331	1.88214	1.97208	1.73331	1.8829	1.80586	1.63896	1.85011	1.92766	2.14233	1.82027	1.86599	1.85218	1.65083	1.85609	1.60561	1.75487	1.56753	1.48661
Potra2n10c20402	1.40378	1.9015	1.57476	1.37006	2.01822	1.67774	1.5408	1.59501	1.74233	1.55236	1.67981	2.12849	2.01053	2.1398	2.46898	2.07424	2.11212	2.11637	2.29481	1.96376	2.38073	2.06979	2.21066
Potra2n10c20403	1.81046	1.7747	1.86404	1.76543	1.82534	1.72124	1.99522	1.86177	1.86076	1.88596	1.8465	1.60777	1.63514	1.69809	1.6202	1.76666	1.673	1.7181	1.7252	1.58021	1.84695	1.76176	1.5817
Potra2n10c20404	0	0	0	0	0	0	0	0	0	0	0	0	0	0	0	0.134889	0	0	0	0	0	0	0
Potra2n10c20405	0	0	0	0	0	0	0	0.141672	0.129101	0.193614	0	0	0	0	0	0	0	0.139234	0	0	0	0	0.139951
Potra2n10c20406	0.887311	0.808334	0.935677	0.88385	0.800089	0.734632	0.790184	1.02468	0.80248	1.0117	0.851863	0.668264	0.674222	0.602108	0.852199	0.793023	0.65181	0.718897	0.740749	0.742477	0.873389	0.695548	0.878081
Potra2n10c20407	2.56612	2.59328	2.56795	2.54661	2.50143	2.65454	2.60569	2.65122	2.53817	2.53674	2.56842	2.53957	2.69841	2.71182	2.56972	2.7855	2.83683	2.70076	2.68686	2.58485	2.42168	2.88158	2.74515
Potra2n10c20408	0.252128	0	0	0	0	0	0	0	0	0	0	0	0	0	0	0	0	0	0	0	0	0	0
Potra2n10c20409	0	0	0	0	0	0	0	0	0	0	0	0	0	0	0	0	0	0	0	0	0	0	0
Potra2n10c20410	7.94137	7.70187	7.40772	7.58091	7.41185	7.53964	7.63006	7.74853	7.44997	7.73843	7.73464	7.63693	7.55628	7.87786	7.32791	7.91973	7.9156	7.78393	7.75773	8.00371	7.78353	8.00581	7.84074
Potra2n10c20411	8.57536	8.26695	8.05602	8.33571	8.06504	8.61713	8.02591	8.0481	8.37915	7.92156	8.15019	8.09928	7.923	8.34164	7.61233	8.51013	8.30551	8.15609	8.22941	8.22531	7.68027	8.6027	7.9423
Potra2n10c20412	0	0	0	0	0	0	0	0	0	0	0	0	0	0	0	0	0	0	0	0	0	0	0
Potra2n10c20413	0	0	0	0	0	0	0	0	0	0	0	0	0	0	0	0	0	0	0	0	0	0	0
Potra2n10c20414	0	0	0	0	0	0	0	0	0	0	0	0.252655	0.283772	0.131682	0	0	0	0.125612	0.182143	0	0.134752	0.265238	0.183342
Potra2n10c20415	0	0	0	0	0	0	0	0	0	0	0	0.126292	0	0	0	0.134076	0	0	0	0	0	0	0
Potra2n10c20416	0.740419	0.544282	0.812877	0.589212	0.614542	0.823835	0.923653	0.962839	0.771088	0.833095	1.10771	0.714315	1.07219	0.695519	1.08796	1.31574	1.18663	1.18298	0.888019	1.02111	1.17382	1.3605	0.746509
Potra2n10c20417	0.147461	0	0	0.236555	0	0	0	0.144452	0	0	0.141673	0	0	0	0	0	0	0	0	0	0	0	0
Potra2n10c20418	2.29839	2.2479	2.93992	2.78056	2.12218	2.10407	1.96827	2.12254	2.02412	2.16016	2.09485	2.97417	2.97329	3.13933	3.26211	2.51636	2.32642	2.63685	2.57186	2.44472	2.35145	2.33342	2.84994
Potra2n10c20419	2.07527	1.98347	1.85397	1.88131	1.97046	1.82879	1.87907	1.80844	1.88813	1.92031	1.84608	1.60643	1.58091	1.50454	1.61253	1.33475	1.45501	1.55991	1.55393	1.55592	1.53581	1.47674	1.42488
Potra2n10c20420	0.14566	0.26626	0.378795	0	0.375592	0.131487	0.34353	0.250503	0.314832	0.266864	0.275668	0.183441	0.214794	0.403014	0.125223	0.355276	0.192833	0.390711	0.335864	0.416137	0.327494	0.357376	0.190014
Potra2n10c20421	3.52842	3.54903	3.49027	3.39541	3.40866	3.29851	3.62778	3.68014	3.5894	3.65708	3.70962	3.42989	3.54411	3.42893	3.24649	3.52987	3.61153	3.51526	3.54366	3.66986	3.23949	3.58859	3.59909
Potra2n10c20422	0.748351	0.471149	0.50164	0.636868	0.830005	0.62505	0.781009	0.675428	0.604104	0.826837	0.808051	0.75894	0.650123	0.444862	0.864781	0.822588	0.8627	0.649155	0.766236	0.809946	0.739586	0.651989	0.673518
Potra2n10c20423	4.68967	4.70996	4.57919	4.77959	4.57488	4.51917	4.56967	4.42006	4.49048	4.37797	4.47606	4.61785	4.57417	4.6178	4.67722	4.40538	4.47085	4.49171	4.43139	4.56262	4.34287	4.59431	4.38389
Potra2n10c20424	4.55716	4.52838	4.55209	4.78727	4.69462	4.90007	4.29869	4.37714	4.77248	4.40389	4.34721	4.67053	4.25947	4.61335	4.75848	4.69824	4.61764	4.60544	4.72781	4.65024	4.37291	4.71074	4.52118
Potra2n10c20425	5.40734	5.44417	5.432	5.47714	5.54917	5.5123	5.32275	5.31192	5.40992	5.37653	5.43508	5.3893	5.3232	5.39747	5.31486	5.27656	5.26565	5.42959	5.24121	5.36772	5.42551	5.37818	5.20156
Potra2n10c20426	3.78926	3.6032	3.19309	3.42072	3.03694	3.33278	3.32189	3.10817	3.29853	3.37042	3.22953	3.61738	3.90496	3.68566	3.63064	3.58421	3.63554	3.62158	3.4371	3.79972	3.71793	3.77953	3.55052
Potra2n10c20427	2.2221	2.29798	2.10858	2.23223	2.4037	2.37553	2.20385	2.14936	2.13974	2.21838	2.0281	2.14418	1.94752	2.08529	1.88325	2.33941	2.24286	2.00353	2.12078	2.16142	1.95381	2.0831	1.79419
Potra2n10c20428	3.50693	3.64375	3.57398	3.60714	3.67126	3.75898	3.5692	3.52431	3.63422	3.49047	3.44827	3.51614	3.26721	3.45736	3.415	3.60845	3.37018	3.42899	3.41225	3.5722	3.35086	3.52813	3.38239
Potra2n10c20429	6.73796	6.28374	6.24731	5.99196	6.86997	6.01863	6.73805	6.96053	6.23468	6.73171	6.69549	6.07994	6.59224	6.47786	5.81543	6.78727	6.82765	7.07004	6.43746	6.65172	6.8923	6.87851	6.55721
Potra2n10c20430	1.4119	1.55141	1.64731	1.52855	1.657	1.65137	1.50513	1.47913	1.5859	1.42437	1.33613	1.55566	1.66326	1.46831	1.7144	1.40086	1.50348	1.46598	1.53985	1.6443	1.41359	1.48543	1.54272
Potra2n10c20431	0	0	0	0	0	0	0	0	0	0	0	0	0	0	0	0	0	0	0	0	0	0	0
Potra2n10c20432	0.365359	0.415535	0.406323	0.48975	0.525758	0.523619	0.541448	0.520193	0.516522	0.477078	0.487908	0.400855	0.268443	0.356584	0.422485	0.372863	0	0.384739	0.256342	0.370042	0.466496	0.332029	0.308507
Potra2n10c20433	1.86138	1.80632	1.80151	1.97366	1.72805	1.70384	1.68553	1.78236	1.49345	1.77602	1.84268	2.19919	2.29367	2.07739	2.27815	2.12991	2.04243	2.18458	2.05997	2.16224	2.21891	2.10271	2.28587
Potra2n10c20434	0	0	0	0.193622	0	0	0	0	0	0.194002	0	0.128609	0	0	0.116985	0.183412	0	0	0	0	0	0.13293	0.132441
Potra2n10c20435	0	0	0	0	0	0	0	0	0	0	0	0	0	0	0	0	0	0	0	0	0	0	0
Potra2n10c20436	4.10085	4.07892	3.74369	4.14388	4.04647	4.0192	3.86678	4.00207	3.91009	4.12597	4.20912	4.07061	3.97994	4.24807	4.18339	4.07109	3.90639	4.0346	4.04027	4.31168	4.45082	4.15725	4.06694
Potra2n10c20437	0	0	0	0.191492	0	0	0.144102	0	0	0	0	0.124893	0.17752	0.392685	0.20389	0.192815	0	0.183957	0.185291	0.134704	0	0.132582	0
Potra2n10c20438	0.967033	0.852402	1.01596	1.14735	1.29493	1.12877	1.23717	0.882846	0.894728	0.861329	0.734386	1.08575	1.00068	0.951001	0.947773	1.17341	1.01234	1.06928	1.17702	0.887756	0.847465	0.700198	0.707553
Potra2n10c20439	4.40172	4.42547	4.54027	4.74492	4.75326	4.98622	4.28899	4.41165	4.93004	4.38185	4.42643	4.45541	4.18977	4.44833	4.5116	4.46188	4.5052	4.43705	4.53423	4.49606	4.47769	4.50743	4.33174
Potra2n10c20440	6.97148	6.8232	6.65387	6.8643	6.64348	6.75827	6.6916	6.81273	6.53929	6.77979	6.78312	6.87216	6.75919	7.05612	6.8314	7.03424	7.02601	6.94667	6.93733	6.9781	6.89483	7.10515	6.92676
Potra2n10c20441	0.879197	0.815969	0.692104	0.930605	0.448651	0.604192	0.807409	0.702472	0.511715	0.660817	0.663983	1.08358	1.07797	0.929683	1.14468	0.778595	0.8108	0.961928	0.877447	0.797856	0.88163	0.826322	0.878411
Potra2n10c20442	0	0	0	0	0	0	0	0	0	0	0	0	0.17871	0	0.237947	0	0	0	0	0	0	0	0
Potra2n10c20443	0.399076	0.338192	0.351583	0.182945	0.276892	0	0.14065	0.140001	0.233149	0.230372	0.237992	0.227022	0.227046	0.472373	0.250896	0.246519	0	0.435097	0.139456	0	0.343606	0	0.235148
Potra2n10c20444	4.66947	4.16828	3.80358	4.60719	3.75448	3.48006	3.62204	3.62523	3.29427	3.56239	3.63575	4.27575	4.12833	4.46892	4.579	4.46541	4.0172	3.93797	4.135	4.41906	3.92203	4.26254	4.44454
Potra2n10c20445	2.98099	2.74235	2.75658	3.06288	2.9611	2.69799	2.73542	2.8125	2.84109	2.69626	2.63718	2.66934	2.82966	2.6546	2.81157	2.81084	2.54508	2.55514	2.667	2.68201	2.5455	2.67411	2.73768
Potra2n10c20446	3.86629	3.78521	3.52026	3.7657	3.6311	3.58225	3.82697	3.76178	3.5686	3.79062	3.8343	3.61528	3.56996	3.85447	3.84941	3.73895	3.73017	3.68151	3.66216	3.89524	3.82972	3.81884	3.69944
Potra2n10c20447	5.29384	5.30979	5.18355	5.27428	5.2985	5.62962	5.27877	5.20839	5.47097	5.31533	5.15356	5.40831	5.32012	5.41991	5.32362	5.55626	5.56588	5.41948	5.45312	5.39891	5.05067	5.68052	5.38392
Potra2n10c20448	1.24594	1.27676	1.1444	1.27399	1.26891	1.27445	1.203	1.11878	1.14154	1.16019	1.18346	0.89518	0.964932	0.866371	1.07607	1.09063	1.33216	1.18842	0.851216	1.13701	0.75066	0.932218	0.940852
Potra2n10c20449	0	0	0	0	0	0	0	0	0	0.129743	0	0	0	0	0	0.238502	0.132627	0	0	0	0	0	0.185224
Potra2n10c20450	0	0	0	0	0	0.179947	0	0	0	0	0.18813	0.183663	0.258774	0	0	0	0	0.135846	0	0.240387	0	0	0
Potra2n10c20451	0.529985	0.410678	0.325397	0.187387	0.345623	0.514856	0.199717	0.344935	0.388471	0.430026	0.310738	0.569617	1.35472	0.500407	0.634254	0.278926	0.502532	0.268994	0.38061	0.307705	0.360168	0.301459	1.30223
Potra2n10c20452	1.58559	1.42023	1.44868	1.59759	1.61116	1.29541	1.61192	1.54888	1.36434	1.58579	1.55148	1.67437	1.62937	1.72127	1.87579	1.69429	1.84405	1.90381	1.87586	1.76494	1.66894	1.80329	2.0774
Potra2n10c20453	3.73186	3.89751	4.09696	3.948	4.07371	4.08787	3.90551	3.84437	4.04621	3.81527	3.70073	3.90528	3.89152	3.89224	3.66464	4.06625	4.09159	4.00279	4.0513	3.74085	3.48317	4.00271	3.80703
Potra2n10c20454	0	0	0	0	0	0	0	0	0	0	0	0	0	0	0	0	0	0	0	0	0	0	0
Potra2n10c20455	4.3179	4.25801	4.08748	3.98891	4.11428	4.00125	4.12802	4.08655	3.85586	4.172	4.20457	4.13373	4.21921	4.27447	4.20591	4.28355	4.28586	4.2724	4.17365	4.45605	4.24522	4.30307	4.32235
Potra2n10c20456	0.586743	0.644126	0.63947	0.571633	0.501263	0.636722	0.585268	0.511612	0.607469	0.583424	0.65201	0.678753	0.674533	0.605874	0.710548	0.546442	0.600626	0.774327	0.682832	0.467882	0.615383	0.603217	0.583047
Potra2n10c20457	2.95432	2.71727	2.80483	2.88977	2.65944	2.735	2.83046	3.01869	2.67243	2.90894	2.96644	2.84714	2.87329	2.8279	2.89201	2.91637	2.88346	2.93585	2.78678	2.93476	2.95225	2.99929	2.95253
Potra2n10c20458	4.14973	4.32593	4.45695	4.31242	4.48478	4.66089	4.2959	4.11626	4.54143	4.13795	4.07532	4.15133	4.21527	4.11303	4.03477	4.13942	4.19451	4.15099	4.12328	3.75139	3.6351	4.01511	3.85489
Potra2n10c20459	6.38416	6.29451	6.3472	6.2428	6.17515	5.9813	6.55331	6.66472	6.12579	6.64587	6.75059	6.58693	6.64387	6.53837	6.68404	6.69776	6.7558	6.68525	6.65838	6.97595	7.03391	6.79051	6.99241
Potra2n10c20460	1.88373	1.94505	2.03197	1.94733	1.96584	1.88844	1.95897	1.93359	1.86356	1.91779	1.79394	1.90339	1.95105	1.84928	1.89183	1.76189	1.81289	1.7674	1.83106	1.83712	1.94866	1.77028	1.77654
Potra2n10c20461	3.23633	3.05028	3.10798	3.02661	3.00906	2.91789	3.22731	3.19347	2.88439	3.25467	3.21956	3.37497	3.41257	3.27852	3.25615	3.24775	3.38516	3.41024	3.1715	3.39436	3.44616	3.37754	3.36257
Potra2n10c20462	4.3585	4.25584	4.15567	4.17944	3.9015	3.69126	4.33185	4.58081	3.79794	4.46225	4.68015	4.57276	4.79833	4.62133	4.75797	4.64389	4.65368	4.8109	4.69256	4.87147	4.85551	4.67418	5.05352
Potra2n10c20463	5.01842	5.00344	5.09274	4.95378	4.79746	4.67658	5.0955	5.22713	4.73512	5.19712	5.17406	5.48097	5.61952	5.52339	5.55927	5.35037	5.55587	5.4442	5.43312	5.6142	5.65042	5.46137	5.65064
Potra2n10c20464	0	0	0.200067	0	0.139053	0	0.136113	0	0	0.228968	0	0	0.180456	0.189053	0.211738	0	0.133387	0.132554	0.190003	0.193647	0.192719	0.134362	0.227583
Potra2n10c20465	0	0	0.152045	0	0	0	0	0	0	0	0	0	0	0	0	0.131461	0	0	0	0	0	0	0
Potra2n10c20466	3.8491	3.86235	3.76748	3.90798	3.87493	3.46972	3.94791	4.02971	3.69598	3.9298	3.93521	3.81964	3.69588	3.85533	3.86911	3.6674	3.62249	3.64303	3.8445	3.8415	3.82106	3.78565	3.81513
Potra2n10c20467	0.146204	0.233424	0.149017	0.238987	0.513318	0.332208	0.32601	0.206981	0.277903	0.196287	0.202893	0	0	0	0	0	0	0	0	0	0	0	0
Potra2n10c20468	0	0	0	0	0	0	0	0	0	0	0	0	0	0	0	0	0	0	0	0	0	0	0
Potra2n10c20469	3.51904	3.31488	3.34873	3.27423	3.23891	3.15415	3.56878	3.528	3.17294	3.46499	3.5505	3.42595	3.34814	3.49517	3.30753	3.69121	3.68745	3.67892	3.68714	3.63889	3.61557	3.76457	3.75693
Potra2n10c20470	5.27408	5.13674	4.80971	5.09405	5.09395	5.05796	5.14959	5.23466	5.21178	5.35253	5.35338	4.66738	4.53477	4.80464	4.80592	4.67899	4.64973	4.74629	4.75062	5.19728	5.21405	4.96762	4.83129
Potra2n10c20471	1.45612	1.07123	1.12475	1.0144	0.957566	1.24389	1.08825	1.13053	1.0901	1.17512	0.992981	1.23893	1.33372	1.0748	1.63312	1.11444	1.16645	1.15397	1.13506	1.29461	1.13353	1.18244	1.35875
Potra2n10c20472	1.2342	1.13836	1.45963	1.14104	1.29939	1.29133	1.22033	1.09447	1.23101	1.20163	1.29388	1.28092	1.4447	1.3834	1.31082	1.38534	1.35793	1.30836	1.29279	1.26284	1.12868	1.28527	1.25396
Potra2n10c20473	1.37793	1.40606	1.47071	1.38009	1.36541	1.32073	1.45299	1.29505	1.25641	1.42782	1.38234	1.66016	1.75526	1.73147	1.76866	1.5376	1.34185	1.68414	1.62705	1.58347	1.67781	1.54477	1.72835
Potra2n10c20474	2.62696	2.55864	2.60578	2.63524	2.46918	2.43437	2.6327	2.47638	2.50767	2.64163	2.67619	2.55695	2.71051	2.53402	2.52677	2.68128	2.65925	2.66313	2.53364	2.7698	2.78618	2.73967	2.70088
Potra2n10c20475	0.885075	0.740284	0.950958	0.643176	0.699788	0.892266	1.00357	0.826165	0.919044	0.935803	0.634925	0.584566	0.575774	0.679803	0.850303	0.658668	0.869685	0.581783	0.713696	0.852138	0.841239	0.518237	0.68831
Potra2n10c20476	4.24861	4.20284	4.13063	4.22882	3.99059	3.82936	3.99145	4.28026	3.90248	4.29788	4.46048	4.08278	4.06961	3.95731	4.14898	4.01493	3.75419	4.02788	3.87346	4.17667	4.42164	4.05793	4.16396
Potra2n10c20477	0.357894	0.234356	0.418319	0.13986	0	0	0.289038	0.145838	0.33026	0.501411	0.318204	0.351785	0.666059	0.259365	0.455631	0.296676	0.283366	0.225136	0.25861	0.295477	0.138475	0.255889	0.539858
Potra2n10c20478	3.59401	3.74978	3.76953	3.62711	3.64929	3.68449	3.69431	3.57988	3.62836	3.53859	3.58063	3.76846	3.79412	3.81433	3.6744	3.69016	3.8152	3.80246	3.73283	3.61631	3.65958	3.75535	3.66622
Potra2n10c20479	2.13263	1.8851	2.13425	2.08648	1.79331	1.38825	2.25925	2.56504	1.69657	2.39527	2.55311	2.3451	2.0625	2.37866	2.30724	2.57829	2.69777	2.67366	2.56217	2.65101	2.67414	2.71803	2.76567
Potra2n10c20480	2.1557	2.13001	2.09028	2.0898	2.18222	2.29661	2.44354	2.25685	2.4441	2.41349	2.29836	2.27281	2.12149	2.20174	2.32806	2.56594	2.47287	2.36632	2.33262	2.66123	2.47586	2.43653	2.58394
Potra2n10c20481	0	0	0	0	0	0	0	0	0	0	0	0	0	0	0	0	0	0	0	0	0	0	0
Potra2n10c20482	0	0	0	0	0	0	0	0	0	0	0	0	0	0	0	0	0	0	0	0	0	0	0
Potra2n10c20483	1.82429	1.91576	1.95009	1.87441	1.95357	1.86607	2.1062	1.93284	1.83903	1.9279	2.01791	1.89883	1.8731	1.812	1.95118	1.76092	1.80155	1.86254	1.82868	1.96158	2.06096	1.7764	1.78643
Potra2n10c20484	0.205496	0.350602	0.363567	0.270316	0.424913	0.270608	0.20109	0.349209	0	0	0.314121	0.179838	0	0.26707	0	0.277281	0	0	0.134135	0.236398	0.301157	0	0.228127
Potra2n10c20485	4.4863	4.36608	4.2017	4.75099	4.40915	4.4623	4.06891	3.94606	4.17933	4.07703	3.78009	4.45679	4.05807	4.33395	3.90386	4.27297	4.34826	4.06511	4.15613	3.80514	3.6467	4.19895	3.98175
Potra2n10c20486	4.16773	4.2378	4.20828	4.34426	4.43094	4.638	4.19809	4.18778	4.65486	4.16642	4.08465	4.26674	4.2252	4.28758	4.38976	4.35564	4.36104	4.33177	4.23117	4.24016	4.44905	4.44489	4.21589
Potra2n10c20487	0.137618	0.127697	0	0	0.133696	0	0.135054	0	0	0	0	0	0.134612	0.196226	0	0	0	0.198124	0	0	0	0	0.33998
Potra2n10c20488	1.40945	1.29298	1.08671	1.18038	1.20235	1.46077	1.21024	1.51241	1.26962	1.20854	1.30034	1.07853	1.09971	1.21922	1.33758	1.19754	1.06512	1.15475	1.16113	1.1748	1.16912	1.28555	1.09033
Potra2n10c20489	1.084	1.08503	1.29204	1.25697	1.09773	1.02063	1.02674	1.17335	0.904102	1.01775	1.02822	0.826937	1.10357	1.07144	1.05854	1.02617	0.885247	0.98699	1.00705	0.996422	0.995891	0.914411	0.946531
Potra2n10c20490	3.02298	3.14542	3.12387	3.03279	3.00799	2.95935	3.25281	3.19788	2.90232	3.11886	3.13828	3.11588	3.23542	3.1868	2.96082	3.3082	3.31046	3.38767	3.21445	3.19672	3.03781	3.34632	3.13308
Potra2n10c20491	3.6296	3.57278	3.40332	3.54431	3.54303	3.6646	3.70402	3.52779	3.5679	3.6729	3.63801	3.47006	3.24851	3.45547	3.51537	3.52471	3.57226	3.52576	3.57946	3.55943	3.82862	3.44901	3.48103
Potra2n10c20492	2.29422	2.23602	2.15877	2.13041	2.1351	2.07213	2.11991	2.30766	1.97966	2.25023	2.19834	2.103	2.14573	2.10799	2.23321	2.04352	2.05937	2.14617	1.9953	2.22286	2.20683	2.17797	2.13805
Potra2n10c20493	4.38185	4.79605	4.92921	4.7746	4.79478	4.97603	4.65891	4.33245	4.77381	4.41368	4.37155	4.72795	4.53687	4.71503	4.69859	4.32268	4.50974	4.48376	4.583	4.06588	4.17875	4.21319	4.27323
Potra2n10c20494	0	0	0	0	0	0	0	0	0	0	0	0	0	0	0	0	0	0	0	0	0	0	0
Potra2n10c20495	2.16731	2.13245	2.09178	2.11832	2.13101	1.90696	2.15873	2.25202	2.13845	2.23401	2.36086	2.02531	2.0727	1.90586	1.92641	1.97438	1.93971	1.95138	1.8748	1.85031	2.02995	1.91051	2.10244
Potra2n10c20496	3.35092	3.39395	3.39228	3.43004	3.4654	3.25706	3.41751	3.37572	3.36848	3.24952	3.23423	3.50655	3.41144	3.44766	3.6111	3.37639	3.35217	3.49749	3.38346	3.31864	3.42215	3.37382	3.5204
Potra2n10c20497	2.68603	2.69112	2.61189	2.61923	2.60872	2.46941	2.73204	2.74892	2.52253	2.68145	2.63266	2.60101	2.46161	2.57147	2.49457	2.61207	2.65894	2.65399	2.63321	2.7045	2.55676	2.53052	2.72947
Potra2n10c20498	3.10234	2.87508	2.87743	3.18503	2.95159	2.98027	2.92994	2.98929	3.26128	2.91343	2.92664	2.94549	2.67171	3.06779	3.0203	3.25255	3.2524	3.01419	3.05675	3.43195	3.53806	3.40612	3.49733
Potra2n10c20499	2.13508	2.14804	2.08562	2.2623	2.12517	2.24183	2.20703	2.03571	1.97496	1.97284	1.99336	2.34461	2.35214	2.33012	2.19293	2.18462	2.10779	2.28448	2.28003	2.05869	2.21466	2.13394	2.18982
Potra2n10c20500	1.90343	2.00015	2.1803	2.06259	2.20904	2.25303	1.97	1.92441	2.11006	2.0607	1.9198	1.85809	2.28909	2.06005	1.86889	1.91998	1.9528	2.00546	1.77619	1.81726	1.87614	1.7704	2.00024
Potra2n10c20501	2.17236	2.40099	2.38364	2.45092	1.94235	1.91465	2.2768	2.24562	1.88322	2.29868	2.17135	2.56654	2.50496	2.41227	2.7119	2.17973	2.24649	2.45343	2.2211	2.17136	2.5288	2.23288	2.49507
Potra2n10c20502	0	0	0	0	0	0	0	0	0	0	0	0	0	0	0	0	0	0	0	0	0	0	0
Potra2n10c20503	0	0	0	0	0	0	0	0	0	0	0	0.173299	0	0	0	0	0.131593	0	0.132969	0	0	0	0
Potra2n10c20504	0	0	0	0	0	0	0	0	0	0	0	0.125531	0	0	0	0	0	0	0	0	0	0	0
Potra2n10c20505	0	0	0	0	0	0	0	0	0	0	0	0	0	0	0	0.134889	0	0	0	0	0	0	0
Potra2n10c20506	0	0	0	0	0	0	0	0	0	0	0	0	0	0	0	0	0	0	0	0	0	0	0
Potra2n10c20507	0.565565	0.498243	0.783556	0.687184	0.659948	0.667716	0.879419	0.663722	0.693515	0.662138	0.691943	0.595592	0.697065	0.623184	0.552619	0.497973	0.556073	0.60356	0.596205	0.505991	0.660186	0.615478	0.701261
Potra2n10c20508	0.340078	0.229453	0.344043	0.233478	0.177361	0.201856	0.380395	0.248119	0.124854	0.334124	0.209887	0.325698	0.287966	0.16806	0.236491	0	0	0	0	0	0.301326	0.24018	0
Potra2n10c20509	3.71821	3.72455	3.83545	3.69984	3.93694	4.04412	3.7394	3.62337	3.97858	3.73464	3.56585	3.89982	3.85232	3.86169	3.53592	3.88641	3.98486	3.89311	3.81788	3.74312	3.63467	4.01823	3.72384
Potra2n10c20510	4.03027	4.16129	4.06139	4.17259	4.16642	4.22767	4.0564	3.82901	4.24185	3.93235	3.88497	3.98122	4.02885	3.9376	4.00984	3.86286	3.91102	3.88938	3.87063	3.66258	3.45072	3.78552	3.69474
Potra2n10c20511	0.586793	0.538438	0.269534	0.448626	0.225371	0.137351	0.305665	0.404574	0.287371	0.24652	0.437883	0.497164	0.434684	0.448605	0.453506	0.25864	0.126477	0.418853	0.290354	0.256552	0.431918	0.24847	0.275721
Potra2n10c20512	0.753794	0.940092	1.03185	0.931783	1.21981	1.41384	0.923249	0.986917	1.34203	1.11807	1.17636	0.873504	0.686195	0.736382	1.4934	0.771891	1.04452	0.955171	1.05548	0.916618	0.913764	0.829503	0.680688
Potra2n10c20513	3.14377	3.34999	3.25052	3.34839	3.41311	3.3862	3.26361	3.27533	3.50361	3.21375	3.19353	3.26702	3.39955	3.28008	3.31286	3.50225	3.36787	3.43623	3.40895	3.32614	3.4857	3.28515	3.27824
Potra2n10c20514	3.76685	3.79051	4.09362	3.99501	3.64128	3.85269	3.75834	3.80917	3.84224	3.95899	4.03949	3.91999	3.92754	4.01355	3.9181	4.07555	4.34106	4.12744	4.14175	3.98963	4.21379	4.38577	4.12571
Potra2n10c20515	1.11568	0.95866	0.900088	0.601849	0.951017	1.23894	1.16274	0.806628	0.945842	1.04474	0.8148	1.13439	1.75387	0.766917	1.81251	0.762243	1.08346	0.873055	1.02552	0.752309	0.689856	0.847203	1.01233
Potra2n10c20516	3.93884	3.78877	3.87707	3.87798	3.75499	3.95635	4.31179	4.10426	4.00763	4.03771	4.08993	3.73506	3.70898	3.92729	3.66101	4.10785	4.136	3.89209	4.04903	4.42103	3.96361	4.15446	4.12154
Potra2n10c20517	0.143341	0.435809	0.207484	0.190658	0	0.232888	0.141158	0	0	0	0	0.219493	0.252635	0.230046	0.29524	0.362745	0.264684	0.417162	0.133339	0.13569	0.135601	0	0
Potra2n10c20518	3.2179	3.1907	3.16324	3.04676	3.4068	3.33698	3.20563	3.27484	3.2333	3.40351	3.35945	3.33393	3.40588	3.3726	3.34367	3.56552	3.51167	3.60139	3.52204	3.38481	3.56138	3.47891	3.50029
Potra2n10c20519	0	0	0	0	0	0	0	0	0.143948	0	0	0	0	0	0	0	0	0	0	0	0	0	0
Potra2n10c20520	0.145396	0	0	0	0.207027	0	0.145435	0	0	0	0	0	0	0	0	0.270993	0	0.185986	0	0	0	0.367159	0
Potra2n10c20521	0	0	0	0	0	0	0	0	0	0	0.279926	0	0.176918	0	0	0	0.131011	0	0	0	0.191203	0	0
Potra2n10c20522	3.43992	3.39046	3.19302	3.35463	3.24753	3.1287	3.29806	3.50747	3.1925	3.53922	3.50371	3.39132	3.50239	3.34152	3.61728	3.26023	3.15754	3.32513	3.40132	3.42391	3.8152	3.23367	3.60985
Potra2n10c20523	5.51273	5.56492	5.64828	5.61568	5.43078	5.72507	5.3088	5.14583	5.44357	5.25321	5.1512	5.64687	5.5335	5.48788	5.42224	5.44987	5.45016	5.4381	5.50031	5.18254	5.09861	5.30284	4.99293
Potra2n10c20524	3.02476	3.10361	3.40305	3.11254	3.23519	3.2991	3.16587	2.98993	3.14794	2.94291	2.91534	2.29965	2.23336	2.32023	2.33721	2.17485	2.17782	2.24592	2.24949	2.09567	2.07361	1.95922	2.05999
Potra2n10c20525	0.694405	0.734026	0.594935	0.570532	0.659957	0.852018	0.763705	0.841176	0.770506	0.746285	0.836179	0.698343	0.662319	0.541749	0.674117	0.811651	0.514134	0.596557	0.827765	0.723116	0.67165	0.471231	0.716842
Potra2n10c20526	0	0	0	0	0	0	0	0	0	0	0	0	0	0	0	0	0	0	0	0	0	0	0
Potra2n10c20527	1.69156	1.55527	1.4361	1.61322	1.57044	1.47404	1.67422	1.64687	1.46552	1.58471	1.47837	1.81426	1.94425	1.68755	1.81088	1.31441	1.6301	1.59489	1.56173	1.53771	1.5592	1.54376	1.71943
Potra2n10c20528	3.96845	4.02782	3.84401	3.9347	3.75266	3.70776	3.79369	3.99528	3.77707	4.01804	4.31439	3.81901	4.41715	3.80301	4.0243	3.73123	3.55865	3.70809	3.5885	3.91454	4.11199	3.82641	4.12816
Potra2n10c20529	0	0.125579	0	0	0.154947	0	0	0	0	0	0	0.312617	0.13387	0	0	0	0	0	0.139272	0	0	0	0.122467
Potra2n10c20530	0	0	0	0	0	0	0	0	0	0	0	0	0	0	0	0	0	0	0	0	0	0	0
Potra2n10c20531	2.37119	2.6127	2.24953	2.29803	2.81707	3.49806	2.52725	2.84654	3.29284	3.13042	2.92848	2.24088	2.64395	2.50986	2.88763	2.83611	3.13488	2.89881	3.1069	2.68799	3.13008	3.022	2.7732
Potra2n10c20532	3.49633	3.45987	3.61524	3.53314	3.32663	3.50013	3.66982	3.70931	3.47659	3.72279	3.53906	3.49736	3.56214	3.63333	3.43248	3.76953	3.6773	3.69192	3.55171	3.57317	3.62997	3.6504	3.51939
Potra2n10c20533	3.94178	3.82287	3.92776	3.7537	3.93987	3.95868	4.03937	3.9921	4.17413	3.96762	4.01459	4.00484	4.05686	3.97493	3.81659	4.17997	4.11912	4.06977	4.11671	4.18085	3.91042	4.11133	4.02762
Potra2n10c20534	4.53349	4.46663	4.54223	4.63567	4.59692	4.54587	4.58015	4.58445	4.29632	4.70751	4.61435	4.72631	4.66316	4.71925	4.83065	4.72675	4.78655	4.82347	4.7523	4.71598	4.62946	4.7762	4.85877
Potra2n10c20535	3.6225	3.47252	3.45701	3.61477	3.75424	3.80772	3.37459	3.3252	3.62455	3.28274	3.19069	3.45204	3.32797	3.43094	3.38681	3.55417	3.52016	3.32736	3.65053	3.43167	3.23087	3.35401	3.36166
Potra2n10c20536	0	0	0.153623	0	0	0	0	0.151446	0	0	0	0.213195	0.504577	0	0.377287	0	0	0.184392	0.294855	0	0	0.12676	0.490232
Potra2n10c20537	0	0	0	0	0	0	0	0	0	0	0	0	0	0	0	0	0	0	0	0	0	0	0
Potra2n10c20538	1.81812	1.88124	2.03123	1.82719	1.3764	1.66354	1.30008	1.45056	1.21799	1.42037	1.4448	2.11183	1.99396	1.74399	2.01869	1.60111	1.67638	1.52103	1.45868	1.38933	1.53132	1.65752	1.76852
Potra2n10c20539	0.216697	0	0.312606	0	0	0.284197	0	0	0	0	0	0.24486	0.386685	0.127525	0	0.132438	0	0.183216	0.131179	0	0.296811	0	0.283184
Potra2n10c20540	0.145689	0	0	0	0	0	0	0	0	0	0	0	0	0	0	0	0	0	0	0	0	0	0
Potra2n10c20541	0.200831	0	0.14695	0.134194	0.14387	0.132918	0.141881	0	0	0.193163	0	0.42348	0.446416	0	0	0	0	0	0	0.195274	0	0.267466	0.665984
Potra2n10c20542	0	0	0	0	0	0	0	0	0	0	0	0	0	0	0	0	0	0	0	0	0	0	0
Potra2n10c20543	0	0	0	0	0	0	0	0.146288	0	0.200292	0	0.175567	0.124169	0	0	0	0	0	0	0.132508	0.1327	0	0
Potra2n10c20544	0.210688	0.193716	0.33886	0.197717	0.14933	0.194595	0.209179	0.258294	0.200416	0.141381	0.145986	0.274682	0.571628	0.221498	0.374943	0.230091	0.256114	0.225214	0.227238	0.186253	0.188726	0.309642	0.456895
Potra2n10c20545	3.45462	3.57417	3.362	3.45897	3.38964	3.22072	3.42337	3.60123	3.3174	3.66981	3.65303	3.34305	3.47299	3.20541	3.44586	3.0801	3.02934	3.27066	3.11867	3.19766	3.44327	3.11208	3.36614
Potra2n10c20546	1.46468	1.40865	1.26824	1.58945	1.40659	1.11836	1.44027	1.26737	1.25192	1.28018	1.39884	1.47408	1.37088	1.52807	1.79762	1.3943	1.2615	1.42264	1.5106	1.58688	1.79822	1.51585	1.53536
Potra2n10c20547	5.52427	5.54979	5.54943	5.60208	5.71739	5.74106	5.52823	5.51501	5.65006	5.48903	5.40257	5.58764	5.50458	5.5806	5.35272	5.73705	5.71579	5.59342	5.69051	5.44628	5.49418	5.67201	5.4792
Potra2n10c20548	0.348182	0.535757	0.352952	0.422587	0.140934	0.188807	0.196476	0.242828	0.134738	0.300646	0.194585	0.372956	0.464848	0.428368	0.558352	0.320491	0.13579	0.19082	0	0	0	0.304313	0.193231
Potra2n10c20549	4.43024	4.36845	3.97619	4.40956	4.45309	3.98005	4.17822	4.33311	3.77109	4.34751	4.15409	4.49442	4.43764	4.47944	4.83843	4.33619	4.16798	4.46206	4.27352	4.56484	4.78325	4.25204	4.5328
Potra2n10c20550	0	0	0	0	0	0	0	0	0	0	0	0	0	0	0	0	0	0	0	0	0	0	0
Potra2n10c20551	0	0	0	0	0	0	0	0	0	0	0	0	0	0	0	0	0	0	0	0	0	0	0
Potra2n10c20552	1.16859	1.2825	1.24218	1.24125	1.37571	1.24566	1.21659	1.19322	1.41217	1.19979	1.28138	1.05985	1.36746	1.03651	1.17446	0.93899	0.986776	1.1123	1.07835	1.05488	1.10759	0.811166	1.16158
Potra2n10c20553	0.248168	0.225363	0	0.188059	0.280581	0.347035	0.243686	0.281373	0.26997	0.302929	0.195176	0.129157	0.129092	0.330614	0.245097	0	0.271141	0.301133	0.136292	0.238657	0.194134	0.302478	0.133863
Potra2n10c20554	0.34921	0.400563	0.602254	0.560597	0.635384	0.681099	0.457578	0.683506	0.628802	0.714267	0.521778	0.530907	0.38134	0.581615	0.462337	0.638203	0.475791	0.343728	0.478693	0.711536	0.609145	0.626944	0.381505
Potra2n10c20555	2.77365	2.6548	2.63258	2.96906	2.89706	3.09723	2.34655	2.46416	2.35501	2.51413	2.3957	2.84493	2.54388	2.82592	2.97199	2.74672	2.6625	2.66862	2.67524	2.69583	2.69279	2.71459	2.47014
Potra2n10c20556	4.32814	4.30377	4.19694	4.24285	4.04627	4.32384	4.20845	4.37536	4.20112	4.32416	4.34391	4.31177	4.26121	4.40936	4.21211	4.58303	4.5839	4.49848	4.57289	4.51187	4.41098	4.70874	4.58838
Potra2n10c20557	2.66525	2.93774	3.89531	3.35436	2.59205	3.70991	2.39304	3.09574	3.59077	3.26029	3.01837	2.99205	2.21343	2.74864	3.61955	3.56696	2.9666	2.94833	3.31535	2.48934	2.7696	2.5684	2.42711
Potra2n10c20558	0	0	0	0	0	0	0	0	0	0	0	0	0	0	0	0	0	0	0	0	0	0	0
Potra2n10c20559	4.17055	4.15626	4.22929	4.0586	4.05733	4.03745	4.31284	4.33478	3.8345	4.23395	4.29213	4.40315	4.40514	4.35349	4.14252	4.3878	4.42066	4.47539	4.37966	4.33555	4.44058	4.41455	4.35736
Potra2n10c20560	4.90592	4.92371	4.92389	4.92987	4.86972	4.96737	4.88556	4.83795	4.80862	4.8825	4.87144	4.831	4.72011	4.87777	4.8998	4.87056	4.82229	4.90226	4.89837	4.88336	4.92331	4.78331	4.81549
Potra2n10c20561	0	0	0	0	0	0	0	0	0	0	0	0	0	0	0	0	0	0	0	0	0	0	0
Potra2n10c20562	1.01073	1.05884	1.0987	0.878389	0.622907	0.938492	0.67021	0.681335	0.807376	0.745616	0.929727	0.765542	0.846357	0.68014	0.492681	0.509543	0.603433	0.707765	0.652994	0.615652	0.546574	0.614217	0.469654
Potra2n10c20563	3.81977	3.74978	3.69178	3.82187	3.62875	3.53721	3.59902	3.86418	3.78391	3.8552	3.97381	3.73908	3.78943	3.5712	4.0677	3.48173	3.47871	3.6602	3.459	3.67739	3.9784	3.58593	3.92409
Potra2n10c20564	0	0	0	0.13264	0.137675	0.13486	0	0	0	0.135688	0	0.128473	0	0.233368	0	0	0.133995	0.134247	0	0.238203	0.137813	0	0
Potra2n10c20565	2.48652	2.58028	2.79962	2.51702	2.5524	2.6725	2.57055	2.74442	2.66154	2.47904	2.55883	2.699	2.7516	2.57539	2.59838	2.56871	2.74517	2.79434	2.67369	2.40067	2.50312	2.61643	2.60549
Potra2n10c20566	5.3892	5.43074	5.25135	5.49713	5.41997	5.61837	5.32491	5.27897	5.40292	5.3294	5.31234	5.48613	5.36661	5.57281	5.66893	5.47792	5.53143	5.56407	5.56463	5.5749	5.48218	5.52979	5.46326
Potra2n10c20567	4.03786	4.152	4.40426	4.33392	4.38518	4.10105	4.20146	4.15876	3.89078	4.06418	4.142	4.18465	3.91619	4.17818	4.16985	4.01046	4.08796	4.17844	4.09557	3.94691	4.08979	3.95356	3.76328
Potra2n10c20568	2.92851	3.15363	3.16343	3.0344	2.99889	3.06979	2.89565	2.81662	2.93355	2.91357	2.62994	2.93529	3.02076	2.96309	2.88263	2.65247	2.87443	2.78066	2.63549	2.55004	2.23248	2.70103	2.72507
Potra2n10c20569	0.144966	0	0	0	0	0	0	0	0	0	0	0.176379	0	0	0	0	0	0	0	0	0	0.184974	0
Potra2n10c20570	1.43369	1.64801	1.70406	1.59043	1.55098	1.41186	1.43513	1.38391	1.45663	1.49603	1.44607	1.75272	1.72635	1.72228	1.72513	1.59368	1.52708	1.53549	1.63633	1.42224	1.54787	1.49584	1.63234
Potra2n10c20571	2.70113	2.707	2.68948	2.5215	2.70713	2.58164	2.49314	2.56312	2.68949	2.58055	2.52819	2.39252	2.58191	2.56038	2.44305	2.62859	2.52947	2.56718	2.5358	2.45113	2.23164	2.56972	2.37012
Potra2n10c20572	0	0	0	0	0	0	0	0	0	0	0	0	0	0	0	0	0	0	0	0	0	0	0
Potra2n10c20573	1.07858	1.17824	1.02924	1.23159	0.952565	0.866126	0.887188	0.940515	0.872652	0.831754	0.943224	0.989612	1.13265	1.06716	1.04999	1.00947	0.829388	1.03273	0.783161	0.99684	0.716583	0.920381	0.781155
Potra2n10c20574	0	0	0	0	0	0	0	0	0	0	0	0	0	0	0	0	0	0	0	0	0	0	0
Potra2n10c20575	4.77539	4.61213	4.66175	4.90274	4.96644	5.51362	4.65777	4.75827	5.12467	4.96431	5.10117	4.82983	4.24764	4.79175	4.67899	4.9729	4.98606	4.94408	5.01863	4.86172	4.78024	5.18215	4.75891
Potra2n10c20576	3.31688	3.31562	3.22461	3.2828	3.35102	3.13034	3.11128	3.29567	3.06715	3.48797	3.57639	2.78949	2.84858	2.93028	2.97595	2.8041	2.74658	2.63122	2.69036	3.13852	3.13827	3.03133	3.06636
Potra2n10c20577	0	0	0	0	0	0	0	0	0	0	0	0.125903	0	0	0	0	0	0.13149	0.132965	0	0.189267	0	0
Potra2n10c20578	0	0	0	0	0	0	0	0	0	0	0	0	0	0	0	0	0	0	0	0	0	0	0
Potra2n10c20579	2.91424	2.85174	2.85598	2.80885	2.8777	2.80209	2.89029	2.73164	2.57742	2.79317	2.73278	2.64603	2.75375	2.76391	2.6406	2.873	2.87943	2.74448	2.70204	2.7183	2.53563	2.75488	2.5915
Potra2n10c20580	8.73608	8.51967	8.26741	8.58311	8.30089	8.01161	8.7457	8.91738	8.06234	9.0121	9.00538	8.66507	8.52154	8.92057	8.66792	9.01022	9.02247	8.95329	8.96014	9.39863	9.37543	9.25411	9.13772
Potra2n10c20581	0.688363	0.413958	0.668968	0.638238	0.5269	0.519095	0.452823	0.598255	0.561241	0.514861	0.358147	0.806107	1.16489	0.615067	0.790301	0.508452	0.5551	0.66063	0.604527	0.461878	0.483319	0.45438	0.733315
Potra2n10c20582	1.96889	1.84224	1.84852	1.84193	1.79755	1.84814	1.69774	1.78474	1.72458	1.72946	1.7956	1.62392	1.76411	1.81601	1.63024	1.64533	1.54735	1.67751	1.73446	1.69301	1.67926	1.66754	1.81635
Potra2n10c20583	3.699	3.80817	4.06519	3.84373	3.8592	3.77468	3.95966	3.8245	3.63744	3.86936	3.96634	3.72438	3.58319	3.76729	3.73788	3.77271	3.75862	3.76568	3.70602	3.83207	3.8822	3.77699	3.80025
Potra2n10c20584	1.17849	0.452847	0.24392	0.555933	0.981926	0.287625	0.451259	0.523503	0.396157	0.585945	0.326135	0.677526	0.768866	0.412748	0.884465	0.406678	0.349451	0.428928	0.276655	0.360036	0.720148	0.352284	0.612283
Potra2n10c20585	3.43844	3.1035	3.82956	3.30988	3.35118	3.04063	3.56546	3.69582	3.21827	3.20892	3.11674	3.48707	3.80655	3.41562	3.43493	3.52908	3.38534	3.41249	3.45854	4.21904	3.50522	3.1298	3.43133
Potra2n10c20586	3.99072	3.99469	4.06973	4.18973	4.07161	4.2216	3.93773	3.91517	4.01526	3.90732	3.90617	4.07866	3.91364	4.18113	3.98109	4.19856	4.15409	4.07245	4.12265	4.03892	4.04688	4.24477	4.0025
Potra2n10c20587	0	0	0	0	0	0	0	0	0	0	0	0	0	0	0	0	0	0	0	0	0	0	0
Potra2n10c20588	0.648848	0.75206	0.809155	0.800269	0.457412	0.717969	0.586976	0.494682	0.71246	0.575114	0.826239	0.828533	0.580376	0.750018	0.83148	0.792031	0.565136	0.603721	0.723343	0.638445	0.643382	0.602897	0.771722
Potra2n10c20589	0.982399	0.932363	1.31867	1.1159	0.935567	0.646259	0.963868	0.967524	1.112	0.663205	0.955678	1.02861	1.19012	0.910542	1.25012	0.827487	0.768841	0.867909	0.995996	0.950075	0.971553	0.950173	1.24626
Potra2n10c20590	0.146211	0	0	0.136198	0	0.233495	0	0	0.139426	0.139311	0	0	0.185876	0	0	0	0	0	0	0	0	0	0
Potra2n10c20591	1.50868	1.62511	1.53399	1.73164	1.55467	1.60903	1.74279	1.65738	1.63819	1.5952	1.54791	3.69489	3.81808	3.67903	3.99909	3.5	3.51374	3.62012	3.53576	3.83157	3.78833	3.26785	3.44722
Potra2n10c20592	5.77202	5.37881	5.73119	5.58526	5.21591	5.2418	5.6461	5.74269	5.11225	5.60522	5.61864	5.76372	6.06344	5.8997	5.51592	5.96781	6.02549	5.97208	5.99873	6.41259	5.87161	5.87674	5.93817
Potra2n10c20593	0	0	0	0	0	0	0.182446	0	0.126584	0	0	0	0	0	0.274183	0	0.252862	0	0	0	0	0	0
Potra2n10c20594	0	0	0	0	0	0	0	0	0.143948	0	0	0	0	0	0	0	0	0	0	0	0	0	0
Potra2n10c20595	1.49831	1.4896	1.62872	1.63607	1.82687	1.83861	1.92994	1.68804	2.24838	1.72745	1.87146	1.69195	1.47706	1.71795	1.76646	1.52746	1.55613	1.76266	1.57765	1.66741	1.80569	1.53708	1.82656
Potra2n10c20596	0.41591	0.2846	0.14138	0.367223	0.198351	0.131966	0.137362	0	0.13708	0.264677	0	0.261503	1.00679	0.386067	0.498829	0.281972	0	0	0.275486	0.139147	0.14076	0.19275	0.535738
Potra2n10c20597	0.554721	0.50463	0.519714	0.47929	0.363879	0.77792	0.48279	0.436255	0.627238	0.622098	0.704615	0.506366	0.671495	0.514602	1.1094	0.517565	0.775512	0.616653	0.436117	0.600595	0.738789	0.28968	0.565254
Potra2n10c20598	0.646964	0.743248	0.467309	0.819723	0.676159	0.771514	0.810519	0.718313	0.766281	0.745104	0.80758	0.667312	0.75983	0.816785	0.455561	0.84729	0.776639	0.827702	0.783205	0.909158	0.69756	0.839046	0.736249
Potra2n10c20599	0.146971	0.134351	0.331575	0.137112	0.386759	0.332942	0	0.357296	0.200049	0.365985	0.350838	0.27939	0.37117	0.29196	0.120034	0.191862	0	0.324701	0	0.232036	0.23477	0.287553	0.183834
Potra2n10c20600	0	0	0	0	0	0	0	0	0	0	0	0	0	0	0	0	0	0	0	0	0	0	0
Potra2n10c20601	0.143435	0.226578	0.478769	0.231107	0.377129	0.418514	0.284392	0	0.435244	0.403601	0.418418	0.128469	0.127152	0	0.123354	0.1967	0.133056	0.136229	0.191872	0	0.241417	0.263778	0.1884
Potra2n10c20602	1.34101	2.18604	2.89342	2.1048	2.75957	2.80716	1.91809	1.92326	3.50279	2.46885	2.55009	2.24416	2.09325	2.26608	2.13175	2.43767	2.36843	2.43084	3.18849	2.23927	2.87576	1.69535	1.47127
Potra2n10c20603	1.07659	1.84969	2.60684	1.75395	2.30052	2.41923	1.64322	1.59719	2.94959	2.20001	2.26918	1.97304	1.84533	1.85066	1.76164	2.05326	2.1902	2.27888	2.82559	1.86393	2.52713	1.27132	1.26964
Potra2n10c20604	1.61107	1.65543	1.66445	1.76444	1.48449	1.65426	1.66653	1.51411	1.6382	1.72748	1.68484	1.68706	1.47351	1.59951	1.67128	1.69821	1.8164	1.74636	1.72862	1.83255	1.75473	1.75091	1.50796
Potra2n10c20605	0.504058	0.534101	0.148905	0.306523	0.529908	0.546368	0.408402	0.420242	0.413669	0.310151	0.142422	0.251901	0.280441	0.488705	0.782035	0.304031	0.292876	0.312655	0.132595	0.354225	0.237454	0.319795	0.259862
Potra2n10c20606	4.31746	3.99869	3.8235	4.00678	3.86945	3.60556	4.26366	4.50322	3.73877	4.29599	4.27762	4.20233	4.15793	4.30614	4.42052	4.38814	4.42061	4.41825	4.35489	4.6003	4.75461	4.46252	4.57163
Potra2n10c20607	0.695734	0.969192	1.00498	0.988468	0.949518	0.978235	0.786082	1.00132	1.08436	0.893996	0.946693	0.92376	0.911683	0.947769	1.0121	0.854057	0.711872	0.912205	0.750993	0.868503	0.940085	0.870739	0.819344
Potra2n10c20608	3.33133	3.40469	3.09373	3.22076	3.42218	3.32698	3.44323	3.49333	3.37903	3.50634	3.36843	3.0207	3.09762	3.10579	3.16424	3.13719	3.33294	3.04908	3.08983	3.28166	3.29249	3.2357	3.15072
Potra2n10c20609	0	0	0	0	0	0	0	0	0	0	0	0	0	0	0	0	0	0	0	0	0	0	0
Potra2n10c20610	2.80801	2.47046	2.27269	2.61046	2.91358	2.89139	3.05337	3.12093	3.21219	3.05238	3.62326	2.34963	2.43837	2.29988	2.39461	2.47391	2.45279	2.44907	2.49359	3.00445	2.57204	2.36507	2.56887
Potra2n10c20611	0.201944	0	0	0	0	0	0	0	0.137379	0.134041	0	0.434459	0.307335	0.185992	0.297789	0.55832	0.296644	0	0.858863	1.23178	1.30308	0	0.767294
Potra2n10c20612	2.46973	2.2569	2.32792	2.40063	2.42623	2.61554	2.34997	2.5345	2.95328	2.41846	2.74094	2.2219	2.23801	2.33873	2.33706	2.69548	2.60436	2.3553	2.64882	2.62444	2.73851	2.66703	2.58006
Potra2n10c20613	1.12139	1.01656	1.00643	1.04212	1.43005	1.32812	1.32823	1.25012	1.36034	1.22509	1.2307	0.932443	0.94077	1.06082	1.28912	1.14422	1.14292	1.24924	1.08558	1.3731	1.34679	1.26484	1.33451
Potra2n10c20614	6.7191	6.59383	6.11943	6.34554	5.79538	5.82472	6.00142	6.00351	5.76111	6.18808	6.34764	6.46608	6.70302	6.53592	6.55184	6.30091	6.20095	6.39848	6.11279	6.631	6.52933	6.51726	6.28088
Potra2n10c20615	0.926951	0.854786	0.788594	0.824537	0.688974	0.70764	0.670465	0.686295	0.593208	0.737543	0.8361	0.977422	0.800006	0.764127	0.905397	0.690016	0.642148	0.593334	0.579823	0.667749	0.551182	0.528672	0.609696
Potra2n10c20616	3.21697	3.1269	3.12993	3.23561	3.16488	3.32426	3.19611	3.18716	3.17507	3.34349	3.33619	3.50654	3.3987	3.37658	3.38775	3.39968	3.15521	3.52198	3.3368	3.39865	3.51403	3.39374	3.39526
Potra2n10c20617	0	0	0	0	0	0	0	0	0	0	0	0	0	0	0	0	0	0	0	0	0	0	0
Potra2n10c20618	1.5432	1.7408	2.15004	1.89625	1.99181	2.35013	1.66407	1.80322	2.12777	1.93548	1.52478	1.75497	1.29643	1.62833	1.95407	1.66605	1.61587	1.57705	1.69634	1.1196	1.29222	1.31072	1.25209
Potra2n10c20619	3.30637	3.30556	3.29388	3.24289	3.4026	3.33287	3.43675	3.30909	3.37993	3.29567	3.40601	3.32629	3.29491	3.47437	3.17669	3.55672	3.46961	3.42845	3.4066	3.34013	3.39282	3.57123	3.3986
Potra2n10c20620	2.70027	2.704	2.90392	2.43358	2.40944	2.41881	2.82938	2.81831	2.17592	2.73028	2.88738	2.82843	3.07574	2.79443	2.59564	2.95122	2.9506	2.8513	2.84228	2.71628	2.83624	2.7939	2.88675
Potra2n10c20621	0	0.27802	0.213725	0.202084	0.149713	0	0	0	0.31702	0.243629	0.206675	0.21417	0.123215	0.222779	0.119852	0.132172	0.180487	0.129193	0	0.131578	0.132526	0	0
Potra2n10c20622	0	0	0	0	0.128322	0	0	0	0	0	0	0.135731	0	0	0	0	0	0	0	0	0.144978	0	0
Potra2n10c20623	3.48873	3.45038	2.88297	3.70657	3.26338	2.96875	3.20805	3.46856	2.99366	3.73403	3.52825	3.39943	3.53625	3.29903	4.04204	3.18689	2.9956	3.37482	3.21065	3.13185	3.40096	2.93014	3.27845
Potra2n10c20624	0	0	0	0	0	0	0	0	0	0	0	0	0	0	0	0	0	0	0	0	0	0	0
Potra2n10c20625	3.78436	3.63153	3.6175	3.68226	3.62621	3.71146	3.8618	3.83837	3.76517	3.86454	3.84229	3.6153	3.58325	3.8028	3.61572	3.96394	3.91709	3.91181	3.84101	3.99999	3.91089	3.97193	3.87862
Potra2n10c20626	0.632564	0.565525	0.562783	0.536041	0.588142	0.512259	0.502929	0.488929	0.512382	0.640499	0.566115	0.727907	0.811046	0.735236	0.620918	0.675853	0.889086	0.735175	0.609316	0.736486	0.586966	0.909058	0.711638
Potra2n10c20627	0.454602	0.586804	0.581616	0.537299	0.659684	0.672418	0.660369	0.510005	0.800206	0.471979	0.67515	0.651358	0.660078	0.658123	0.691279	0.410353	0.754085	0.643982	0.678485	0.663029	0.659507	0.494288	0.718143
Potra2n10c20628	1.36692	1.28044	1.28042	1.17792	1.11494	1.288	0.983227	1.15727	1.17639	1.16391	1.13006	1.52042	1.62211	1.23787	1.676	0.951472	1.10738	1.28853	1.23345	0.976386	1.25255	0.999913	1.44171
Potra2n10c20629	2.58536	2.56538	2.72357	2.58856	2.51394	2.56129	2.70868	2.60036	2.56419	2.52706	2.6438	2.66397	2.58446	2.66146	2.66551	2.54475	2.38149	2.63681	2.60277	2.60599	2.45131	2.57761	2.64663
Potra2n10c20630	0	0	0	0	0	0	0	0	0	0.118736	0	0	0	0	0	0	0	0	0	0	0	0.141019	0.13687
Potra2n10c20631	0	0	0.137283	0	0	0	0	0.13639	0.192813	0.128931	0.259321	0.223318	0.181757	0	0	0	0	0.137242	0.136775	0.238579	0	0.132854	0
Potra2n10c20632	0.367807	0.309286	0.460285	0.446092	0.336417	0.317366	0.390178	0.210313	0.291253	0.350897	0.354504	0.298953	0.242552	0.181281	0.16339	0.187628	0.180371	0.312525	0.128323	0.292274	0.184398	0.127796	0.125809
Potra2n10c20633	0.37585	0.322313	0.560205	0.511141	0.399212	0.305281	0.34882	0.319196	0.450389	0.435472	0.38168	0.408289	0.883577	0.419569	0.743864	0.50572	0.456735	0.467942	0.461475	0.58799	0.430245	0.396852	0.572056
Potra2n10c20634	3.82329	3.99629	3.87152	4.0068	4.06046	4.16754	3.75678	3.77882	4.07644	3.83215	3.74481	4.03294	3.93795	4.14918	4.13683	3.92505	3.93307	3.94317	3.92472	3.9509	4.15337	3.97293	3.91128
Potra2n10c20635	2.79049	2.81616	2.83445	2.94059	2.88432	2.79854	2.94397	2.75551	3.02	2.86338	2.78543	2.87334	2.75243	2.80688	2.82237	2.82082	2.82469	2.63235	2.81966	2.87811	2.94366	2.95289	2.73555
Potra2n10c20636	0	0	0	0	0	0	0	0	0	0	0	0	0	0	0	0	0	0	0	0	0	0	0
Potra2n10c20637	1.37259	1.35265	1.25225	1.18595	1.18763	1.31889	1.31757	1.27328	1.2583	1.45091	1.28551	1.28784	1.26471	1.44518	1.19887	1.48379	1.52054	1.57938	1.61939	1.45779	1.35371	1.49647	1.49404
Potra2n10c20638	0.55444	0.322321	0.326286	0.268135	0.251322	0.634716	0.285367	0.376314	0.530745	0.334905	0.27944	0.421503	0.335	0.513053	1.33238	0.238237	0	0.189459	0	0.134824	0.137171	0.323755	0.320481
Potra2n10c20639	3.80024	3.91332	3.90046	3.8542	3.71797	3.90757	3.6856	3.76317	3.87069	3.66951	3.74951	4.03197	3.92977	3.9284	4.03429	3.91293	3.94914	4.00671	3.90974	3.539	3.74009	3.84442	3.85569
Potra2n10c20640	0.140931	0.128327	0	0.13115	0	0	0.138075	0	0	0.133198	0.136219	0.133145	0.29792	0	0	0	0	0	0	0	0.142607	0	0.194296
Potra2n10c20641	0.58414	0.489045	0.524003	0.625278	0.206134	0.405626	0.2003	0.467441	0.421028	0.304271	0.476669	0.633486	0.943444	0.353236	0.678685	0.306283	0.325516	0.41864	0.401575	0.405824	0.274695	0.2303	0.53639
Potra2n10c20642	1.80207	1.83567	2.01611	1.9092	1.95316	2.03504	1.87194	1.88364	2.04706	1.82117	1.73146	1.93966	1.8404	1.87261	1.62011	1.80696	1.70986	1.8099	1.7982	1.70352	1.52828	1.85626	1.80224
Potra2n10c20643	0	0	0	0	0	0	0	0	0	0	0	0	0	0	0	0	0	0	0	0	0	0	0
Potra2n10c20644	2.70747	2.04332	1.79545	2.24102	1.59277	1.37236	1.58188	1.91636	1.55769	1.66143	1.72074	2.02971	2.20621	1.89402	2.33325	1.88182	1.53302	1.76911	1.72767	2.03139	1.67732	1.63218	1.86991
Potra2n10c20645	0	0	0	0	0	0	0	0	0	0	0	0	0	0	0	0	0	0	0	0	0	0	0
Potra2n10c20646	0.145174	0.186913	0	0	0	0.136126	0	0.142086	0	0	0	0.126752	0.12665	0	0	0.193704	0	0.132117	0	0	0.191935	0	0.184205
Potra2n10c20647	3.02853	3.18278	3.37084	2.99717	3.2036	3.09375	3.27982	3.15574	3.04283	3.04969	3.10351	3.20429	3.50098	3.18752	2.92191	3.25907	3.16316	3.30026	3.16385	3.06919	3.07367	3.12235	3.22856
Potra2n10c20648	0	0	0	0	0	0	0	0	0	0	0	0	0	0	0	0	0	0	0	0	0	0	0
Potra2n10c20649	0.270417	0.122299	0	0.247979	0	0.301572	0.204782	0.132588	0.340296	0.136962	0.198593	0.282049	0.198151	0.347886	0.618296	0.368434	0	0.146121	0.134821	0.148094	0.191463	0.264382	0
Potra2n10c20650	0.969959	0.721945	0.570771	0.828907	0.439168	0.379739	0.491622	0.602975	0.431401	0.604261	0.606047	0.727162	0.975105	0.814391	0.839429	0.632316	0.479047	0.52243	0.566827	0.443484	0.717169	0.6582	0.76922
Potra2n10c20651	1.5762	1.91158	2.12032	1.8788	2.24365	1.93283	2.03012	1.70525	1.83962	1.81235	1.84713	1.78801	1.95247	1.95075	1.76259	1.57466	1.64343	1.85616	1.6269	1.42811	1.35349	1.51051	1.44868
Potra2n10c20652	0.410308	0.352095	0.444633	0.448367	0.710833	0.557969	0.595703	0.483025	0.464542	0.39163	0.44887	0.595222	0.449855	0.389875	0.407352	0.407145	0.325964	0.372918	0.436429	0.192682	0.398007	0.294859	0.341556
Potra2n10c20653	2.68423	2.66856	3.00847	3.19027	2.67756	3.11657	2.51655	2.8185	3.14614	2.85727	2.64449	3.03235	2.80611	2.95165	3.31519	3.24437	2.96429	3.03932	3.17301	2.98632	3.12887	3.18573	3.04106
Potra2n10c20654	2.70421	2.84832	2.97673	2.88446	2.93863	2.93009	2.81669	2.89231	2.94442	3.00349	2.85316	3.20427	3.25878	3.14337	3.31835	3.06106	3.00628	3.11936	3.03221	3.04278	3.01329	3.1959	3.24599
Potra2n10c20655	1.87572	1.95503	1.86394	1.83087	1.74491	1.66937	1.75745	1.8494	1.69308	1.84401	2.00258	2.00079	1.99596	2.05885	2.32658	1.90702	1.58673	1.91337	1.8188	1.89788	2.14981	2.01819	2.20211
Potra2n10c20656	4.3198	4.32233	4.3119	4.3971	4.13416	4.23103	4.2037	4.24707	4.31619	4.23014	4.1939	4.43423	4.28858	4.53897	4.3335	4.68102	4.53583	4.43901	4.44215	4.50412	4.45059	4.62967	4.46425
Potra2n10c20657	3.24458	3.2588	3.20086	3.23298	3.29041	3.39883	3.40993	3.26907	3.40094	3.35547	3.30625	3.15743	3.05148	3.14362	3.07557	3.27225	3.31379	3.27637	3.20425	3.22476	3.30522	3.31389	3.19108
Potra2n10c20658	0	0	0	0	0	0	0	0	0	0	0	0	0	0	0	0	0	0	0	0	0	0	0
Potra2n10c20659	1.72219	1.17616	1.09314	1.39065	1.49279	1.28961	1.00626	1.43701	1.49758	1.30291	1.1656	1.14383	1.30647	1.29286	1.61591	1.45689	1.3449	1.39548	1.14532	1.24462	1.45505	1.10521	1.32142
Potra2n10c20660	3.78436	3.75352	3.72926	3.67506	3.73994	3.77455	3.78072	3.78469	3.82366	3.86541	3.93375	3.78811	3.74459	3.8982	3.71293	3.83405	3.79558	3.88766	3.87485	3.94169	3.98833	3.92518	3.8153
Potra2n10c20661	8.72684	8.62063	8.07985	8.57505	7.98863	8.36822	7.75497	7.93395	8.03829	8.13678	7.85102	8.43412	8.32213	8.62115	8.09616	8.35488	8.30676	8.21018	8.13632	8.12997	7.84991	8.45922	8.15162
Potra2n10c20662	2.26066	2.18311	2.07983	2.22453	2.25789	1.85486	2.19634	2.30927	1.96701	2.16745	2.19193	2.26836	2.17714	2.2336	2.16081	2.1033	2.02608	2.07111	2.07821	2.23261	2.26674	2.20264	2.33463
Potra2n10c20663	1.76178	1.98077	1.91398	1.77357	1.7642	1.68818	1.85985	1.82191	1.50636	1.78171	1.81153	1.50558	1.65414	1.31195	1.48405	1.30822	1.39787	1.35579	1.25552	1.36265	1.44075	1.42943	1.46664
Potra2n10c20664	3.38245	3.23754	3.02466	3.23628	3.22488	3.03711	3.17066	3.35991	3.11693	3.24153	3.30983	3.35517	3.39345	3.39155	3.51062	3.38636	3.29496	3.35418	3.27619	3.443	3.6003	3.2797	3.55272
Potra2n10c20665	0.878315	0.961939	1.04298	0.836383	0.670126	0.770363	0.978327	0.923945	0.63159	0.878679	1.03472	0.690595	0.796913	0.854972	0.647557	0.669176	0.451406	0.846789	0.685258	0.696678	0.851782	0.607944	0.658053
Potra2n10c20666	3.85466	3.85368	3.80173	3.96981	3.87667	3.98978	3.78167	3.82556	3.95064	3.90248	3.8321	3.8604	3.7107	3.85399	3.85562	3.7767	3.82317	3.79949	3.80758	3.89921	3.83322	3.87053	3.76851
Potra2n10c20667	0	0	0	0	0	0	0	0	0	0	0	0	0	0	0	0	0	0	0	0	0	0	0
Potra2n10c20668	3.34523	3.50161	3.10302	3.28588	2.87128	3.01951	3.10412	2.65453	2.95109	2.87046	2.80868	3.12676	3.47889	3.08443	3.06712	2.65824	2.82979	2.81045	2.95515	2.73329	2.55772	2.68322	2.68946
Potra2n10c20669	3.44944	3.35659	3.25105	3.51505	3.58046	3.47148	3.43535	3.46072	3.50246	3.56888	3.3701	3.35374	3.24683	3.46371	3.54565	3.53239	3.36896	3.40048	3.47012	3.65481	3.55048	3.62075	3.46109
Potra2n10c20670	0.719589	0.86457	0.716098	0.930153	0.837351	0.811629	0.868892	0.746864	0.622417	0.830524	0.713578	0	0	0	0	0	0.129478	0	0	0	0	0	0
Potra2n10c20671	3.77492	3.70498	3.51849	3.61453	3.58201	3.63776	3.76369	3.67795	3.38205	3.73551	3.63592	3.83525	3.57669	3.91482	3.65001	3.83679	4.0151	3.8322	3.95753	3.84064	3.76157	3.8943	3.87971
Potra2n10c20672	1.18661	1.22222	1.26538	1.35187	1.23716	1.27057	1.11029	1.21497	1.12436	1.304	1.17161	1.58168	1.73111	1.92254	1.75494	1.61881	1.64993	1.58027	1.56394	1.56515	1.44123	1.62792	1.6556
Potra2n10c20673	4.01217	3.86431	4.13314	3.93816	4.00635	4.13358	4.13197	4.00842	4.04354	4.05891	4.29439	3.97549	3.87652	3.97259	3.86772	3.98289	3.92485	4.03252	4.05487	3.99804	3.92738	4.04256	3.93182
Potra2n10c20674	0.872787	0.805008	0.828142	0.897638	0.971923	0.936071	0.920579	0.905925	1.06059	0.965035	0.985418	1.03672	1.16861	0.982184	1.02495	0.758963	0.910444	0.86152	0.927548	0.826392	0.887292	0.920702	1.15598
Potra2n10c20675	3.01894	3.01703	2.9541	2.97954	2.83845	2.89745	2.83363	2.71743	2.66837	2.69631	2.65783	2.98334	2.98067	3.04636	2.97188	2.72512	2.73329	2.8135	2.83754	2.70552	2.63753	2.68416	2.63046
Potra2n10c20676	2.64871	2.43202	2.2604	2.55086	2.58492	2.71674	2.63043	2.62576	2.79165	2.45733	3.20213	2.41978	2.28335	2.46918	2.44094	2.70255	2.34921	2.39198	2.64074	2.6783	2.57385	2.5507	2.66229
Potra2n10c20677	0.141808	0	0	0	0	0	0.138878	0	0	0	0	0	0	0	0	0.138741	0	0	0	0	0	0.190094	0
Potra2n10c20678	0	0	0	0	0	0	0	0	0	0	0	0	0	0	0	0	0	0	0	0	0	0	0
Potra2n10c20679	0	0	0	0	0	0	0	0	0	0	0	0	0	0	0	0	0	0	0	0	0	0	0
Potra2n10c20680	0	0	0	0	0	0	0	0	0	0	0	0	0	0	0	0	0	0	0	0	0	0	0
Potra2n10c20681	0	0	0	0	0	0	0	0	0	0	0.141888	0	0	0	0	0	0	0	0	0	0	0	0
Potra2n10c20682	0	0	0	0	0	0	0	0	0	0	0	0	0	0	0	0	0	0	0	0	0	0	0
Potra2n10c20683	0.287545	0.131534	0.413678	0.325476	0.448343	0.327599	0.583644	0.400485	0.458416	0.273105	0.370138	5.7286	5.4967	5.69489	5.88603	6.11199	6.11218	6.20704	6.23132	5.80302	6.1805	5.49641	5.40598
Potra2n10c20684	5.90963	6.16894	6.52934	6.13926	7.42676	6.68566	7.04894	6.62482	6.82987	6.39842	6.72742	4.85691	4.55211	4.87501	4.83354	4.72137	4.52161	5.16152	4.72806	4.56733	5.34676	4.27871	4.48058
Potra2n10c20685	1.07532	1.14857	1.12392	1.09028	0.820366	0.807706	0.932568	1.18389	0.915042	1.09115	1.22584	1.37042	1.65925	1.32534	1.61494	0.815322	0.952105	1.0542	1.17616	1.08815	1.06903	1.00057	1.55003
Potra2n10c20686	0	0	0	0	0	0	0	0	0	0	0	0	0	0	0	0	0	0	0	0	0	0	0
Potra2n10c20687	0.652546	0.852558	0.83448	1.01769	0.987018	1.05845	0.829942	0.848671	1.06824	1.04105	0.8808	0.852534	0.732416	0.754708	0.950423	0.924858	0.859486	0.795108	0.970154	0.910661	1.06473	0.906469	0.91771
Potra2n10c20688	0	0	0	0	0	0	0	0	0	0	0	0	0	0	0	0	0	0	0	0	0	0	0
Potra2n10c20689	3.06267	2.94657	2.91429	2.97752	2.53485	2.21449	2.68614	2.89828	2.13016	2.72789	2.75404	3.36113	3.6383	3.04845	3.57725	2.55091	2.60281	3.03996	2.75425	2.65063	2.9975	2.60536	3.25852
Potra2n10c20690	2.35707	2.39696	2.35455	2.16664	2.69628	2.05092	2.59628	2.30647	2.10348	2.20386	2.7768	2.09971	2.39149	2.14544	2.38752	2.09477	2.04892	2.40399	2.14509	2.23718	2.25404	2.12652	1.78737
Potra2n10c20691	0.560017	0.395991	0.256349	0.536954	0.383022	0.373784	0.428497	0.667879	0.512269	0.544047	0.439686	0.438279	0.720195	0.559196	0.455384	0.529387	0.326531	0.544493	0.502392	0.708525	0.603128	0.632669	0.942251
Potra2n10c20692	0	0	0	0	0	0	0	0	0	0	0	0	0	0	0	0	0	0	0	0	0	0	0
Potra2n10c20693	1.06379	0.93169	0.839165	0.950751	1.07364	0.811844	0.933021	1.09201	0.88701	1.0235	1.11044	0.969114	1.07757	0.915176	0.881068	0.96646	0.908006	0.85853	0.879795	0.977891	1.18178	0.986616	0.988943
Potra2n10c20694	0	0	0	0	0	0	0	0	0	0	0	0	0	0	0	0	0	0	0	0	0	0	0
Potra2n10c20695	0	0	0	0	0	0.18039	0	0	0	0	0.134163	0.204222	0	0	0	0	0	0	0	0	0	0	0
Potra2n10c20696	1.29826	1.28279	1.49607	1.34691	1.4967	1.3074	1.77962	1.47782	1.85041	1.64143	1.74243	1.30562	1.29008	1.36258	1.46157	1.42998	1.5432	1.38337	1.56125	1.65691	1.759	1.41494	1.56677
Potra2n10c20697	0.642216	0.655853	0.55303	0.76034	0.743604	0.721541	0.747891	0.915873	0.494749	0.680615	0.785971	0.733411	0.904054	0.613081	1.0541	0.756963	0.844186	0.916678	0.592221	0.801682	0.932133	0.807481	0.620803
Potra2n10c20698	2.55436	2.60727	2.57415	2.5298	2.4498	1.77835	2.44602	2.34159	1.97249	2.17542	2.2906	2.91279	3.11694	2.66235	2.98207	2.30905	2.31219	2.62326	2.51755	2.26892	2.54826	2.22363	2.74653
Potra2n10c20699	0	0	0	0	0	0	0	0	0	0	0	0	0	0	0	0	0	0	0	0	0	0	0
Potra2n10c20700	1.18544	1.20036	1.14296	1.19194	1.18545	1.20789	1.1519	1.214	1.16903	1.22321	1.26847	1.18473	0.988595	1.23397	1.08245	1.27739	1.32463	1.29184	1.18677	1.17141	1.37834	1.15756	1.29836
Potra2n10c20701	0	0	0	0	0	0	0	0	0	0	0	0.125531	0	0	0	0	0	0	0	0	0	0	0
Potra2n10c20702	0	0	0	0	0	0.135934	0	0	0.19922	0	0.138909	0	0	0	0	0	0	0	0	0	0	0.137895	0
Potra2n10c20703	3.0685	3.08585	3.13093	2.89594	2.86613	2.60647	3.03829	3.06758	2.58259	3.15587	2.91382	2.93249	2.99077	2.98662	2.79377	2.85749	2.89966	2.97346	2.92902	2.89677	2.97198	2.83477	3.04862
Potra2n10c20704	4.6651	4.55718	4.54133	4.88839	4.59263	4.94487	4.68573	4.58489	5.02638	4.64749	4.51275	4.41236	4.00138	4.60618	4.58829	5.00283	4.83398	4.42886	4.78181	4.71548	4.68461	4.97595	4.65323
Potra2n10c20705	2.97962	2.93383	2.85525	2.90589	2.927	2.89099	3.02711	2.86835	2.98862	2.95827	2.99129	2.90577	2.90528	2.88161	3.10109	3.01897	2.88167	2.9996	2.95349	3.0464	3.16439	3.03154	2.92464
Potra2n10c20706	2.27959	2.21173	2.19613	2.13383	2.13212	2.12549	2.22642	2.14848	2.16842	2.25613	2.20424	1.88113	1.7438	1.84724	1.80251	1.80253	1.72263	1.69722	1.50281	1.85692	2.03787	1.66459	1.6886
Potra2n10c20707	3.54782	3.48704	3.34342	3.44988	3.48901	3.49427	3.5797	3.65236	3.63386	3.5975	3.6376	3.46333	3.43805	3.61517	3.4091	3.56985	3.63319	3.57908	3.55771	3.64914	3.64053	3.70812	3.62333
Potra2n10c20708	0	0	0	0	0	0	0	0	0	0	0	0	0	0	0	0	0	0	0	0	0	0	0
Potra2n10c20709	0	0	0	0	0	0	0	0	0	0	0	0	0	0	0	0	0	0	0	0	0	0	0
Potra2n10c20710	4.0782	3.95128	3.8617	3.92825	3.71834	3.46368	4.05341	4.32263	3.54499	4.22856	4.21672	4.03789	3.90984	4.07934	4.20307	3.95123	3.81619	4.16461	3.89711	4.00098	4.04885	3.87067	4.40978
Potra2n10c20711	0.214788	0.337874	0	0.141227	0.155118	0.193032	0.150151	0.261543	0.198036	0.247324	0.204425	0.243142	0.241912	0.178991	0.117999	0	0.221842	0.180441	0.131049	0.182235	0.226388	0	0
Potra2n10c20712	2.86029	2.86807	2.852	2.94202	2.71539	2.84555	3.10821	3.24547	3.23378	3.09013	3.10198	2.81898	2.48273	2.74782	2.96021	3.01216	2.76106	2.79655	2.79131	2.78614	2.90304	2.84338	2.90176
Potra2n10c20713	2.50673	2.4569	2.49053	2.41855	2.22848	2.34021	2.56252	2.38938	2.48555	2.50051	2.35589	2.5302	2.66454	2.54757	2.69797	2.58553	2.66269	2.45722	2.73996	2.73166	2.76967	2.63732	2.75133
Potra2n10c20714	8.99958	9.01259	8.70417	8.90266	8.5828	8.92986	8.52239	8.44499	8.70247	8.52659	8.61636	8.8526	8.75981	9.03607	8.61112	8.85162	8.85441	8.78844	8.79946	8.74331	8.25786	8.88573	8.58092
Potra2n10c20715	3.79649	3.76041	4.02247	3.76405	3.83637	3.96468	3.80394	3.5675	3.87908	3.87363	3.54218	3.63175	3.41414	3.79081	3.66104	4.0084	4.0556	3.71123	4.01591	4.02008	3.60798	3.92158	3.65781
Potra2n10c20716	3.4097	3.5517	3.73165	3.53669	3.9562	3.85061	3.80779	3.73761	4.27565	3.70146	3.76463	3.75948	3.78971	3.75222	3.75401	3.7201	3.90113	3.86867	3.90279	3.9366	4.06227	3.97843	3.9506
Potra2n10c20717	5.01288	5.19874	5.30138	5.24509	5.4071	5.55054	5.29845	5.13217	5.44985	5.20511	5.05126	5.05682	4.82158	4.93837	5.02945	4.88491	5.02356	4.9568	5.02634	4.95312	4.85821	4.91735	4.85925
Potra2n10c20718	3.05421	2.87095	2.69724	3.01083	3.28672	3.05533	3.09518	3.21326	3.43831	3.27862	3.10879	2.58663	2.59973	2.5476	2.86013	2.68369	2.62631	2.57249	2.83945	3.06827	3.07402	2.51099	2.74703
Potra2n10c20719	4.00113	4.06631	3.90616	3.97908	4.00419	4.06992	3.86725	3.71891	3.90254	3.79527	3.80759	3.94709	3.84415	3.94917	3.83022	3.81754	3.7924	3.96734	3.85628	3.64966	3.74984	4.02448	3.62316
Potra2n10c20720	2.4492	2.65588	2.45269	2.58088	2.57802	2.7569	2.50482	2.45153	2.71865	2.42302	2.55371	2.21953	2.12793	2.25426	2.27462	2.32455	2.17434	2.23967	2.24753	2.28972	2.2497	2.22918	2.13123
Potra2n10c20721	0.359897	0.133785	0.334699	0.192856	0.146405	0.189528	0.144901	0.383242	1.44748	0.338257	1.80378	0.218333	0.43557	0	0	0.193031	0	0	0.134964	0.134032	0.628315	0	0.499321
Potra2n10c20722	3.42888	3.37785	3.18167	3.42361	3.29608	3.39105	3.38694	3.44716	3.17115	3.42523	3.59429	3.54013	3.35036	3.51777	3.63564	3.59452	3.47129	3.52664	3.50079	3.64872	3.63805	3.57462	3.53293
Potra2n10c20723	0.934843	0.719121	0.727879	0.824656	0.836832	0.731221	0.831241	0.882538	0.662393	0.727525	0.87682	0	0	0	0	0	0	0	0	0	0	0	0
Potra2n10c20724	0	0	0	0	0	0	0	0	0	0	0	0.126873	0	0	0	0	0	0	0	0	0.134079	0	0
Potra2n10c20725	0.255825	0.537526	0.521143	0.582557	0.505255	0.528257	0.324974	0.382568	0.483493	0.371512	0.564549	0.852499	0.619312	0.827424	0.907765	0.675463	0.48752	0.592807	0.506858	0.726316	0.801593	0.678314	0.500026
Potra2n10c20726	2.98599	2.93203	2.87619	2.89538	2.70197	2.70039	2.90946	2.98366	2.59205	3.04109	3.1477	3.00077	2.99751	3.02451	3.12633	3.00496	3.12211	3.05482	2.99299	3.20509	3.04173	3.09474	3.20959
Potra2n10c20727	3.84911	2.811	2.76185	3.80044	3.51239	3.80159	3.01442	4.3912	4.16169	3.93237	3.3384	3.53056	2.77779	3.55195	4.10063	4.5399	3.76024	3.72763	3.92034	4.69957	4.11244	4.33996	4.45907
Potra2n10c20728	2.76178	2.82798	2.93592	2.96094	2.8664	2.98743	2.78007	2.97552	3.01337	2.97726	2.99486	2.78568	2.69496	2.62742	2.97068	2.90318	2.71489	2.75333	2.71706	2.80338	2.76678	2.85852	2.86355
Potra2n10c20729	2.37585	2.36748	2.46225	2.37702	2.66529	2.51962	2.66901	2.74136	2.78345	2.73709	2.59756	2.44737	2.32622	2.35677	2.43142	2.58954	2.7035	2.66754	2.59913	2.61247	2.4845	2.86003	2.64146
Potra2n10c20730	0	0.26668	0.207106	0.41083	0.255637	0.275675	0.426022	0.248426	0.284256	0.307797	0.281267	0.17858	0.414054	0.371409	0.211567	0.302129	0.224282	0.185629	0.345511	0.534838	0.389658	0.22614	0.130038
Potra2n10c20731	0.147083	0.301312	0.395692	0.138094	0.208039	0.138148	0.354268	0.32299	0.199726	0.394288	0.374408	0.373488	0.464794	0.18512	0.513356	0.303616	0.262295	0.430946	0.227684	0.378024	0.323806	0.370121	0.445768
Potra2n10c20732	0	0	0	0	0	0	0	0	0	0	0	0	0	0	0	0	0.12921	0	0	0.133555	0	0	0
Potra2n10c20733	1.20553	1.30856	1.57219	1.57005	1.44087	1.72952	1.43933	1.49408	2.03622	1.49087	1.62098	1.3787	1.24459	1.19678	1.58776	1.52703	1.56104	1.36955	1.83772	1.66366	1.92353	1.69525	1.59539
Potra2n10c20734	5.45353	5.45817	5.4296	5.42618	5.55657	5.41199	5.4829	5.66414	5.59245	5.67827	5.70101	5.42305	5.4156	5.39537	5.56306	5.31875	5.38408	5.49738	5.40891	5.4393	5.66681	5.40336	5.64126
Potra2n10c20735	2.83197	2.74183	2.52121	2.59965	2.41695	2.52098	2.84637	2.85629	2.44115	2.8906	2.94597	2.62007	2.60728	2.62001	2.50366	2.67319	2.57329	2.55736	2.65125	2.82005	2.71412	2.69172	2.70486
Potra2n10c20736	4.59733	4.51148	4.42947	4.64789	4.65951	4.03255	4.76473	4.7867	4.09445	4.65014	4.73151	4.7997	4.59796	4.68548	4.98895	4.51844	4.43348	4.71161	4.72795	4.64237	4.58145	4.20708	4.5855
Potra2n10c20737	0.204018	0.324471	0.147358	0.134987	0.143645	0.13514	0	0.350231	0.139813	0.194427	0.14123	0.253417	0.454977	0	0.270654	0.194595	0.264264	0	0.132858	0.1356	0.136901	0.132385	0.293781
Potra2n10c20738	2.44126	2.63518	2.56463	2.61964	2.63626	2.71585	2.61033	2.61304	2.71957	2.64132	2.74565	2.60097	2.27604	2.49472	2.48529	2.39332	2.35564	2.33104	2.42245	2.65332	2.40093	2.41081	2.61891
Potra2n10c20739	0	0	0	0	0	0.124036	0	0	0	0	0.131043	0	0	0	0	0	0	0	0	0	0	0.221676	0
Potra2n10c20740	0.695118	0.718518	0.599672	0.814203	0.635895	0.596066	0.633204	0.778886	0.454293	0.754296	0.803821	0.737829	1.01925	0.920665	0.991331	0.822075	0.785746	0.929496	0.835215	0.585296	0.797163	0.792413	0.952707
Potra2n10c20741	2.85295	2.91077	2.72282	2.99748	3.02334	2.90836	2.93539	2.90315	2.91471	2.99562	2.90343	2.55254	2.43055	2.42505	2.7168	2.50559	2.64174	2.56985	2.61485	2.83825	2.86793	2.83105	2.64081
Potra2n10c20742	3.52668	3.60408	3.38148	3.43974	3.43247	3.38227	3.51179	3.60867	3.40422	3.59429	3.59551	3.47865	3.60984	3.80007	3.51087	3.65817	3.66928	3.62637	3.47746	3.74182	3.35734	3.76523	3.57502
Potra2n10c20743	3.20534	3.24417	3.29593	3.21525	3.1474	3.31157	3.25568	3.27375	3.33008	3.22546	3.23038	3.25571	3.2517	3.3006	3.29543	3.39814	3.36953	3.27108	3.33926	3.35214	3.35811	3.3937	3.348
Potra2n10c20744	4.13055	4.0578	3.88959	4.14589	4.39707	4.34376	4.22868	4.24861	4.54145	4.19659	4.31514	3.90029	3.55418	3.99414	3.89002	3.99111	3.79009	3.94521	3.95335	4.153	4.24785	3.9852	3.91293
Potra2n10c20745	3.35584	3.68446	3.75522	3.4719	3.44364	3.39494	3.4309	3.25452	3.14984	3.39499	3.50118	3.48801	3.6331	3.33501	3.48692	2.99144	3.14927	3.28616	3.17448	3.08936	3.3064	2.93853	3.11571
Potra2n10c20746	1.14044	1.16065	1.35007	1.02267	1.04197	1.03416	1.17441	1.23278	0.994154	0.908547	0.862057	0.887301	1.34588	1.04668	1.17109	0.938326	1.07658	1.01923	0.920368	0.969273	0.941582	0.851637	0.970683
Potra2n10c20747	2.46785	2.5357	2.7487	2.47722	2.57418	2.56428	2.51725	2.55441	2.3025	2.47836	2.45442	2.56427	2.52552	2.57852	2.57276	2.63225	2.64709	2.66426	2.63761	2.47012	2.43281	2.5371	2.51552
Potra2n10c20748	0.723999	0.876573	0.798851	0.716129	0.825244	0.714371	0.546004	0.497635	0.671328	0.529336	0.578509	0.716505	0.756785	0.631525	0.6922	0.703597	0.817618	0.764302	0.738545	0.647781	0.769423	0.450181	0.612291
Potra2n10c20749	1.2608	1.39586	1.47477	1.38959	1.42741	1.46211	1.44983	1.2803	1.334	1.57876	1.52305	1.38857	1.50461	1.52084	1.31726	1.23917	1.3498	1.44492	1.33153	1.40198	1.21277	1.4604	1.36491
Potra2n10c20750	0	0	0	0	0	0.190724	0.145207	0	0	0	0	0	0	0	0	0	0	0	0	0	0	0.13251	0
Potra2n10c20751	0.889389	0.913187	0.928953	0.84289	1.09991	0.950355	1.13445	0.952112	0.832078	0.944423	0.918732	1.07783	1.17295	1.06734	1.25367	1.13758	0.949625	1.13629	1.06374	1.07404	1.07156	1.11963	1.10431
Potra2n10c20752	0.731981	0.523129	0.271578	0.690425	0.448839	0.442535	0.474907	0.561847	0.590011	0.509676	0.346136	0.607493	0.833121	0.29584	0.948982	0.527762	0.300921	0.326769	0.42769	0.214325	0.516829	0.212784	0.956056
Potra2n10c20753	0.323583	0.327155	0.277494	0.389661	0.257313	0.19647	0.247107	0.280126	0.321544	0.138119	0.199385	0.281948	0.209067	0.302276	0.179837	0.379787	0.216606	0.330345	0.126707	0.364358	0.143801	0.355603	0.351691
Potra2n10c20754	3.38825	3.45541	3.25395	3.3684	3.23577	3.26953	3.24806	3.2274	3.35715	3.26133	3.14785	3.3449	3.53199	3.34367	3.61457	3.08988	2.94502	3.18793	3.15482	3.11529	3.16432	2.96493	3.08403
Potra2n10c20755	0.919733	0.883436	0.655674	0.67755	0.655469	0.633543	0.841666	0.680052	0.623657	0.679984	0.744101	1.04851	1.37663	1.10521	1.07949	0.733338	0.746274	0.968302	0.750336	0.857196	0.838822	0.804763	0.713902
Potra2n10c20756	5.51614	5.48444	5.33938	5.43523	5.22291	5.15467	5.40279	5.40137	5.2432	5.31685	5.32929	5.53339	5.66133	5.51994	5.67836	5.43135	5.3791	5.55116	5.40611	5.5052	5.45503	5.35094	5.57204
Potra2n10c20757	1.98569	1.59565	1.16179	1.70424	1.13955	1.68389	1.26746	1.35138	1.23016	1.43189	1.10279	1.88523	1.47778	2.27331	1.77549	2.21399	1.94428	1.91696	1.85895	1.84611	1.62779	2.24398	1.89055
Potra2n10c20758	2.57014	2.53905	2.50854	2.5371	2.50438	2.61086	2.38328	2.50664	2.45443	2.57978	2.47373	2.51697	2.52297	2.46583	2.43188	2.53445	2.46332	2.44622	2.52665	2.52023	2.52923	2.57086	2.55566
Potra2n10c20759	4.91577	4.91272	4.70037	4.64547	4.88751	4.96487	4.92022	4.81109	4.89942	4.8455	4.83845	4.74516	4.7504	4.74773	4.44066	4.65919	4.78977	4.73882	4.56613	4.78673	4.62845	4.7807	4.58749
Potra2n10c20760	6.28549	6.75866	7.19931	6.70078	6.95316	7.32626	6.82674	6.37513	6.9012	6.57808	6.31841	6.88987	6.61623	6.72177	6.64447	6.5881	6.78126	6.61818	6.64616	6.27999	6.15946	6.26274	6.12671
Potra2n10c20761	3.19106	3.16039	3.05307	3.18406	3.11929	3.06863	3.16655	3.25108	3.00952	3.23176	3.17388	3.27069	3.07428	3.2777	3.3259	3.28614	3.2771	3.19234	3.16697	3.23814	3.35204	3.32762	3.20197
Potra2n10c20762	0	0	0	0	0	0	0	0	0	0	0	0.208661	0	0	0.174527	0	0.132868	0	0	0	0	0	0
Potra2n10c20763	0.442014	0.541516	0.491417	0.450787	0.653732	0.594502	0.415522	0.341001	0.360146	0.458115	0.335666	0.317809	0.224138	0.270603	0.795644	0.640186	0.645952	0.511141	0.577455	0.478208	0.31641	0.614744	0.704683
Potra2n10c20764	3.29797	3.03436	3.37261	3.38083	3.47374	3.7244	2.98215	2.82162	3.43207	3.03712	2.66912	3.16312	2.99731	2.944	3.31615	3.13975	3.47354	3.01318	3.64959	2.88873	3.75043	2.96692	2.73665
Potra2n10c20765	1.73578	1.6003	1.45013	1.74741	1.84652	1.54084	1.60815	1.81937	1.53204	1.65715	1.46073	1.71038	1.93258	1.63916	2.03025	1.84001	1.65148	1.75692	1.70506	1.52998	1.71371	1.61476	1.80222
Potra2n10c20766	3.9892	3.94713	3.94216	4.00724	3.89208	3.93413	4.12972	4.11424	4.02973	4.12131	4.08989	4.02861	3.88503	4.04807	3.88359	4.24927	4.32959	4.12585	4.08338	4.19821	4.04995	4.34401	4.17584
Potra2n10c20767	6.41955	6.15422	5.96499	6.24146	5.94803	6.2845	6.21521	6.42903	6.25729	6.46591	6.39631	6.21295	5.98305	6.49945	5.93454	6.73768	6.72357	6.34245	6.47966	6.71171	6.22282	6.99055	6.57981
Potra2n10c20768	3.0231	2.38553	2.82149	2.47007	2.8155	2.76539	3.08669	3.23146	3.19309	2.68199	3.40298	2.31275	2.64565	2.47323	2.29722	3.07622	2.99946	3.16193	2.62492	2.76788	3.00223	2.99302	2.61286
Potra2n10c20769	0.364585	0.397172	0.674842	0.526083	0.275798	0.342629	0.502858	0.697818	0.822785	0.529589	0.682564	0.323238	0.264653	0.309941	0.524737	0.512988	0.395673	0.27663	0.508292	0.561354	0.200817	0.311159	0.357656
Potra2n10c20770	0.784558	0.736415	1.07936	0.977441	0.873026	1.17353	0.957459	1.03806	1.17122	0.928062	0.922814	0.84217	0.669067	0.710171	1.13473	1.03006	0.944395	0.83283	0.970773	0.866051	0.740424	0.814709	0.799715
Potra2n10c20771	5.87603	5.68345	5.74419	5.64641	5.78783	5.69015	5.97273	6.01741	5.7624	5.90838	5.91643	5.84384	5.88679	5.89208	5.66679	6.10378	6.20693	6.09097	6.05324	6.03057	5.94321	6.10222	6.11738
Potra2n10c20772	2.49296	2.30384	2.32661	2.54172	2.43554	2.49062	2.16733	2.05596	2.37154	2.19016	2.27959	2.29023	2.20279	2.30561	2.33639	2.3095	2.32213	2.17762	2.4064	2.33305	2.15091	2.29112	2.30447
Potra2n10c20773	0	0	0	0	0	0	0	0	0	0	0	0	0	0	0	0	0	0	0	0	0	0	0
Potra2n10c20774	1.30582	1.29283	1.56299	1.34101	1.35612	1.4167	1.15283	1.10202	1.38194	1.04105	1.34665	1.26973	1.0772	0.895371	1.40343	1.21457	0.934841	1.15499	1.2315	1.21067	1.13776	1.20629	1.08139
Potra2n10c20775	0	0	0.14552	0	0.142264	0	0.141897	0	0	0	0.137631	0	0	0	0	0	0	0	0	0.148022	0	0	0
Potra2n10c20776	3.20234	3.11556	3.01179	3.07204	2.97656	3.05711	2.89701	3.33752	3.13538	3.44413	3.53682	3.04066	2.94007	3.0185	3.13916	2.84856	2.80271	3.22349	2.97538	2.84657	3.41648	2.85876	3.18362
Potra2n10c20777	0	0	0	0	0	0	0	0	0	0	0	0	0	0	0	0	0	0	0	0	0	0	0
Potra2n10c20778	0	0	0	0	0	0	0	0	0	0	0	0	0	0	0	0	0	0	0	0	0	0	0
Potra2n10c20779	0	0	0	0	0	0.183751	0	0	0	0	0	0	0.421606	0.350708	0	0	0	0	0	0	0	0	0.262487
Potra2n10c20780	0.146917	0.231644	0.257967	0.236496	0.20942	0.271479	0.322308	0.204527	0.141831	0.307692	0.14054	0.218841	0.561652	0	0.212788	0	0	0.187356	0	0	0.192889	0	0
Potra2n10c20781	0.224515	0.238103	0.188743	0.210551	0	0.172753	0.407999	0.12778	0	0.304008	0.124866	0.277515	0.140094	0.144509	0.275382	0	0	0.421305	0.293114	0.261354	0.14731	0.204277	0.28641
Potra2n10c20782	0	0	0	0	0	0	0	0	0	0	0	0	0	0	0	0	0	0	0	0	0	0	0
Potra2n10c20783	0.309544	0.434852	0.469568	0.529681	0.27328	0.312965	0.437965	0.381852	0.384933	0.347774	0.373471	0.186702	0.563741	0.596796	0.723644	0.199788	0.27735	0.352235	0.337979	0.426901	0.56205	0.477342	0.663467
Potra2n10c20784	0.140384	0	0	0	0	0	0	0	0	0	0	0.375145	0.450729	0.346282	0.337329	0.135933	0	0.185774	0.229145	0.354085	0.189858	0.227053	0.12976
Potra2n10c20785	4.44181	4.54677	3.63802	3.97513	2.3121	2.76553	2.37809	2.07604	2.4644	2.36001	2.44122	4.45034	5.17921	4.19011	4.68328	3.42254	3.2627	3.88377	3.10658	3.76213	2.78712	3.67424	2.9533
Potra2n10c20786	0.142101	0	0	0.134723	0.145167	0.273801	0.244095	0	0.199538	0	0	0.222708	0.127837	0.23283	0.438113	0	0	0	0	0	0	0.189335	0
Potra2n10c20787	2.81409	2.80651	2.70753	2.57367	2.5948	2.66237	2.67817	2.68288	2.67553	2.66263	2.84942	2.76769	2.76776	2.64492	2.66258	2.73332	2.92928	2.85441	2.68093	2.7416	2.87921	2.86016	2.67623
Potra2n10c20788	0.623787	0.656822	0.620939	0.475713	0.56613	0.530488	0.418238	0.539971	0.579315	0.500725	0.584146	0.559708	0.732564	0.763206	0.641559	0.537644	0.550313	0.485554	0.601059	0.612453	0.838892	0.61071	0.635233
Potra2n10c20789	0	0	0	0	0	0	0	0	0	0	0	0	0	0	0	0	0	0	0	0	0	0	0
Potra2n10c20790	2.89095	3.07796	3.16273	3.06963	2.88492	2.93745	2.73107	2.82864	2.91	2.90613	2.73862	3.19503	3.04215	3.22847	3.29914	3.05913	2.99574	3.20583	3.00131	2.84903	2.89455	3.02647	3.24667
Potra2n10c20791	0.77582	0.736941	0.598255	0.678224	0.621575	0.705643	0.929798	0.776314	1.08686	0.62584	0.742251	0.781391	0.98992	0.706905	0.722325	0.774131	0.855691	0.718653	0.98967	1.08625	1.3257	0.69674	1.00817
Potra2n10c20792	2.4761	2.41652	2.3138	2.46676	2.6061	2.57323	2.71752	2.80451	2.74383	2.75349	2.63752	0.805949	0.678376	0.733668	0.60322	1.05122	0.967984	0.809784	0.977134	0.804871	0.620801	0.819404	0.787777
Potra2n10c20793	4.86531	4.77959	4.71239	4.6624	5.02246	5.12863	5.54421	5.19106	5.55541	5.08938	5.15799	4.96965	4.83821	5.12325	4.83592	5.35008	5.32295	5.13551	5.33508	5.65469	5.41434	5.31377	5.46031
Potra2n10c20794	3.74312	3.74014	3.66386	3.67366	3.52328	3.59014	3.64858	3.74012	3.54315	3.63722	3.73829	3.69433	3.86216	3.71502	3.84029	3.56103	3.61697	3.75403	3.69413	3.69651	3.98504	3.5781	3.7675
Potra2n10c20795	0.13968	0	0	0	0	0	0	0.244112	0	0	0	0.249939	0.380074	0.225745	0.240801	0.194396	0.3437	0.226776	0.292813	0.135763	0.238669	0.130292	0
Potra2n10c20796	4.23157	4.76084	5.16727	4.68568	4.87966	4.49113	4.89855	4.5418	4.96064	4.52619	5.04111	4.59979	4.40052	4.31508	4.47892	3.96044	4.35758	4.53641	4.52138	4.35407	4.83614	4.32236	4.47697
Potra2n10c20797	0.250522	0.132535	0.208302	0.191409	0.205081	0	0	0.142365	0.280127	0	0.310126	0.310919	0.547268	0.189051	0.319904	0	0	0	0	0.271291	0.192764	0.133467	0.185129
Potra2n10c20798	2.39423	2.25742	2.32387	2.05794	2.07583	2.11698	2.21072	2.34534	2.08278	2.17418	2.36914	2.34594	2.35667	2.33005	2.20767	2.24709	2.355	2.30271	2.28291	2.24333	1.97773	2.38883	2.49778
Potra2n10c20799	0	0.393413	0.351253	0.136449	0	0.274162	0.340085	0.346039	0.200746	0.303278	0.195615	0.422422	0.625584	0.326188	0	0.469435	0.2601	0.297031	0.228613	0.271653	0.426786	0.293633	0.470811
Potra2n10c20800	2.38389	2.53935	2.47512	2.52449	2.80969	2.63734	2.61174	2.8367	2.95084	2.60991	2.68832	2.36018	2.19972	2.49141	2.31961	2.52054	2.54595	2.4297	2.51381	2.73382	2.73025	2.6116	2.45316
Potra2n10c20801	6.83614	6.64588	6.54555	6.8364	6.87911	6.83917	6.95295	7.06626	6.95945	6.99405	6.95537	6.51575	6.27419	6.72983	6.52002	6.84127	6.78123	6.71951	6.7852	7.09283	6.83353	6.88909	6.74779
Potra2n10c20802	0.802334	0.867374	0.834786	0.880363	0.769533	0.740188	0.918101	0.871894	0.828316	0.792711	0.732806	0.610415	0.731584	0.65427	0.531738	0.811218	0.650869	0.819839	0.459328	0.725718	0.818116	0.68261	0.742723
Potra2n10c20803	1.23651	1.17111	1.31351	1.2539	1.1865	1.332	1.13214	1.07629	0.851219	1.2375	0.951374	1.44868	1.45923	1.46455	1.35847	1.4408	1.33461	1.39848	1.63653	1.26679	1.45954	1.20985	1.27201
Potra2n10c20804	1.35974	1.44602	1.24788	1.46023	1.77039	1.59544	1.37806	1.49299	1.59656	1.54213	1.30101	1.47803	1.25063	1.49776	1.5457	1.40774	1.45194	1.29512	1.36065	1.4942	1.42951	1.44833	1.44273
Potra2n10c20805	1.17895	1.0992	1.09755	1.24697	1.03714	1.21177	1.13252	1.06046	0.974102	1.09429	1.08229	1.14798	1.29626	1.43775	1.19507	1.28614	1.16838	1.05269	1.46274	1.25527	1.32026	1.31219	1.29423
Potra2n10c20806	6.35946	6.31311	6.25934	6.16822	6.08125	5.79582	6.66418	6.30972	6.00399	6.24196	7.03733	6.34679	6.72103	6.31108	6.33524	6.14212	6.35207	6.16966	6.32279	6.13588	5.64185	5.30811	5.7944
Potra2n10c20807	0.70658	0.83825	0.85512	0.872171	0.76884	0.691552	0.532176	0.742558	0.735485	0.736995	0.804078	1.03346	1.09072	0.852627	0.958235	0.548662	0.585701	0.828533	0.635126	0.69487	0.58353	0.785531	0.998936
Potra2n10c20808	2.2089	2.21213	2.29915	2.17472	2.45346	2.11017	2.42836	2.44788	2.42932	2.45702	2.43196	2.52778	2.33479	2.36064	2.34532	2.25319	2.27575	2.45433	2.46964	2.62545	2.66446	2.44646	2.55916
Potra2n10c20809	0.2449	0.1298	0	0.185593	0.140583	0	0	0	0	0	0	0.182308	0.287044	0	0.210662	0	0	0	0	0	0.137996	0.269302	0.189122
Potra2n10c20810	0.145905	0.133962	0.147201	0.137226	0	0	0	0	0	0.137631	0	0	0.215781	0.130459	0.243644	0	0	0	0.186101	0	0	0	0.182086
Potra2n10c20811	2.9938	2.87937	2.85193	2.84467	2.49589	2.6592	3.15741	2.64076	3.72186	2.7526	2.6472	2.35464	2.6361	2.53693	2.67519	2.6332	2.43336	2.14797	2.49806	2.97337	2.95892	2.48636	2.61961
Potra2n10c20812	0.6372	0.763163	0.684028	0.761176	0.545843	0.608196	0.480406	0.725839	0.79331	0.807286	0.729418	0.861387	1.13083	0.648314	1.00192	0.491844	0.649758	0.735319	0.604538	0.716339	0.818457	0.951488	0.866656
Potra2n10c20813	0.819694	0.701171	0.807145	0.749146	0.817368	0.498927	0.83817	0.982872	0.637561	0.951811	0.830008	0.953686	1.10083	0.875608	0.73488	0.721469	0.703661	0.847504	0.785278	0.965596	0.856621	0.769483	0.887552
Potra2n10c20814	0	0	0	0	0	0.565384	0	0	0	0	0.492516	0	0	0	0	0	0	0	0	0	0	0	0
Potra2n10c20815	0.352854	0	0	0.300615	0	0	0	0.376106	0.334943	0.331731	0.438704	0.352104	0	0	0	0	0	0	0	0.285222	0	0	0
Potra2n10c20816	0	0	0	0	0	0	0	0	0	0	0	0	0	0	0	0	0	0	0	0	0	0	0
Potra2n10c20817	0.504902	0.625225	0.319175	0.503408	0.504278	0	0.368407	0.587345	0.456514	0.57923	0	0.12894	0.424517	0.379981	0.35065	0.459261	0.403533	0.23433	0.450413	0.510204	0.310055	0.299905	0.323673
Potra2n10c20818	0.532214	0.342371	0.433103	0.456524	0.201629	0.367044	0.370467	0.668379	0.446799	0.479074	0.716513	0.446092	0.888059	0.381	0.449387	0.538053	0.750283	0.555446	0.747702	0.665692	0.615859	0.731687	0.762797
Potra2n10c20819	1.79677	1.75479	1.78892	1.72768	1.66784	1.81571	1.74692	1.83791	1.7711	1.81286	1.7917	1.65453	1.69385	1.59859	1.77046	1.54073	1.56274	1.53288	1.66474	1.59973	1.66192	1.67503	1.63742
Potra2n10c20820	0.244822	0	0	0	0.206895	0	0.196689	0.312176	0.204067	0	0.387733	0.253865	0.307347	0.187245	0.355167	0.302537	0.22522	0.348267	0.131666	0.233687	0.396286	0.412558	0
Potra2n10c20821	0	0	0	0	0	0	0	0	0	0	0	0	0	0	0	0	0	0	0	0	0	0	0
Potra2n10c20822	0.142452	0.130113	0.254142	0.231263	0.283447	0.291041	0	0.244485	0.189347	0.302923	0.195698	0.256956	0.288288	0.134399	0.245515	0.197309	0.354306	0.230719	0.300431	0.197169	0.237643	0.266586	0.327864
Potra2n10c20823	3.11235	3.26879	3.72648	3.44752	3.36773	3.103	3.13018	2.78025	2.82595	3.16636	3.16868	3.39046	3.75321	3.33855	3.53327	2.75222	3.08233	3.22684	2.98417	3.4541	3.12794	3.23188	3.07034
Potra2n10c20824	4.83827	4.8346	4.64886	4.71456	4.62612	4.69065	4.79167	4.89414	4.76477	4.92255	4.96667	4.6214	4.64551	4.68675	4.72022	4.6354	4.69859	4.66141	4.62096	4.83524	4.95551	4.79227	4.71691
Potra2n10c20825	0.198734	0.12946	0.202486	0	0.216617	0.478024	0.241222	0.394587	0.366045	0.354753	0.668875	0.221381	0.861077	0.29832	0.246521	0.275875	0.419987	0.299751	0.232333	0.385311	0.197062	0.265524	0.474858
Potra2n10c20826	0	0.236156	0.154637	0.238637	0	0	0.148779	0.176823	0	0.143466	0.274985	0	0.128007	0.13458	0	0.139503	0.133692	0	0	0	0	0.190782	0
Potra2n10c20827	0	0	0	0	0	0	0	0	0	0	0	0	0	0	0	0	0	0	0	0	0	0	0
Potra2n10c20828	2.22181	2.73214	2.79925	2.53324	2.88446	2.8462	2.68807	2.5768	2.71789	2.6635	2.68711	2.48727	3.06151	2.42504	2.6066	2.62695	2.60638	2.73399	2.62188	2.58284	2.64999	2.55913	2.59599
Potra2n10c20829	2.1076	2.02884	2.17779	2.24356	1.99744	2.04815	1.99003	2.02229	2.23394	2.13967	2.10541	2.01654	1.81907	1.86098	1.99887	1.67654	1.58237	1.81399	1.64673	1.83617	2.23818	1.88696	1.96428
Potra2n10c20830	0	0	0	0	0	0	0	0	0	0	0	0	0	0	0	0	0	0.185802	0	0	0	0	0.128793
Potra2n10c20831	3.43429	3.59685	3.5937	3.52607	3.56213	3.5492	3.54749	3.47663	3.65287	3.41808	3.57626	3.47971	3.58178	3.51448	3.53186	3.43533	3.61652	3.62445	3.54	3.58029	3.54496	3.49469	3.49514
Potra2n10c20832	3.51959	3.56018	3.50556	3.44236	3.42741	3.39787	3.47522	3.4805	3.37003	3.45598	3.49754	3.87264	3.87696	3.84788	3.72895	3.87409	3.83357	3.70515	3.81715	3.84929	3.89566	3.78048	3.89035
Potra2n10c20833	4.04221	4.10688	4.12268	4.0547	4.29853	4.31595	4.23878	4.32059	4.4609	4.31092	4.25273	3.90417	3.81438	3.95363	3.8894	4.26148	4.21922	4.1716	4.19354	4.3003	4.34436	4.38156	4.22987
Potra2n10c20834	5.12885	5.24874	5.05253	5.15403	4.94835	5.10213	4.78285	4.88169	4.96561	4.94611	4.79713	4.86653	4.82007	5.06999	4.84803	4.95721	4.99818	4.72814	4.78267	4.85554	4.4792	4.98291	4.76602
Potra2n10c20835	0	0	0	0	0	0	0	0	0	0	0	0	0	0	0	0	0	0.613992	0	0	0	0	0.461077
Potra2n10c20836	2.02082	2.09212	2.231	2.0937	2.02183	2.08098	1.80393	1.78449	1.89266	1.77607	2.15925	1.83143	2.15578	2.1386	2.06627	2.10148	2.05139	2.16555	1.99811	1.88205	1.98626	2.07573	1.79098
Potra2n10c20837	2.89203	3.00841	2.88026	2.90896	3.03054	2.96654	2.91915	2.87071	2.94184	2.91906	2.81105	2.79023	2.74901	2.66823	2.68511	2.6697	2.56085	2.6645	2.65103	2.45784	2.60392	2.66751	2.63606
Potra2n10c20838	0.681159	0.668339	0.876778	0.750426	0.64401	0.917124	0.707924	0.624496	0.749525	0.782186	0.813157	0.964201	0.479222	0.868946	0.906721	1.062	0.907245	0.973012	1.17557	1.06546	1.00818	1.12852	1.01749
Potra2n10c20839	0	0	0	0	0	0	0	0	0	0	0	0	0	0	0	0	0	0	0	0	0	0	0
Potra2n10c20840	0	0	0	0	0	0	0	0.240163	0	0	0	0	0.126393	0.262066	0.167357	0.136184	0.132293	0	0	0.135404	0	0	0
Potra2n10c20841	0	0	0	0	0	0	0	0	0	0	0	0	0	0	0	0	0	0	0	0	0	0	0
Potra2n10c20842	0	0	0	0	0	0	0	0	0	0	0	0	0	0	0	0	0	0	0	0	0	0	0
Potra2n10c20843	1.19486	1.04983	1.11173	1.01134	1.1435	1.21878	1.01488	1.29424	0.914945	1.12746	1.03413	1.13144	1.26323	1.02457	1.22578	0.912471	1.02093	1.15934	0.974478	1.05911	0.985651	1.10765	1.04304
Potra2n10c20844	0	0	0	0	0	0	0	0	0	0	0	0	0	0	0	0	0	0	0	0	0	0	0
Potra2n10c20845	2.37728	2.24985	2.08903	2.21405	2.29393	1.95418	2.29514	2.47156	1.94952	2.2917	2.47733	2.55269	2.75823	2.60555	2.6882	2.47572	2.27656	2.54243	2.27371	2.33103	2.76492	2.37152	2.69166
Potra2n10c20846	0.871273	0.880707	0.733824	1.14134	0.642245	0.764899	0.62557	0.939891	0.836416	0.924439	0.952481	1.08595	1.17306	0	1.01463	0.409282	0	0	0	0	0.844911	0	0.991089
Potra2n10c20847	2.7122	2.80826	2.87515	2.93781	3.08002	3.12607	2.68658	2.84498	3.08608	2.78886	2.72564	2.85334	2.81925	2.74922	2.90454	2.61301	2.62867	2.76943	2.67311	2.72017	2.7739	2.60894	2.78576
Potra2n10c20848	3.93454	4.05365	3.76577	3.95439	3.99849	4.13982	3.73403	3.64508	3.88125	3.78533	3.99097	3.75058	3.87454	3.68159	3.74186	3.65884	3.60158	3.77709	3.64456	3.76665	3.78637	3.7973	3.65859
Potra2n10c20849	3.9098	4.11135	4.31902	4.14723	4.25727	4.43905	4.07548	4.0053	4.2634	4.05612	3.85831	4.15097	4.04702	4.09649	4.17189	4.37354	4.30808	4.27178	4.30448	4.01643	4.11301	4.35795	4.19146
Potra2n10c20850	2.38241	2.86802	2.28875	2.36358	2.6103	2.77834	2.53683	2.70275	2.53523	1.90616	2.39402	2.47043	2.43971	2.47892	2.43621	2.27714	1.73322	2.47756	2.1255	1.75404	2.49809	1.93783	1.91537
Potra2n10c20851	0.204302	0.188087	0	0	0	0.124484	0	0.143786	0	0	0.140852	0	0.33971	0	0	0	0.134113	0	0	0	0.141509	0	0.188391
Potra2n10c20852	1.43584	1.48432	1.57707	1.42928	1.48366	1.53412	1.34133	1.23842	1.45472	1.34896	1.3458	1.61061	1.87764	1.50625	1.59083	1.51028	1.50738	1.50701	1.50263	1.37371	1.53496	1.5111	1.40464
Potra2n10c20853	0.860278	0.914375	1.02822	0.802522	0.851279	0.853542	1.07415	0.881566	0.665315	0.903102	0.929799	1.03742	1.31279	0.860813	0.87844	0.903871	1.01611	0.980602	1.01449	0.862557	0.821023	0.839242	0.896276
Potra2n10c20854	0	0	0	0	0	0	0	0	0	0	0	0	0	0	0	0	0	0	0	0	0	0	0
Potra2n10c20855	0	0	0	0	0	0	0	0	0	0	0	0.124803	0	0	0	0	0.323558	0	0	0	0	0.257025	0.127638
Potra2n10c20856	1.28589	1.26674	1.29512	1.15171	1.22763	1.3984	1.35724	1.17782	1.25381	1.08327	1.15145	1.47865	1.47894	1.22576	1.37188	1.51193	1.49397	1.38994	1.42406	1.18718	1.30799	1.12182	1.27208
Potra2n10c20857	0	0	0	0	0	0	0	0	0	0	0	0	0	0	0	0	0	0	0	0	0	0	0
Potra2n10c20858	2.07644	1.97847	1.75161	2.01854	1.76651	1.83939	1.75323	1.84574	1.69746	1.94015	1.97477	1.95607	1.9146	1.98606	1.7635	1.98548	1.75351	1.86454	1.91121	1.99559	2.10394	2.0839	2.03334
Potra2n10c20859	0	0	0	0	0	0	0	0	0	0	0	0.125806	0	0	0	0	0	0.131559	0	0	0	0	0
Potra2n10c20860	3.22489	3.284	3.17895	3.32284	3.28074	3.29026	3.19077	3.27346	3.24472	3.2853	3.17028	3.31651	3.17285	3.22874	3.44066	3.47543	3.29713	3.28171	3.30619	3.2926	3.2302	3.42208	3.40791
Potra2n10c20861	1.61106	1.58246	1.56063	1.36522	1.69945	1.82358	1.62914	1.71823	1.73902	1.58938	1.65746	1.59079	1.49581	1.57456	1.70225	1.83475	1.75938	1.90795	1.61879	1.89908	1.64843	1.94387	1.60458
Potra2n10c20862	4.53017	4.50626	4.54138	4.44898	4.41281	4.67163	4.75249	4.79089	4.65721	4.68872	4.65904	4.55242	4.53302	4.61338	4.1845	4.89529	4.77826	4.69938	4.6908	4.74716	4.62242	4.91861	4.76686
Potra2n10c20863	0.415655	0.115412	0.29296	0.402984	0.397794	0.267584	0.403416	0.447613	0.531761	0.269729	0.327148	0.142518	0.248649	0.256558	0.199816	0.370962	0.335562	0.24822	0.420628	0.45856	0.542121	0.209532	0.542397
Potra2n10c20864	0	0	0	0	0	0	0	0	0	0	0	0	0	0	0	0	0	0	0	0	0	0	0
Potra2n10c20865	2.20406	2.33043	2.16392	2.23541	2.4316	2.36506	2.33693	2.23998	2.34914	2.3085	2.07658	2.06193	2.1522	1.91262	2.08606	2.00805	1.91094	2.05536	1.93166	1.86896	2.13394	1.84793	2.00954
Potra2n10c20866	0	0	0	0	0	0	0	0	0	0	0	0	0	0	0	0	0	0	0	0	0	0	0
Potra2n10c20867	0	0	0	0	0	0	0	0	0	0	0	0	0	0	0	0	0	0	0	0	0	0	0
Potra2n10c20868	2.6795	2.75891	2.90142	2.78347	3.24796	3.08784	2.90499	2.80802	3.09601	2.83793	2.98254	2.73415	2.59558	2.61517	2.75479	2.62409	2.70977	2.84865	2.65319	2.57587	2.56415	2.6127	2.72295
Potra2n10c20869	0	0	0	0	0	0	0	0	0	0	0	0	0	0	0	0	0	0	0	0	0	0	0
Potra2n10c20870	3.05472	2.98349	2.807	3.11571	3.15898	3.04379	3.00585	3.00074	3.2192	2.89743	2.94114	2.94774	2.86296	2.92188	3.05196	3.03111	2.9755	2.76502	2.9928	3.02132	2.97477	3.00303	3.10221
Potra2n10c20871	2.71795	2.79678	2.72618	2.76484	2.76766	2.83349	2.68887	2.58931	2.8293	2.66573	2.67517	2.70358	2.55807	2.67528	2.65556	2.6166	2.51471	2.45856	2.4914	2.46761	2.45203	2.50119	2.50415
Potra2n10c20872	3.07645	3.09302	2.83131	2.85983	3.30633	3.2305	3.93505	3.34487	3.65376	3.43962	3.49185	2.97088	3.21932	3.10213	2.84352	3.27023	3.44244	3.16316	3.44026	3.86214	3.6332	3.53738	3.38775
Potra2n10c20873	0	0.128865	0	0	0	0	0	0	0	0	0	0	0	0	0	0	0	0.137734	0	0	0	0	0
Potra2n10c20874	0	0	0	0	0.19314	0	0.137321	0	0.189554	0	0	0	0	0	0	0	0.279474	0.196663	0	0	0	0.242125	0
Potra2n10c20875	0.784576	0.913731	0.999857	0.72594	0.911499	1.27779	0.686917	0.944816	1.21934	0.884784	0.823708	0.910016	0.97002	0.675885	0.741384	0.885541	0.74873	0.711795	0.745552	0.920105	0.821352	0.780043	0.712196
Potra2n10c20876	2.95125	3.061	3.03842	3.04871	2.98974	2.97963	2.94514	2.80681	3.06888	2.76609	2.79271	2.99015	3.04929	2.90467	3.11356	2.90065	2.75582	2.96418	2.98747	2.87141	2.86489	2.84649	2.85016
Potra2n10c20877	0	0	0	0	0.148441	0	0	0	0	0	0	0	0	0	0	0	0	0	0	0	0	0	0
Potra2n10c20878	1.94407	2.50132	1.77415	2.46943	2.09775	1.91799	1.59078	1.78942	1.99362	1.56922	1.66687	1.89716	2.38315	1.64951	1.8641	1.56719	1.42632	1.77935	1.58532	1.7325	1.46976	1.65338	1.58879
Potra2n10c20879	3.91051	3.87539	3.97856	3.93269	4.27528	4.28834	4.14563	4.01259	4.35241	3.9467	3.91575	3.80936	3.66933	3.82976	3.78134	3.93249	3.99875	3.89512	3.97443	3.80924	3.69513	3.80813	3.86158
Potra2n10c20880	1.63463	1.30964	1.39349	1.80093	1.30325	1.18649	1.55999	1.8887	1.40394	1.55795	1.78608	1.5959	1.45927	1.407	1.73541	2.11331	1.49352	1.73035	1.60476	1.57499	1.5444	1.51757	1.58885
Potra2n10c20881	0	0	0	0	0	0	0	0	0	0	0	0	0	0	0	0	0	0	0	0	0	0	0
Potra2n10c20882	0	0	0	0	0	0	0	0	0	0	0	0	0	0	0.170857	0	0	0	0	0.133005	0	0	0
Potra2n10c20883	4.16385	4.02419	3.92442	4.1425	3.80223	3.82872	4.17083	4.24789	3.79974	4.35141	4.2572	4.40862	4.25727	4.47119	4.41696	4.62072	4.62251	4.49461	4.48921	4.6151	4.77183	4.71489	4.7708
Potra2n10c20884	4.48637	4.48487	4.47337	4.4869	4.63434	4.8644	4.51566	4.45192	4.85122	4.50402	4.30318	4.37492	4.33103	4.41747	4.5294	4.36469	4.27431	4.4035	4.3118	4.32463	4.42798	4.37342	4.35939
Potra2n10c20885	3.83173	3.93282	4.00716	3.79404	3.82985	3.73809	3.74777	3.80813	4.02423	3.93812	3.85433	4.02418	4.14702	3.85938	4.07855	3.74501	3.64329	3.95017	3.80802	3.929	4.03046	3.69953	3.8544
Potra2n10c20886	1.15884	1.15822	1.32576	1.33118	1.40868	1.3728	1.17662	1.29365	1.33842	1.22545	1.45415	0.874711	0.777443	0.870376	0.780322	0.820288	0.675209	0.624067	0.863333	0.882858	0.826601	0.652233	0.74322
Potra2n10c20887	0	0	0	0	0	0	0	0	0	0	0	0	0.216456	0	0	0	0	0	0	0	0.134051	0	0.128976
Potra2n10c20888	0.204143	0.296735	0	0	0.289309	0.308797	0	0.246171	0.428768	0	0.394107	0.418132	0.218325	0.229999	1.28687	0.194121	0.187843	0.132543	0.127977	0.358331	0.191882	0.132811	0.184386
Potra2n10c20889	4.14814	4.27999	4.35377	4.24975	3.838	4.24351	4.08185	3.7294	3.75923	3.97794	3.8746	4.07489	4.05397	4.17536	3.607	4.06348	4.18377	4.05105	4.15936	3.86586	3.63841	4.11749	3.85999
Potra2n10c20890	0	0	0	0	0	0	0	0	0	0	0	0	0	0	0	0	0	0	0	0	0	0	0
Potra2n10c20891	6.17173	6.08206	5.8217	5.99213	5.90124	6.31481	6.18846	5.93262	6.29749	5.98183	6.00778	5.77991	5.75196	5.96793	5.76343	5.97082	5.92978	5.82252	5.92655	6.145	5.88298	6.07095	5.85499
Potra2n10c20892	0.138264	0.219232	0.198622	0.222487	0	0.225933	0.236724	0.274057	0.303004	0.321562	0.135024	0.557187	1.14702	0.238722	0.567658	0.284827	0.239779	0.138662	0.279131	0.140412	0	0.238561	0.687007
Potra2n10c20893	3.06329	3.18569	3.30113	3.2235	3.33779	3.30477	3.35029	3.43747	3.38063	3.36338	3.45144	2.98958	2.97908	2.99921	2.92195	3.13474	3.09469	3.1251	3.12132	3.21885	3.40324	3.24948	3.25266
Potra2n10c20894	4.34874	4.56779	4.86576	4.54865	4.61882	4.85351	4.67878	4.54534	4.53912	4.67433	4.63521	4.66261	4.46749	4.5472	4.45591	4.54521	4.72569	4.60505	4.70659	4.6299	4.54114	4.62297	4.46106
Potra2n10c20895	1.37567	1.39076	1.49214	1.47949	1.24253	1.38619	1.58386	1.38104	1.48543	1.35457	1.49981	1.36598	1.49506	1.48822	1.47969	1.52745	1.29389	1.19042	1.43961	1.44795	1.39803	1.32018	1.3494
Potra2n10c20896	0	0	0	0	0	0	0	0	0	0	0	0	0	0	0	0	0	0	0	0	0	0	0
Potra2n10c20897	2.19311	1.98939	2.02107	2.10529	2.26899	2.31234	2.60659	2.36945	2.63333	2.23459	2.52035	2.26358	2.18139	2.22785	2.21475	2.27078	2.37862	2.37369	2.47495	2.49319	2.62339	2.36078	2.68334
Potra2n10c20898	0	0	0	0	0	0.130653	0	0.276934	0.136921	0.185613	0	0.404803	0.608428	0.230847	0.247662	0	0	0.135114	0	0.329816	0.240244	0.187894	0.777214
Potra2n10c20899	1.08356	1.11089	1.19672	1.03072	1.06191	1.13169	1.21733	1.10934	0.940178	1.11348	1.12039	1.24791	1.25599	1.05041	1.14426	1.05745	1.16792	1.32398	1.12512	1.11813	1.17094	1.3882	1.21552
Potra2n10c20900	0	0	0	0	0	0	0	0	0	0	0	0	0	0	0	0.134889	0	0	0	0	0	0	0
Potra2n10c20901	0	0	0	0	0	0	0	0	0	0	0	0	0	0	0	0	0	0	0	0	0	0	0
Potra2n10c20902	1.79093	1.79355	1.85091	1.77863	1.65176	1.58536	1.86888	1.78849	1.76028	1.6885	1.74734	1.85634	2.00843	1.67467	1.85928	1.64735	1.67585	1.57953	1.61104	1.63312	1.56372	1.50178	1.70557
Potra2n10c20903	4.3102	4.40834	4.38176	4.21806	4.31853	4.36885	4.19794	4.07674	4.23233	4.11228	4.14053	4.36306	4.50903	4.31628	4.05282	4.15979	4.19654	4.22345	4.14434	4.14476	4.03898	4.26341	3.99169
Potra2n10c20904	2.88973	2.77126	2.68642	2.71874	2.31291	2.66141	2.44331	2.40788	2.41491	2.52919	2.60736	2.6478	3.00668	2.61105	2.55639	2.54287	2.54062	2.58253	2.43679	2.68166	2.57431	2.54695	2.42898
Potra2n10c20905	0	0	0	0	0	0	0	0	0	0	0	0	0	0	0	0	0	0	0	0	0	0	0
Potra2n10c20906	0.818993	0.999844	1.81187	1.29086	1.28399	1.67931	1.21137	1.11577	1.57974	1.30073	0.954731	1.31224	0.784181	1.04144	1.2806	1.17859	1.08706	0.766418	1.41644	0.885435	0.524035	0.820938	0.836873
Potra2n10c20907	0.422391	0.481357	0.755815	0.77395	0.517199	0.66272	0.393575	0.48307	0.379356	0.463062	0.433217	0.40774	0.368463	0.270062	0.741372	0.442012	0.303448	0.233499	0.489813	0.558462	0.415402	0.402813	0.42474
Potra2n10c20908	1.34584	1.60839	2.59527	2.00104	1.44164	2.56201	1.58814	1.57401	2.0073	1.99173	1.59375	2.01793	1.23762	1.78773	2.52965	2.24916	2.3185	1.8308	2.24433	1.85505	1.71159	1.72538	1.8103
Potra2n10c20909	0.233207	0.174282	0.608594	0.28103	0.134309	0.307955	0.298386	0.294038	0.371939	0.312035	0.18369	0.445946	0.234405	0.394008	0.689284	0.717891	0.534911	0.440729	0.62831	0.505717	0.320677	0.459551	0.36431
Potra2n10c20910	1.06213	0.80436	0.847753	1.03056	0.28209	0.580425	0.374614	0.37004	0.41333	0.274222	0.313799	0.983288	0.926292	0.852807	1.99291	0.745828	0.402553	0.268959	0.641724	0.443455	0.332967	0.409788	0.620182
Potra2n10c20911	3.92779	3.90072	4.01345	3.96517	4.06813	4.18727	4.09483	3.95077	4.1325	3.92802	3.98341	4.04236	4.04535	4.05572	4.01872	4.21541	4.31601	4.19996	4.25423	4.16827	4.13838	4.24771	4.15076
Potra2n10c20912	4.9109	4.85505	4.67332	4.61602	4.47908	4.43442	4.71933	4.66535	4.39146	4.62535	4.87208	4.91652	5.13293	4.98211	4.90343	4.93285	4.93188	5.02296	4.90016	4.94908	4.81841	4.86182	4.91428
Potra2n10c20913	0.146489	0.343184	0	0.368175	0	0.264348	0.140709	0.198553	0	0.190467	0.319058	0.177377	0.306495	0.265052	0.206931	0.303238	0.132933	0.325667	0.133886	0.46626	0.192047	0.391405	0.334138
Potra2n10c20914	2.45873	2.4896	2.49642	2.67433	2.77609	2.69661	2.52777	2.30832	2.58268	2.35674	2.27609	2.51515	2.34251	2.48435	2.45885	2.45221	2.26197	2.3313	2.21491	2.33172	2.16764	2.20476	2.14545
Potra2n10c20915	5.34803	5.10954	4.71438	4.96757	4.81292	4.57965	4.98846	5.1223	4.74212	5.12374	5.26061	5.14923	5.4071	5.2238	5.26503	5.14949	5.0403	5.34428	5.13545	5.46067	5.65416	5.37143	5.329
Potra2n10c20916	2.21866	2.22992	2.3375	2.1624	2.32752	2.32774	2.15497	2.11998	2.43687	1.94209	2.0764	2.21403	1.99368	2.22873	2.23759	2.19344	2.07793	2.14144	2.17067	2.06075	2.08022	1.98859	1.93703
Potra2n10c20917	1.71515	1.7089	1.70942	1.59707	1.73805	1.76143	1.70982	1.80074	1.7209	1.95524	1.77349	1.86299	1.96387	1.81799	1.65566	1.78284	1.93555	1.92519	1.96513	1.84462	1.74898	1.85619	1.95414
Potra2n10c20918	0	0	0	0	0	0	0	0	0	0	0	0	0	0	0	0	0	0	0	0	0	0	0
Potra2n10c20919	3.20842	3.19936	3.34429	3.21145	3.30101	3.37478	3.27972	3.20134	3.36957	3.14449	3.18817	3.30867	3.23205	3.2515	3.28394	3.15019	3.1667	3.26068	3.18336	3.21996	2.99013	3.27309	3.03253
Potra2n10c20920	2.25615	2.18192	2.3006	2.34103	2.34016	2.51111	2.25681	2.34532	2.4319	2.63053	2.32902	2.23476	2.21453	2.40713	2.41129	2.14532	2.66178	2.33875	2.89324	2.52097	3.17992	2.52372	2.28969
Potra2n10c20921	0.288747	0.133504	0.29341	0	0	0.137232	0.425576	0.350223	0.399143	0.195049	0.243382	0	0.307654	0.132375	0.384814	0.271886	0	0.186274	0.22689	0.301434	0	0.228053	0.291519
Potra2n10c20922	2.86451	3.07024	2.97148	3.10343	3.19312	3.16941	3.01941	2.86246	3.03397	3.08326	2.92769	2.79269	2.81605	2.83017	2.80554	2.93078	2.90282	2.98805	3.04364	2.92655	3.0365	2.88616	2.83745
Potra2n10c20923	2.93911	2.90621	3.06321	2.91022	2.93724	2.98329	2.83324	2.79203	3.05542	2.85075	2.83931	2.97738	3.04421	3.00767	2.97477	2.98998	2.93034	2.96676	2.80993	2.85041	2.89594	2.85989	2.83718
Potra2n10c20924	2.22817	2.22448	2.06691	2.19462	2.14376	2.2657	2.03077	2.02696	2.1936	2.14462	2.15071	2.13799	2.07718	2.12853	1.77514	2.10593	2.04036	2.13974	1.89235	2.1418	1.91812	2.16711	2.04417
Potra2n10c20925	0.326742	0.134257	0.261133	0.238706	0.206237	0.193478	0.29044	0.205339	0.19999	0.197986	0.201288	0	0	0	0	0	0	0	0	0	0	0	0
Potra2n10c20926	1.29275	1.14012	1.33643	1.28845	1.2909	1.36129	1.17109	1.13564	1.29002	1.16964	1.32281	1.19432	1.24189	1.17529	1.18063	1.18749	1.24834	1.13693	1.14521	1.24375	1.17805	1.09556	1.26148
Potra2n10c20927	5.11186	5.30199	5.4699	5.1375	5.32681	5.35191	5.21705	5.11452	5.36791	5.01436	5.64603	5.71695	5.85976	5.5744	5.36658	5.06096	5.32147	5.52636	5.3517	5.36999	5.32905	5.14834	5.18313
Potra2n10c20928	2.21038	2.34547	2.28035	2.3574	2.0466	2.38167	2.07722	1.81547	2.3136	2.02067	2.20675	2.36324	2.24537	2.3862	2.48768	2.08979	2.21387	2.17777	2.04219	2.2189	2.1211	2.13263	2.15186
Potra2n10c20929	2.7777	2.94484	2.83231	2.74748	2.9824	2.86179	3.05309	2.96564	2.83674	3.02988	3.06013	2.8496	2.96713	2.95991	2.9457	2.97398	2.93512	2.90165	2.96024	2.86363	2.94239	2.87067	3.03222
Potra2n10c20930	1.47301	1.32475	1.64412	1.51908	1.38489	1.41898	1.4957	1.46695	1.36539	1.39311	1.30684	1.51744	1.49003	1.36114	1.45453	1.27218	1.30609	1.38463	1.39129	1.49335	1.45697	1.45137	1.51667
Potra2n10c20931	2.97399	3.0003	3.05698	3.02284	2.99732	2.85489	3.00682	3.09886	2.79953	3.01541	2.92121	2.94434	2.88626	2.81641	2.91253	2.80474	2.62589	2.85764	2.73316	2.70986	2.86649	2.74279	2.91471
Potra2n10c20932	1.18153	0.930568	1.00871	1.23049	0.808925	1.14069	0.579118	1.19584	1.45429	1.09274	1.15456	1.0388	0.852034	1.0004	1.41553	1.2125	1.06892	0.741859	1.03649	1.2609	0.979174	1.10964	1.09729
Potra2n10c20933	0.543285	0.292595	0.44567	0.663347	0.362657	0.515356	0.291779	0.542742	0.59693	0.448907	0.471449	0.241969	0.280709	0.433732	0.623435	0.532524	0.409923	0.241837	0.405436	0.721811	0.297943	0.434308	0.349836
Potra2n10c20934	0.564927	0.125527	0	0.286326	0.192862	0.128188	0.134222	0.134675	0.184984	0.130472	0.229157	0.324531	0.518826	0.316061	0.41834	0.188771	0	0	0	0.295863	0.185277	0	0.127005
Potra2n10c20935	0	0	0	0	0	0	0	0	0	0	0	0	0	0	0	0	0	0	0	0	0	0	0
Potra2n10c20936	4.81497	4.79816	4.66088	4.79622	4.915	4.95688	4.88936	4.82339	4.82859	4.97904	4.86115	4.66747	4.516	4.77145	4.6757	4.86758	4.82201	4.83993	4.8757	4.87265	4.80973	5.05402	4.852
Potra2n10c20937	4.18083	4.26399	4.25556	4.22166	4.24758	4.33107	4.21395	4.20256	4.46005	4.20378	4.23824	4.20013	4.25629	4.244	4.21429	4.28169	4.26869	4.24192	4.24779	4.20855	4.16956	4.28694	4.17973
Potra2n10c20938	0	0	0	0	0	0.191647	0.143874	0	0.138391	0.139811	0	0.127508	0	0	0	0	0	0.26504	0	0.237739	0.234088	0	0
Potra2n10c20939	0.593347	0.441913	0.530231	0.743722	0.387484	1.03929	0.428194	0.495286	0.812646	0.809254	0.593362	0.281541	0.48154	0.600435	0.667201	0.469281	0.46602	0.370502	0.367894	0.483067	0.385941	0.487035	0.729359
Potra2n10c20940	1.29089	1.45639	1.16061	1.31698	1.35285	1.1981	1.20862	1.32934	1.38178	1.31249	1.26345	1.11178	1.29206	1.02271	1.1829	1.31668	1.30902	1.10888	1.18561	1.09454	0.971988	1.16088	1.13013
Potra2n10c20941	0.421459	0.424178	0.605267	0.45307	0.340398	0.342347	0.308112	0.45962	0.351936	0.512755	0.522753	0.391307	0.531595	0.410779	0.413343	0.316213	0.451891	0.544467	0.477092	0.480659	0.419626	0.451011	0.464349
Potra2n10c20942	0	0	0	0	0	0	0	0	0	0	0	0	0	0	0	0	0	0	0	0	0	0	0.128382
Potra2n10c20943	2.73121	2.85377	2.76451	2.62641	2.58309	2.54659	2.56708	2.68711	2.63097	2.65867	2.64538	2.61491	2.87789	2.83203	2.78373	2.53923	2.62953	2.72393	2.68491	2.64229	2.5778	2.65793	2.61528
Potra2n10c20944	0.257993	0	0	0	0	0	0	0	0.206326	0	0	0	0.122918	0	0	0	0	0	0	0	0	0.126546	0.127905
Potra2n10c20945	1.8021	1.7571	1.94051	1.96968	1.83208	2.13447	1.87219	1.87922	1.92209	2.0079	1.77747	1.86108	1.81039	1.96314	2.0212	1.9229	1.89524	1.96751	2.02181	2.29724	2.19562	1.99457	1.85561
Potra2n10c20946	1.32924	1.41059	1.36779	1.47637	1.40688	1.34637	1.19717	1.14682	1.19782	1.04798	0.937132	1.40382	1.42119	1.212	1.16817	1.1428	1.12805	1.01186	1.14689	1.0987	0.929544	1.04417	1.04543
Potra2n10c20947	3.02289	3.03727	2.92193	3.03982	3.31045	2.80475	3.18786	3.09945	2.6147	3.10437	3.13031	2.94018	3.01927	3.13346	3.13039	2.77081	2.89738	2.92259	2.7942	3.00077	3.15778	2.72469	2.75357
Potra2n10c20948	0	0	0	0	0	0	0	0	0	0	0	0	0	0	0	0	0	0	0	0	0	0	0
Potra2n10c20949	1.0824	0.663288	0.58675	0.853981	0.879998	0.681628	0.482871	0.697991	0.536058	0.357603	0.296747	0.486185	0.548095	0.553794	0.764781	0.750629	0.528603	0.393458	0.662076	0.758346	0.649664	0.575439	0.688181
Potra2n10c20950	0.147103	0.135085	0	0	0.146506	0	0	0	0	0	0	0	0	0	0	0	0	0	0	0	0	0	0
Potra2n10c20951	1.1463	1.0113	1.16765	1.10085	1.07106	1.17472	1.2872	0.951181	0.890411	1.13524	0.963181	1.01489	1.03349	0.965491	0.903937	0.929911	0.951822	0.906639	0.937397	0.799802	0.777781	1.04588	0.95998
Potra2n10c20952	0.734807	0.894064	0.722957	0.711873	0.616017	0.857047	1.11856	0.986525	1.09172	0.891764	0.846244	0.752844	0.772367	0.802039	0.786145	0.944046	0.861508	0.750741	0.854597	0.926248	1.0668	0.897427	1.00741
Potra2n10c20953	3.72646	3.31486	3.02084	3.74477	3.33702	2.31792	3.11599	4.09623	3.08135	3.36332	3.04797	3.875	3.38387	3.36078	4.04088	3.42777	2.84562	3.11247	3.02833	2.98256	3.12184	2.41219	3.38835
Potra2n10c20954	0	0	0	0	0	0	0	0	0	0	0	0	0	0.130807	0	0	0	0	0.128561	0.135401	0	0	0
Potra2n10c20955	0	0	0	0	0	0	0	0	0	0	0	0	0	0	0	0	0	0	0	0	0	0	0
Potra2n10c20956	0	0	0	0	0	0	0	0	0	0	0	0	0	0	0	0	0	0	0	0	0	0	0
Potra2n10c20957	4.29639	4.36896	4.06527	4.15588	3.92961	3.92333	3.95305	3.85381	3.88731	3.84204	3.87388	4.48985	4.64232	4.36896	4.46821	4.10759	4.02553	4.33568	4.0487	4.15233	3.87852	4.04541	3.98813
Potra2n10c20958	0.370699	0.359859	0.489928	0.431762	0.572935	0.625526	0.456135	0.511138	0.666904	0.750866	0.518737	0.697239	1.24317	0.384953	0.843909	0.578616	0.546866	0.304276	0.905498	0.585193	0.883288	0.452687	1.06521
Potra2n10c20959	0	0	0	0	0	0	0	0	0	0	0	0	0	0	0	0	0	0	0	0	0	0	0
Potra2n10c20960	0.468774	0.389603	0.320842	0.420392	0.319594	0.134634	0.241387	0.342022	0.139393	0.232725	0.273263	0.314748	0.624249	0.583986	0.368383	0.340579	0.553791	0.379836	0.273653	0.452567	0.23847	0.380094	0.37213
Potra2n10c20961	4.28566	4.22981	4.15394	4.20611	4.21653	4.26789	4.44405	4.07687	4.42098	4.22918	4.16316	3.96142	3.80777	4.03045	3.92272	4.01149	4.0069	3.94493	3.91262	3.98646	3.87044	3.92717	3.74945
Potra2n10c20962	0	0	0	0	0	0	0	0	0	0	0	0	0	0	0	0	0	0	0	0	0	0	0
Potra2n10c20963	0	0	0	0	0	0	0.199373	0	0.138441	0	0	0	0	0	0	0	0	0	0	0	0	0	0.136764
Potra2n10c20964	4.28416	4.51817	4.38413	4.48859	4.44017	4.52401	4.40607	4.31356	4.56505	4.32133	4.31959	4.37683	4.2931	4.33067	4.30982	4.37641	4.4868	4.34343	4.42229	4.38888	4.37768	4.44161	4.28486
Potra2n10c20965	2.02452	1.91947	2.0943	1.87383	2.03867	2.17955	1.90588	1.88765	2.1807	1.93119	1.87619	2.02451	1.84619	1.86546	2.01158	1.95285	1.92492	1.92407	1.85966	1.85919	1.7022	1.82219	1.78655
Potra2n10c20966	0	0	0	0	0	0	0	0	0	0	0	0	0	0	0	0	0	0	0	0	0	0	0
Potra2n10c20967	0	0.133366	0.283508	0.254474	0.231242	0.250384	0.204095	0.283352	0.450134	0.547215	0.3758	0.230238	0.266115	0.24074	0.233787	0.144565	0.312803	0.239126	0.259608	0.425328	0.487547	0.442138	0.387537
Potra2n10c20968	2.63621	2.51868	2.37788	2.42686	2.54998	2.37597	2.72128	2.60331	2.49998	2.50645	2.71877	2.45652	2.36134	2.47892	2.45181	2.365	2.4212	2.51064	2.28722	2.70448	2.88007	2.48927	2.54239
Potra2n10c20969	0.209984	0	0	0.141261	0.152321	0.200849	0	0.209264	0.357034	0.141903	0.144539	0.669387	0.667041	0.626717	0.721684	0.606891	0.570599	0.512488	0.754272	0.655586	0.703898	0.478698	0.57769
Potra2n10c20970	0.841238	0.864041	0.980919	0.873616	0.781096	0.889697	0.817204	0.895133	0.790724	0.96786	0.95472	0.719192	0.678348	0.770204	0.768207	0.716925	0.884137	0.663129	0.824842	0.712567	0.677542	0.633795	0.764548
Potra2n10c20971	2.06793	2.06692	2.0981	2.13121	2.37837	2.3208	2.09192	1.98521	2.40873	2.28414	2.17895	2.04631	2.0164	2.11698	2.13764	2.08457	2.02792	2.04127	2.13102	2.08853	2.14356	2.19022	1.99034
Potra2n10c20972	2.7668	2.71616	2.5337	2.65307	2.84551	2.6843	2.72886	2.96571	2.93332	2.81138	2.95029	2.6632	2.59061	2.75658	2.74504	2.79366	2.68861	2.6827	2.75212	2.8718	2.83916	2.83407	2.81691
Potra2n10c20973	2.63712	2.65826	2.67658	2.70489	2.69614	2.47822	2.71769	2.86646	2.50486	2.81817	2.80443	2.58196	2.54567	2.66212	2.63521	2.57933	2.5916	2.73008	2.79737	2.8335	2.79819	2.58964	2.61196
Potra2n10c20974	3.30349	3.27614	3.24592	3.28399	3.23637	3.0827	3.23199	3.35059	3.14627	3.31098	3.39639	3.3114	3.33132	3.30617	3.26694	3.32136	3.26787	3.2478	3.26712	3.30274	3.21333	3.31743	3.27104
Potra2n10c20975	2.2996	2.37329	2.15699	2.39757	2.29737	2.30331	2.23957	2.37322	2.22269	2.33038	2.3139	2.23386	2.10424	2.22095	2.21206	2.13572	2.23062	2.17173	2.30554	2.31746	2.37492	2.23847	2.2177
Potra2n10c20976	4.57774	4.61901	4.40801	4.58547	4.58403	4.59002	4.72308	4.59706	4.73698	4.74885	4.64303	4.3876	4.10513	4.38249	4.48562	4.58881	4.59146	4.48985	4.63084	4.74386	4.53864	4.66937	4.47958
Potra2n10c20977	3.85143	3.73925	3.65332	3.62899	3.59435	3.57544	3.79932	3.82579	3.4758	3.81391	3.83316	3.80309	3.79056	3.95834	3.80753	3.78976	3.95767	3.94358	3.93098	3.98918	3.81725	3.97426	4.04887
Potra2n10c20978	1.1978	1.30851	1.19571	1.33336	1.34685	0.935383	1.29199	1.38203	1.23457	1.42062	1.47366	1.45671	1.58876	1.21514	1.37096	1.34096	1.33264	1.48556	1.26937	1.44831	1.2112	1.43896	1.75106
Potra2n10c20979	0	0	0	0	0	0	0	0	0	0	0	0	0	0	0	0	0	0	0	0	0	0	0
Potra2n10c20980	0	0	0	0	0	0	0	0	0	0	0	0	0	0	0	0	0	0	0	0	0	0	0
Potra2n10c20981	1.7136	1.82664	1.88252	2.01725	1.89931	1.98931	1.8174	1.92728	1.71539	1.68226	1.75888	2.0216	1.65669	1.94553	2.04723	2.02654	1.88691	1.96891	1.96451	1.60256	1.89027	1.97312	2.12431
Potra2n10c20982	0	0	0	0	0	0	0	0	0	0	0	0	0	0	0	0	0	0	0	0	0	0	0
Potra2n10c20983	0.421489	0.645611	0.643339	0.539493	0.441444	0.715708	0.567083	0.38977	0.599352	0.502602	0.473982	0.632706	0.572638	0.71709	0.642745	0.487921	0.583052	0.487643	0.581148	0.246875	0.529582	0.454496	0.449688
Potra2n10c20984	0	0	0	0	0	0	0	0	0	0	0	0	0	0	0	0	0	0	0	0	0	0	0
Potra2n10c20985	0	0	0	0	0	0	0	0	0	0	0	0	0	0	0	0	0.130036	0	0	0	0	0	0
Potra2n10c20986	1.93245	2.10178	2.11578	1.83649	1.89713	1.76855	2.03297	2.13632	1.84025	2.09186	2.04157	1.96015	1.90954	1.98518	1.60328	1.90402	2.0095	1.94368	1.99325	1.94245	2.08214	2.05947	1.91606
Potra2n10c20987	0	0	0	0	0	0	0	0	0	0	0	0	0	0	0	0	0	0	0	0	0	0	0
Potra2n10c20988	4.57583	4.69217	4.56492	4.6294	4.73334	4.39638	4.78282	4.79796	4.31441	4.8001	4.74664	4.68337	4.8037	4.79616	4.47533	4.60755	4.83362	4.79741	4.68463	4.70343	4.52586	4.6225	4.79687
Potra2n10c20989	1.4169	1.63465	1.76015	1.37705	1.44353	1.29617	1.47644	1.28847	1.47808	1.35898	1.608	1.36116	1.4294	1.34059	1.22982	1.1981	1.29241	1.20671	1.18507	1.15444	1.34898	1.13747	1.13104
Potra2n10c20990	1.38063	1.58314	1.60391	1.56204	1.70023	1.65241	1.66883	1.28723	1.43081	1.52033	1.38429	1.45183	1.30906	1.42875	1.79884	1.41293	1.73054	1.54588	1.49482	1.32891	1.21222	1.48516	1.45302
Potra2n10c20991	1.75488	1.85342	1.6704	1.86167	1.66278	1.79616	1.81065	1.69893	1.67399	1.79303	1.70499	1.88042	1.87421	2.00935	1.97855	1.8576	1.84432	1.8659	1.81898	1.87933	1.78563	1.68644	1.69114
Potra2n10c20992	5.20356	5.11237	4.96809	5.09901	5.12361	4.88644	5.23192	5.36197	5.02007	5.43437	5.52997	5.07776	5.112	5.10498	5.26654	5.12926	5.10792	5.20327	5.10435	5.28809	5.60248	5.23333	5.36593
Potra2n10c20993	3.0982	3.20129	3.30629	3.20309	3.15538	3.16594	3.10671	3.03032	3.13813	2.94742	2.97487	2.99967	3.01293	3.05607	3.14223	2.89865	2.88755	2.85122	2.83989	2.77984	3.0719	2.74113	2.75272
Potra2n10c20994	0	0	0	0	0	0	0	0	0	0	0	0	0	0	0	0	0	0	0	0	0	0	0
Potra2n10c20995	1.72251	1.84331	1.84581	1.81908	1.86364	1.96855	1.71909	1.82331	1.87204	1.70052	1.65008	1.74378	1.67095	1.76417	1.62294	1.7076	1.63356	1.7064	1.76795	1.63137	1.72768	1.69165	1.7333
Potra2n10c20996	1.90541	1.77043	1.74255	1.84594	1.92389	1.74778	1.95708	2.04319	1.78707	2.01273	1.77832	1.8357	1.79171	1.81475	2.04203	1.71499	1.68796	1.9043	1.77297	1.91576	2.02658	1.53389	2.0003
Potra2n10c20997	1.08837	0.785537	1.01248	0.632731	0.812572	0.917253	1.18574	1.26285	0.966739	0.985544	1.56646	0.747974	1.18722	0.924738	0.675341	1.42169	1.406	1.67672	1.00551	0.859727	1.52899	1.68255	0.692598
Potra2n10c20998	0	0	0	0	0.145065	0	0	0.245742	0.194103	0	0.138079	0.127823	0.180183	0.133119	0.17498	0.238543	0	0	0	0	0.306843	0	0
Potra2n10c20999	0	0	0.148182	0	0	0	0	0	0	0	0	0	0	0	0	0	0	0	0	0	0	0	0
Potra2n10c21000	3.1403	3.192	3.29156	3.10744	3.17038	3.12788	3.22142	3.29165	3.2752	3.13542	2.97734	3.25973	3.22597	3.31621	3.11388	3.54605	3.49444	3.28473	3.36874	3.06221	3.06757	3.38649	3.37253
Potra2n10c21001	0	0	0	0	0	0	0	0	0	0	0	0	0	0	0	0	0	0	0	0	0	0	0
Potra2n10c21002	1.09057	1.12399	1.07572	0.944972	1.12402	1.29247	1.45409	1.17217	1.34852	1.03423	1.2602	0.965847	1.14206	1.17227	0.580693	1.29332	1.50761	1.10796	1.31156	1.16945	1.28483	1.23142	1.14427
Potra2n10c21003	0.132207	0	0	0	0	0	0	0	0	0	0.153149	0.141613	0	0	0	0.225431	0	0.12358	0	0	0	0	0
Potra2n10c21004	1.86402	1.95428	1.8189	1.79868	1.96728	1.85776	1.94586	1.8739	1.74073	1.9878	1.93242	2.15364	2.01465	2.11009	2.07736	1.92651	2.11555	2.12521	2.03974	1.96475	1.89498	2.09386	2.04575
Potra2n10c21005	3.02499	3.1308	3.10947	3.07588	2.8919	3.01714	3.20469	3.03061	2.87439	3.1084	3.01965	3.20479	3.12364	3.22212	2.99619	3.41614	3.49	3.28073	3.36483	3.34091	3.36321	3.44227	3.33199
Potra2n10c21006	1.41981	1.31278	1.0976	1.25652	1.14435	0.920055	1.02146	0.745086	0.981037	0.998852	1.0273	0.990027	1.10091	0.921904	1.24407	0.837595	0.849906	0.831744	0.932677	0.846611	0.790097	0.810148	0.873107
Potra2n10c21007	2.51899	2.553	2.42173	2.49695	2.61461	2.5539	2.54858	2.56608	2.5746	2.66499	2.53221	2.37779	2.50446	2.38212	2.56139	2.43666	2.37845	2.51245	2.43794	2.4456	2.54382	2.38747	2.36936
Potra2n10c21008	0	0	0	0	0	0	0	0	0	0	0	0	0	0	0	0	0	0	0	0	0	0	0
Potra2n10c21009	2.73859	2.57734	2.50662	2.9049	2.35022	2.41692	2.39658	2.42581	2.48466	2.32942	2.4243	3.10767	3.0306	2.9162	3.27696	2.84191	2.46045	2.72362	2.86776	2.92658	3.1103	2.72671	2.97573
Potra2n10c21010	0.97026	0.717207	0.855407	0.748105	0.85838	0.948284	1.01328	0.965961	0.742563	0.940584	0.779873	1.95085	1.70453	1.26542	1.58838	1.30551	1.29232	1.3972	1.24061	1.18308	1.52953	1.47214	1.40055
Potra2n10c21011	1.04036	1.00044	0.97631	1.08648	1.10218	0.967294	0.918581	0.902537	1.07141	1.06702	0.964693	0.606039	0	0.743696	0	0.560888	0.510219	0.565877	0.582045	0.856653	0.476996	0.600501	0.592305
Potra2n10c21012	0	0	0	0	0	0	0	0	0	0	0	0	0	0	0	0	0	0	0	0	0	0	0
Potra2n10c21013	1.41883	1.59846	1.5537	1.53251	1.76448	1.69092	1.73123	1.88115	1.75806	1.78946	1.78771	1.64524	1.40269	1.71999	1.67983	1.94492	1.90866	1.69946	1.81535	1.80568	1.72346	2.07254	1.94444
Potra2n10c21014	3.71802	3.63198	3.44689	3.63864	3.50285	3.44276	3.61941	3.64876	3.48359	3.74582	3.66489	3.6099	3.60136	3.7441	3.87224	3.61371	3.49596	3.66386	3.56312	3.87351	3.85726	3.65959	3.76517
Potra2n10c21015	0	0	0	0	0	0	0	0	0	0	0	0	0	0	0	0	0	0	0	0	0	0	0
Potra2n10c21016	6.45115	6.56544	6.43793	6.49551	6.46986	6.44582	6.5476	6.41929	6.43978	6.45876	6.3833	6.50514	6.49864	6.67075	6.27297	6.56506	6.58935	6.57327	6.51698	6.64309	6.57831	6.59501	6.46447
Potra2n10c21017	0.372208	0.321936	0.40779	0.354803	0.347119	0.415809	0.238565	0.347605	0.241327	0.39726	0.384572	1.70074	1.7307	1.79868	1.56059	1.77042	1.54951	1.92797	1.82617	1.92663	1.64774	1.90072	1.85744
Potra2n10c21018	0.6231	0.688609	0.549333	0.57228	0.811522	0.464935	0.58185	0.786237	0.713823	0.824305	0.869407	0.757436	0.898523	0.728017	0.945683	0.678291	0.689092	0.771361	0.778057	0.773156	0.87678	1.09762	1.16978
Potra2n10c21019	0.47855	0.567481	0.448621	0.581204	0.513424	0.863716	0.634063	0.847441	0.944691	0.870333	0.957095	0.532525	0.708134	0.645566	0.677257	0.761956	0.850972	0.68499	0.60197	1.12176	0.92782	0.983459	0.861913
Potra2n10c21020	0	0	0	0	0	0	0	0	0	0	0	0	0	0	0	0	0	0	0	0	0	0	0.128382
Potra2n10c21021	0.543238	0	0.440518	0.424608	0.429035	0.328656	0.566238	0.819013	0.546416	0.428931	0.741771	0.270526	0.436806	0.246571	0.329028	0.461921	0.688205	0.925975	0.278068	0.34612	0.847473	0.741031	0.440094
Potra2n10c21022	0	0	0	0	0	0	0	0	0	0	0	0	0	0	0	0	0	0	0	0	0	0	0
Potra2n10c21023	5.77304	5.77505	5.54407	5.59025	5.58248	5.59457	5.80896	5.86289	5.40433	5.87692	5.73756	5.84716	5.81412	5.95508	5.47156	5.90004	6.03249	6.04017	5.94346	6.00129	6.12841	6.02577	5.87755
Potra2n10c21024	2.77881	2.84479	2.76117	2.75137	2.78085	2.88708	2.84118	2.72977	2.917	2.77251	2.68827	2.82633	2.68561	2.70788	2.55677	2.91283	2.89459	2.68679	2.97014	2.89454	2.78883	2.90386	2.82917
Potra2n10c21025	1.02283	1.21509	1.44118	1.17004	1.1701	1.21505	1.16997	1.07296	0.953591	1.01134	1.09238	1.08766	1.20749	1.02818	0.773172	1.02864	0.967762	1.04369	1.11337	0.89495	0.884168	0.731103	0.66878
Potra2n10c21026	0.987551	1.40551	1.38508	1.30945	1.27792	1.46452	1.31838	1.2966	1.47473	1.40224	1.36698	1.45357	1.21955	1.28014	1.4115	1.26917	1.32466	1.38697	1.46669	1.29672	1.45498	1.53605	1.25715
Potra2n10c21027	4.80093	4.73511	4.50317	4.73298	4.93681	4.76955	4.8382	5.00083	4.8479	4.95673	4.8775	4.81752	4.66568	4.92378	4.65008	4.96169	4.99448	4.95524	4.92343	5.00469	4.92252	5.08431	5.0142
Potra2n10c21028	1.16061	1.09251	1.0762	1.0955	1.13031	0.994266	1.27328	1.26114	1.33864	1.15133	1.24852	1.15463	1.15645	1.14062	1.1346	0.97644	1.14484	0.953754	1.1067	1.46019	1.52557	1.0585	1.28804
Potra2n10c21029	1.09469	1.20512	1.07069	1.08872	1.04275	1.05706	1.07367	1.10112	1.19194	0.902555	0.992701	0.918137	0.885732	0.896172	0.853459	0.897692	0.925599	0.840739	0.827568	0.893277	0.841585	0.754113	0.981776
Potra2n10c21030	2.82909	2.87963	2.96904	2.90825	2.88894	2.87745	2.97356	2.97115	2.9872	2.97451	3.13121	2.83804	3.03282	2.84782	2.84578	2.98001	2.864	2.89276	2.83206	2.97318	2.85019	2.93612	2.92455
Potra2n10c21031	4.80046	4.74467	4.64026	4.62429	4.64558	4.5384	4.96147	4.75396	4.91348	4.67826	4.85446	4.89675	5.23546	4.85968	5.03429	4.73143	4.79175	4.90171	4.76771	5.22976	4.47782	4.67743	4.97728
Potra2n10c21032	1.21239	1.19605	1.07278	0.956694	0.970073	1.07348	0.76983	0.968785	0.765197	0.894215	0.869988	1.03268	1.04474	1.14582	1.02717	0.822747	0.648163	1.03446	0.699196	0.867129	0.873693	1.01713	0.830987
Potra2n10c21033	3.84119	3.92807	3.78717	3.82245	3.88117	3.86837	4.12343	3.95839	3.8918	3.95809	3.87997	3.6983	3.79344	3.7934	3.74269	3.6529	3.69325	3.88797	3.82489	3.8291	3.97244	3.68353	3.87769
Potra2n10c21034	0	0	0	0	0	0	0	0	0	0	0	0.279184	0.125306	0.185112	0.331982	0.332963	0	0	0.22743	0.232385	0.395348	0.228038	0.46497
Potra2n10c21035	0	0.186717	0.213473	0.191553	0.1411	0.131793	0.247882	0.201875	0.230411	0	0	0.130193	0.129714	0	0	0.139018	0.134298	0.132074	0	0.239735	0	0	0.229974
Potra2n10c21036	0.54058	0.550924	0.531927	0.618199	0.343461	0.38105	0.337357	0.414027	0.455148	0.473408	0.379547	0.893163	1.20979	0.69325	0.999797	0.401199	0.567647	0.472874	0.519077	0.463233	0.638174	0.696964	0.991649
Potra2n10c21037	3.19338	3.41474	2.92356	2.95782	2.46481	2.61013	2.69661	2.71603	2.54429	2.813	2.99492	3.26668	3.86086	3.03593	3.22586	2.84082	2.94306	3.10312	2.82707	3.1527	2.6633	3.10915	2.93484
Potra2n10c21038	4.61777	4.6801	4.22355	4.16342	1.16511	1.73177	1.36066	1.16614	1.13496	1.13495	1.43739	4.77958	5.46017	4.59895	4.7288	3.24764	2.67842	3.64512	2.54098	2.9416	2.03128	2.8238	2.02456
Potra2n10c21039	1.57293	1.64088	1.65726	1.62526	1.60121	1.5287	1.61523	1.69181	1.61104	1.62148	1.57367	1.65075	1.57924	1.57372	1.39643	1.52752	1.78934	1.63369	1.66151	1.48112	1.54885	1.70896	1.54855
Potra2n10c21040	1.36218	1.16624	1.19507	1.33796	1.18696	1.1933	1.23361	1.24493	1.33676	1.20948	1.07325	1.15351	1.19427	1.34195	1.31336	1.35926	1.29402	1.30604	1.11317	1.24091	1.19015	1.45432	1.32003
Potra2n10c21041	0.539057	0.477986	0.667784	0.597354	0.624519	0.654026	0.642156	0.603463	0.714677	0.473728	0.254551	0.708529	0.759397	0.664358	0.85152	0.648361	0.624116	0.536908	0.739539	0.642148	0.776545	0.696669	0.90012
Potra2n10c21042	4.04869	4.06356	3.92494	3.95446	3.93717	3.91064	3.99543	3.953	3.80364	4.02249	3.95794	3.92221	3.95219	4.0238	3.82704	3.98706	4.01607	3.95034	4.05704	4.11468	4.14796	4.15273	4.04103
Potra2n10c21043	1.39978	1.67815	1.60163	1.35059	1.63783	1.6822	1.60035	1.52113	1.59892	1.44435	1.43851	1.6739	1.66785	1.50272	1.59943	1.44674	1.36358	1.5299	1.55127	1.46647	1.50688	1.38326	1.70305
Potra2n10c21044	5.53168	5.48319	5.24448	5.44542	5.54264	5.62498	5.52317	5.60656	5.66332	5.49832	5.53129	5.2154	5.01239	5.33278	5.13768	5.33906	5.1227	5.28861	5.16607	5.37653	5.30606	5.35626	5.24224
Potra2n10c21045	0.254946	0.327921	0.34023	0.386584	0.251931	0.420948	0.484099	0.353374	0.305813	0.484067	0.444355	0.484147	0.355938	0.346726	0.473695	0.385354	0.294985	0.388766	0.524835	0.331016	0.417459	0.265108	0.409812
Potra2n10c21046	3.73198	3.75364	3.70228	3.76772	3.77873	3.77979	3.75375	3.73639	3.81622	3.70126	3.82408	3.7305	3.71728	3.67679	3.75669	3.72145	3.70035	3.75703	3.77436	3.76862	3.50975	3.68193	3.76798
Potra2n10c21047	1.10478	1.08629	1.25934	1.03056	1.01283	1.18661	1.21242	0.995217	1.11762	1.18816	1.13702	0.996939	1.06483	1.12849	1.04861	1.16856	1.06104	1.18138	1.20786	1.12482	0.983535	1.05438	0.992763
Potra2n10c21048	0	0	0	0	0	0	0	0	0	0	0	0	0	0	0	0	0	0	0	0	0	0	0
Potra2n10c21049	2.9818	3.09626	3.39217	3.30423	3.13104	3.15227	3.6363	3.41199	3.61707	3.27078	3.67964	3.17076	2.96544	3.029	3.18693	3.2269	3.11012	3.10869	3.28558	3.26758	3.61383	3.13614	3.25986
Potra2n10c21050	1.00278	1.02321	0.755384	0.819005	0.769432	0.781079	0.718735	0.944758	0.767444	0.812741	1.05475	1.01648	1.21431	0.929604	1.27472	0.949486	0.931592	1.0273	0.861553	0.935238	1.18881	0.933913	1.16166
Potra2n10c21051	0	0.134439	0	0.137298	0	0	0	0	0	0	0.142202	0	0	0	0	0	0	0	0	0	0	0	0
Potra2n10c21052	3.73166	3.71326	3.55616	3.64721	3.63638	3.3396	3.73638	3.91899	3.3194	3.91052	3.96061	3.78524	3.84504	3.7256	3.92553	3.67735	3.75757	3.86748	3.68105	3.74256	3.96519	3.71267	4.00224
Potra2n10c21053	0	0	0	0.132899	0.143241	0.191105	0	0	0.240937	0	0.140035	0.223365	0.12872	0	0.327384	0.1373	0	0	0	0	0.137375	0	0.186114
Potra2n10c21054	0	0	0	0	0	0	0	0	0	0	0	0	0	0	0	0	0	0	0	0	0	0	0
Potra2n10c21055	1.22333	1.08825	1.13059	1.11014	1.39565	1.37305	1.47335	1.2599	1.63856	1.10761	1.16211	1.18821	1.0045	1.07031	1.37096	1.17747	1.17137	1.19426	1.44092	1.19785	1.32809	1.10508	1.3803
Potra2n10c21056	1.45105	1.32363	1.28791	1.37757	1.18806	0.878444	1.23219	1.28449	0.774929	1.35653	1.33113	1.56087	1.63403	1.59745	1.6458	1.2155	1.3193	1.47167	1.37381	1.27534	1.57161	1.15137	1.37575
Potra2n10c21057	0.70911	0.423863	0.848479	0.470459	0.990577	1.1883	1.86788	1.01926	2.09776	1.07613	0.734723	0.592411	0.914947	0.360277	0.582927	1.07044	1.26499	0.304571	1.39753	1.68829	1.48862	0.62363	1.07413
Potra2n10c21058	3.84006	4.02907	4.00184	3.82235	4.00773	4.18881	3.86496	3.90918	3.91784	3.90635	3.77193	4.03865	3.96769	4.02848	3.93868	4.1437	4.18931	4.14327	3.9967	3.82538	3.8205	4.20218	4.07927
Potra2n10c21059	1.86572	1.8741	2.03648	1.89809	1.85443	1.70533	2.00893	1.81113	1.66173	1.70971	1.79596	1.95207	1.92918	1.86571	1.85211	1.88978	1.97035	1.93304	2.05709	1.98106	1.81413	1.86658	2.05607
Potra2n10c21060	0	0	0	0	0	0	0	0	0	0	0	0	0	0	0	0	0	0	0	0	0	0	0
Potra2n10c21061	0.205034	0.134037	0.147053	0	0	0	0	0	0	0.138258	0.141325	0.126138	0	0	0	0.135255	0	0.131947	0.186319	0	0	0.225524	0
Potra2n10c21062	1.15485	1.32398	1.63861	1.51704	1.65876	1.70713	1.51162	1.76128	1.58604	1.51267	1.46571	1.54562	1.47121	1.40471	1.46356	1.66173	1.8568	1.48653	1.86358	1.35219	1.20079	1.24749	1.31409
Potra2n10c21063	2.20507	2.22113	2.70691	2.46012	2.58145	2.75221	2.24952	2.41998	2.62267	2.28056	2.02484	2.41162	2.02667	2.32592	2.52327	2.52099	2.3534	2.38939	2.44639	2.05299	1.84502	1.9282	1.96434
Potra2n10c21064	0	0	0	0	0	0	0	0	0	0	0	0	0	0	0	0	0	0	0	0	0	0	0
Potra2n10c21065	6.77996	6.59774	6.42773	6.33846	6.24245	6.19601	6.49845	6.54517	6.19593	6.49165	6.72843	6.63009	6.98609	6.6725	6.042	6.62975	6.69959	6.7401	6.63589	6.70201	6.79741	6.72582	6.56515
Potra2n10c21066	3.47376	3.45379	3.13071	3.45784	2.94221	3.07793	2.86615	2.87557	2.8365	3.1737	2.80211	3.19746	2.9334	3.4392	3.05575	3.01329	2.94932	2.82033	2.82751	3.01896	2.68835	3.05024	2.96864
Potra2n10c21067	3.78838	3.80774	3.91995	3.72964	3.86679	3.91443	3.99649	3.79421	3.88974	3.73546	3.85481	3.77619	3.79497	3.80532	3.30366	4.00351	4.00478	3.90161	3.85033	3.64619	3.41564	3.89113	3.70133
Potra2n10c21068	1.81833	1.57164	1.44139	1.61086	1.46249	1.28551	1.68116	1.93193	1.22522	1.82246	1.6771	1.85219	1.81825	1.54888	1.91025	1.86004	1.77332	1.88242	1.87769	1.88053	2.05724	1.76566	1.99651
Potra2n10c21069	2.30636	2.46072	2.4813	2.42622	2.52725	2.68036	2.49715	2.33777	2.54343	2.45282	2.46044	2.38612	2.44571	2.4018	2.57994	2.54043	2.54015	2.491	2.54068	2.35467	2.33363	2.48179	2.57703
Potra2n10c21070	1.6745	1.42765	1.42549	1.5821	0.809445	0.955547	0.952765	1.34964	0.849141	1.34308	1.44789	1.96794	2.44302	1.58765	2.34552	1.18767	1.34879	1.52461	1.51751	1.22573	1.2482	1.25682	2.21397
Potra2n10c21071	1.11573	1.0436	1.21886	1.16386	0.751315	0.548396	0.61222	1.11616	0.872128	0.936867	0.839109	1.38298	2.05297	1.18457	1.81757	0.753717	0.763125	1.03625	0.91166	0.990027	0.880453	1.0019	1.44598
Potra2n10c21072	2.44394	2.50403	2.49435	2.47087	2.48766	2.38545	2.46996	2.25819	2.44578	2.33245	2.34693	2.53648	2.76569	2.51086	2.62171	2.26171	2.36504	2.4457	2.29423	2.15694	2.35549	2.28791	2.38987
Potra2n10c21073	2.59896	2.5507	2.3246	2.58664	2.50902	2.29499	2.47645	2.75395	2.42401	2.63539	2.57231	2.34907	2.26684	2.29066	2.23452	2.31858	2.18605	2.33987	2.28354	2.37807	2.45048	2.30361	2.50909
Potra2n10c21074	0.406017	0.113919	0	0	0	0.116306	0	0.131981	0	0	0	0.162269	0	0.240105	0.156953	0.215351	0	0	0	0.211769	0.174159	0.208835	0
Potra2n10c21075	3.79327	3.94333	3.98985	3.88187	3.97157	4.10673	3.91805	3.79478	4.05672	3.8052	3.83652	4.25997	4.27014	4.20514	4.10097	4.24976	4.29045	4.25298	4.20807	4.17119	3.77914	4.2318	4.15098
Potra2n10c21076	3.94542	4.01199	3.93777	4.0051	4.00615	4.15056	3.90891	3.85865	4.10037	3.75907	3.86481	3.97203	3.9538	3.89612	3.92393	3.85778	3.76598	3.85063	3.79498	3.72934	3.7092	3.92529	3.69736
Potra2n10c21077	2.55363	2.35483	2.28807	2.49881	2.64819	2.3589	2.44592	2.67441	2.66821	2.67026	2.63416	2.31354	2.29249	2.46134	2.40605	2.37122	2.37185	2.35254	2.31814	2.51115	2.65407	2.50614	2.52626
Potra2n10c21078	1.94634	1.37956	1.35794	1.60498	1.50514	0.822823	1.27011	2.1052	1.42811	1.53497	1.35861	1.69977	1.85204	1.58237	2.09047	1.75207	1.5997	1.53249	1.41462	1.83466	1.49725	1.37652	1.89681
Potra2n10c21079	1.24401	1.15401	1.10818	1.21112	1.00247	0.676884	0.778108	1.1026	0.872034	1.02369	1.18666	1.1143	1.46731	0.94494	1.19396	0.655637	0.728093	0.956842	0.866547	0.974731	0.921269	1.02893	1.2037
Potra2n10c21080	4.78191	4.23822	4.39802	4.44692	4.41502	4.08424	4.22972	4.37091	4.24406	4.21801	4.20017	4.23145	4.29475	4.29571	4.10893	4.27898	4.12042	4.16278	4.08996	4.82728	4.29974	4.21385	4.18212
Potra2n10c21081	2.06392	1.78112	1.96864	2.01947	1.9918	1.66235	1.97629	2.07817	1.76446	1.96818	2.12807	1.73642	1.70864	1.73305	1.78309	1.8937	1.80451	1.91416	1.97392	1.97328	2.22409	2.00099	1.79514
Potra2n10c21082	0.311204	0.180243	0.344758	0.410102	0.241811	0.320781	0.137698	0.389769	0.30788	0.263349	0.507354	0.431436	0.18421	0.428706	0.357965	0.244341	0.305071	0.386836	0.274942	0.339872	0.509819	0.358715	0.330177
Potra2n10c21083	4.08049	4.15189	4.07486	4.17617	4.17694	4.22223	4.18464	4.15546	4.15629	4.04445	3.98178	4.12629	4.11747	4.21706	4.06321	4.08792	4.07548	4.06098	4.05841	4.13299	4.2118	4.09284	4.01961
Potra2n10c21084	0	0	0	0	0	0	0.144492	0	0	0	0	0	0	0	0	0	0	0	0	0	0	0	0
Potra2n10c21085	0.390191	0.487786	0.500902	0.437353	0.389374	0.479404	0.413722	0.418158	0.502163	0.278845	0.456079	0.412092	0.389521	0.225606	0.235814	0.303819	0.258807	0.438705	0.52538	0.378936	0.299682	0.31416	0.389653
Potra2n10c21086	2.51233	2.66731	2.24628	2.22835	2.23858	1.5667	1.92054	2.29204	1.75493	2.03421	1.82731	2.42782	3.73397	2.24172	2.9072	2.05926	1.89164	2.39684	1.82864	2.06557	2.14093	1.73277	2.46373
Potra2n10c21087	4.72953	4.52455	4.05289	4.48409	4.36056	3.82102	4.19989	4.78088	4.22508	4.78115	4.98007	4.33197	5.19276	4.12552	4.58474	4.25087	3.9406	4.45352	4.0175	4.52191	4.838	4.54866	4.95563
Potra2n10c21088	0	0.132355	0	0	0	0	0	0.143156	0.191293	0.195237	0	0.128817	0	0.133195	0.176345	0	0	0	0	0	0.23854	0	0
Potra2n10c21089	0	0	0	0	0	0	0	0	0	0	0	0	0	0	0	0	0.130036	0	0	0	0	0	0
Potra2n10c21090	0	0	0	0	0	0	0	0	0	0	0	0	0	0	0	0	0	0	0	0	0	0	0
Potra2n10c21091	2.96038	3.15501	2.89905	2.41533	3.1524	2.60656	3.08487	3.91139	3.63529	3.52885	4.49332	2.83728	4.44916	2.47696	2.8976	2.88063	2.43679	3.1438	2.54972	3.40363	3.78974	3.70547	4.3598
Potra2n10c21092	2.50126	2.20107	1.37643	1.82048	1.49488	1.42445	1.40106	2.07325	1.89259	2.08915	2.09728	1.98671	3.89543	1.86062	2.28446	1.63957	1.22925	1.5182	1.34629	1.55304	1.97189	1.88009	2.8383
Potra2n10c21093	0	0	0	0	0	0	0	0	0	0	0	0	0	0	0	0	0	0	0	0	0	0	0
Potra2n10c21094	2.47383	2.4156	2.37602	2.293	2.14186	2.0125	2.43015	2.28804	2.01116	2.39044	2.44476	2.52741	2.52529	2.38484	2.58833	2.44756	2.32061	2.52049	2.36317	2.54629	2.46427	2.43735	2.65738
Potra2n10c21095	3.33018	3.45847	3.4545	3.29719	3.24034	3.4984	3.61143	3.48486	3.28887	3.47615	3.43815	3.48137	3.50606	3.50132	3.33788	3.84067	3.76113	3.65237	3.65582	3.65763	3.48572	3.78579	3.67278
Potra2n10c21096	0.342175	0.313819	0.283882	0.261861	0.425785	0.419188	0.391254	0.715793	0.602283	0.459743	0.621518	0.319168	0	0.136091	0.450497	0.484304	0.674305	0.410013	0.476612	0.642194	0.343908	0.381678	0.377708
Potra2n10c21097	0	0	0	0	0	0	0	0	0	0	0	0	0	0	0	0	0	0	0	0	0	0	0
Potra2n10c21098	0	0	0	0	0	0	0	0	0	0	0	0	0	0	0	0	0	0	0	0	0	0	0
Potra2n10c21099	0.997616	0.700774	0.834659	0.855213	0.920176	0.852048	0.880885	1.089	0.935527	1.24407	1.1404	1.00922	0.915399	1.02564	1.15788	1.0063	0.951343	1.02318	0.991081	1.08914	1.08158	1.0247	1.29853
Potra2n10c21100	2.36374	2.57368	2.51102	2.46751	2.39167	2.4879	2.75712	2.6337	2.6563	2.71778	2.53512	2.73455	2.71104	2.57888	2.86959	2.86894	2.8657	2.78385	2.84413	3.00739	2.96491	2.90047	2.87128
Potra2n10c21101	0.972038	1.33319	1.1975	1.06191	1.18187	1.11796	1.17789	1.10108	1.23989	1.05271	1.10989	1.0516	1.22753	1.01605	1.05117	0.902633	0.90712	0.969358	0.905064	0.980942	1.05127	1.02145	1.26008
Potra2n10c21102	0.489233	0.431127	0.276261	0.271199	0.270416	0.338974	0.509634	0.402745	0.480212	0.413223	0.522705	0.217435	0.414789	0.442881	0.320402	0.214296	0.292261	0.376795	0.323587	0.355372	0.397083	0.346722	0.39966
Potra2n10c21103	0.409072	0.414181	0.242925	0	0	0	0	0	0	0	0	0.400928	0.790572	0.296119	0.645441	0.361928	0.133474	0.261576	0.133699	0.237431	0.13617	0.296137	0
Potra2n10c21104	1.73039	1.71208	1.61945	1.66649	1.31777	1.24626	1.30086	1.3462	1.28182	1.33771	1.43768	1.81989	1.9541	1.66701	1.79063	1.59553	1.49046	1.58661	1.44939	1.6379	1.46899	1.47966	1.39046
Potra2n10c21105	3.63266	3.5425	3.43237	3.52138	3.5393	3.43397	3.51418	3.47823	3.35997	3.5457	3.57222	3.70384	3.85406	3.71641	3.58678	3.6188	3.68543	3.54993	3.66176	3.45509	3.45951	3.59882	3.60796
Potra2n10c21106	0	0	0	0	0	0	0	0	0	0	0	0	0	0	0	0.233464	0	0	0	0	0	0	0
Potra2n10c21107	0	0	0	0	0	0	0	0	0	0	0	0	0	0	0	0	0	0	0	0	0	0	0
Potra2n10c21108	3.07424	3.11478	3.12353	3.11763	3.0439	2.93032	3.16932	3.24085	2.9636	3.31138	3.1242	3.1703	3.11455	3.16604	3.18662	3.13879	3.29481	3.22449	3.20326	3.41124	3.50056	3.13178	3.23544
Potra2n10c21109	0.873505	0.72133	0.769668	0.740778	0.776086	0.740466	0.796568	0.842238	0.892598	0.909941	0.889603	0	0	0	0	0	0.150247	0	0	0	0	0	0
Potra2n10c21110	5.65603	5.59639	5.48893	5.5808	5.38129	5.39427	5.4027	5.57751	5.28133	5.48128	5.43913	5.55686	5.42138	5.65805	5.37873	5.6473	5.52235	5.45976	5.38573	5.53168	5.18073	5.62933	5.46567
Potra2n10c21111	3.31367	3.3039	3.29424	3.34795	3.15453	3.21976	3.13586	3.09279	3.26431	3.20943	3.31517	3.50551	3.60659	3.38993	3.44053	3.42026	3.4675	3.40811	3.4369	3.45315	3.55151	3.41508	3.62314
Potra2n10c21112	0	0	0	0	0	0	0	0	0	0	0	0	0	0	0	0	0	0	0	0	0	0	0
Potra2n10c21113	1.27192	1.14158	1.20664	1.23858	1.212	1.10313	1.2412	1.38688	1.13349	1.22732	1.20235	1.2664	1.46519	1.11951	1.32282	1.14249	1.25038	1.23899	1.14715	1.28972	1.38574	1.23287	1.5126
Potra2n10c21114	2.85359	2.53341	3.00658	3.09379	2.80824	3.07239	2.87213	2.96681	3.19104	3.09111	3.2764	2.98911	2.30156	2.99176	2.80704	3.3405	3.27176	2.98647	3.29542	3.40016	3.46687	3.55641	3.27874
Potra2n10c21115	1.25317	1.34972	1.2102	1.13041	1.13148	1.1266	1.20753	1.15619	1.17269	1.12302	1.27678	1.33003	1.27743	1.23259	1.14655	1.08566	1.35768	1.12883	1.37268	1.31016	1.31708	1.24495	1.13103
Potra2n10c21116	3.43229	3.54158	3.6166	3.55635	3.58118	3.54007	3.41108	3.34184	3.4423	3.39789	3.32705	3.49635	3.48321	3.43711	3.47666	3.40237	3.40611	3.39297	3.32601	3.44545	2.90433	3.3733	3.22425
Potra2n10c21117	0	0	0	0	0.148441	0	0	0	0	0	0	0	0	0	0	0	0	0	0	0	0	0	0
Potra2n10c21118	0.24508	0.261682	0.384636	0.188968	0.143426	0.190369	0.141104	0.141468	0.23891	0.409237	0.240615	0.462079	0.18069	0.134907	0.242366	0.138994	0.133344	0.353959	0.299677	0.274684	0	0.189897	0.22963
Potra2n10c21119	2.56818	2.61572	2.46328	2.57221	2.59394	2.70661	2.68637	2.6822	2.53224	2.52059	2.8076	2.60258	2.56384	2.64566	2.44366	2.71919	2.50236	2.56913	2.52902	2.75437	2.78066	2.67813	2.58124
Potra2n10c21120	0	0	0	0	0	0	0	0	0	0	0	0	0	0	0	0	0.130036	0	0	0	0	0	0
Potra2n10c21121	0.132145	0	0	0.121685	0	0	0	0	0.129351	0	0	0	0	0.136636	0.186479	0.249093	0.141614	0	0	0	0.141793	0	0
Potra2n10c21122	4.87791	4.88237	4.82338	4.91202	4.79479	4.9973	4.98098	4.95076	4.89136	4.91931	4.95762	4.51809	4.29168	4.72168	4.53468	4.77059	4.60096	4.54728	4.66939	4.94396	4.80067	4.82654	4.62833
Potra2n10c21123	0	0	0	0	0	0	0	0	0	0	0	0	0	0	0	0	0	0	0	0	0	0	0
Potra2n10c21124	0	0	0	0.17488	0.133619	0	0.131793	0	0.129574	0.178705	0	0.141801	0	0	0	0	0	0	0	0.151999	0.150025	0.256467	0
Potra2n10c21125	0	0	0.199139	0	0	0	0	0	0	0	0	0	0	0	0.127411	0	0	0	0	0	0	0	0
Potra2n10c21126	0.970993	1.25095	1.24313	1.02826	1.28929	1.08466	1.15533	0.994496	1.08032	1.18895	1.07233	0.914674	0.896522	0.773292	0.821579	0.859473	0.84174	0.97505	1.03492	0.748677	0.914891	0.966237	0.89607
Potra2n10c21127	0	0	0	0	0	0	0	0	0	0	0	0.480257	0.329948	0.3168	0.369459	0.298804	0.373959	0.407088	0.462116	0.357084	0.187608	0.443072	0.439647
Potra2n10c21128	1.82035	1.55947	1.54172	1.48179	1.58017	1.66878	1.69619	1.60978	1.63055	1.66374	1.44236	1.48027	1.59783	1.38591	1.41847	1.59769	1.54795	1.57098	1.73458	1.49845	1.51891	1.63476	1.50129
Potra2n10c21129	3.85858	3.86177	3.87981	3.82698	3.81901	3.86732	3.95867	3.87359	3.8997	3.91005	3.91314	3.9277	3.94382	3.87948	3.86181	3.98134	3.95251	3.96946	3.88217	3.96955	3.95025	3.93041	3.90943
Potra2n10c21130	1.93002	1.77337	1.74903	1.59005	2.0184	1.99779	1.94757	1.81472	2.17996	1.89079	1.98301	1.81605	1.91416	1.7739	1.93345	1.92886	1.91479	1.96604	1.84712	2.02468	2.20534	2.0233	2.08231
Potra2n10c21131	0.390404	0.750932	0.818509	0.62125	0.816037	0.876179	0.647038	0.741368	0.816013	0.709856	0.44928	0.603864	0.548845	0.641774	0.610151	0.70469	0.500095	0.603849	0.523438	0.614499	0.729722	0.587513	0.380359
Potra2n10c21132	2.02182	2.11264	2.49791	2.23621	2.07392	2.56163	1.83628	1.96072	2.36928	2.27834	2.42747	2.11543	1.86552	2.06721	2.39105	2.36362	2.20871	2.30961	2.44678	2.58829	2.42502	2.71076	2.27181
Potra2n10c21133	0	0	0	0	0	0	0	0	0	0	0	0	0	0	0	0	0	0	0	0	0	0	0
Potra2n10c21134	0.173948	0	0	0	0	0	0	0	0	0	0	0	0	0	0.202745	0	0	0	0	0	0	0	0
Potra2n10c21135	2.90491	2.83352	2.83775	2.84772	2.6828	2.71963	2.61302	2.7373	2.6577	2.77871	2.74601	2.51322	2.5186	2.44196	2.60938	2.33885	2.365	2.37269	2.27052	2.47956	2.69333	2.19173	2.35711
Potra2n10c21136	2.89825	2.72277	2.66445	2.5998	2.82788	2.81517	2.6291	2.58154	2.69297	2.69324	2.60902	2.79354	2.74662	2.77447	2.64184	2.81261	2.81715	2.7869	2.53125	2.49928	2.425	2.73959	2.6633
Potra2n10c21137	2.32469	2.40727	2.44649	2.27261	2.42175	2.48427	2.36879	2.4407	2.38955	2.50981	2.41648	2.59377	2.66587	2.56	2.51926	2.63286	2.6579	2.56974	2.64138	2.46249	2.21081	2.50049	2.6775
Potra2n10c21138	1.61025	1.48363	1.65739	1.57308	1.43851	1.74013	1.64238	1.74458	1.52857	1.71456	1.74369	1.02174	0.921246	1.09189	1.10971	1.28283	1.13035	1.3348	1.3341	1.11213	1.05697	1.1378	1.23422
Potra2n10c21139	0	0	0	0	0	0	0	0	0	0	0	0	0	0	0	0	0	0	0	0	0	0	0
Potra2n10c21140	0.975795	1.11497	1.02228	0.956119	1.06567	1.01266	1.04203	1.04272	1.0096	0.781449	0.925867	0.848998	1.08332	0.837383	0.874165	0.725838	0.994143	0.79839	0.834478	0.763387	1.07201	0.781688	0.729023
Potra2n10c21141	0	0	0	0	0	0	0	0	0	0	0	0	0	0	0	0	0	0	0	0	0	0	0
Potra2n10c21142	0	0.1363	0	0	0	0	0	0	0	0	0	0	0	0	0.119626	0	0	0	0	0	0	0	0
Potra2n10c21143	0	0	0.142751	0	0	0	0	0	0	0	0	0.256739	0	0	0.271191	0	0	0	0	0	0.13708	0	0
Potra2n10c21144	0.787468	0.804288	0.790008	0.773903	0.663713	0.777819	0.80739	0.744741	0.614337	0.802849	0.792021	0.958743	1.04698	0.651469	0.795536	0.640108	0.778564	0.837142	0.689894	0.65519	0.728419	0.818372	0.921457
Potra2n10c21145	2.96526	2.56378	2.0748	2.70966	2.31219	1.76775	1.83659	1.87415	1.97609	1.87385	1.94425	2.39666	2.56027	2.52306	2.46099	2.02855	2.18491	1.95896	2.12487	2.2914	2.11587	1.97527	2.22788
Potra2n10c21146	1.90813	1.74238	1.83152	1.8998	1.75065	1.63919	1.78494	2.00271	1.61662	2.11327	1.87725	1.71046	1.8859	1.47072	1.87197	1.41051	1.43892	1.62606	1.20688	1.44723	1.78505	1.56441	1.8085
Potra2n10c21147	0	0	0	0	0	0	0	0	0	0	0	0	0	0	0	0	0	0	0	0	0	0	0
Potra2n10c21148	0.456215	0.43696	0.550118	0.424972	0.459478	0.132257	0.247265	0.201752	0.136698	0.192734	0.138651	0.220099	0.336522	0.187666	0.297862	0.308161	0.299942	0.265604	0.304045	0.234517	0.270366	0.230746	0.184804
Potra2n10c21149	3.54806	3.47002	3.49539	3.49734	3.39052	3.49383	3.26686	3.369	3.67645	3.38297	3.42728	3.46968	3.39509	3.39172	3.60232	3.33741	3.39729	3.39609	3.40049	3.43782	3.35049	3.34649	3.22876
Potra2n10c21150	0.352183	0.229238	0.328151	0.381218	0.145512	0.190723	0	0.248431	0.243051	0.361184	0.243782	0.50344	0.418036	0.263015	0.62049	0.193473	0.264105	0.187905	0.267108	0.190911	0	0.321682	0.226123
Potra2n10c21151	0	0	0	0	0	0	0	0	0	0.135207	0	0.125055	0.124834	0	0	0.135566	0	0.261847	0.132381	0	0	0.130631	0.257399
Potra2n10c21152	4.93147	4.6778	4.547	4.89165	4.66342	4.61405	4.63745	4.91469	4.59027	5.06382	5.00759	4.67085	4.59458	4.72255	4.94411	4.82201	4.623	4.78167	4.73015	4.96718	5.28274	4.95007	5.053
Potra2n10c21153	3.32086	3.47788	3.36265	3.50566	3.27865	3.47908	3.56639	3.25946	3.38576	3.46838	3.475	3.31386	3.29506	3.26998	3.17358	3.16905	3.23523	3.2078	3.29855	3.35563	3.31006	3.21728	3.16892
Potra2n10c21154	0	0	0	0	0	0	0	0	0	0	0	0	0	0	0	0	0	0	0	0	0	0	0
Potra2n10c21155	0.201197	0	0.205781	0	0.140429	0.397534	0	0.396454	0.136899	0.30362	0.238367	0.255502	0.127909	0	0.298309	0.339615	0.268553	0.266807	0.233516	0.336864	0	0.135041	0.295722
Potra2n10c21156	2.16513	2.10146	2.14613	2.20007	2.27467	2.34299	2.1769	2.29084	2.28969	2.28437	2.20426	2.21853	2.02772	2.18167	2.09544	2.2692	2.22693	2.11068	2.18902	1.98187	2.12837	2.05752	2.12976
Potra2n10c21157	0.686218	0.469286	0.870427	0.378867	0.491207	0.310925	0.480145	0.588008	0.359677	0.409038	0.734611	0.557467	0.741687	0.504998	0.556055	0.919161	0.761482	0.855045	0.394685	0.521806	0.741684	0.887771	0.579376
Potra2n10c21158	4.69611	4.84964	4.72156	4.80176	4.75725	4.9337	4.63073	4.46735	4.84181	4.53989	4.54292	4.73686	4.79403	4.8024	4.80454	4.71184	4.65652	4.68699	4.67564	4.42976	3.97451	4.69519	4.46993
Potra2n10c21159	0.966795	0.795913	0.781764	0.817574	1.06071	0.810164	0.633507	0.744856	0.963551	0.841556	0.640704	0.758259	0.581797	0.6758	0.98367	0.637666	0.808115	0.704878	0.713486	0.850456	0.608628	0.863888	0.884128
Potra2n10c21160	1.23927	1.24305	1.29345	1.26891	1.49458	1.61444	1.37983	1.38506	1.63439	1.45514	1.18517	1.18034	1.13318	1.31018	1.09069	1.11456	1.40856	1.35655	1.32841	1.3471	1.24967	1.34864	1.37952
Potra2n10c21161	6.08776	6.0163	5.78605	5.94541	5.75163	5.61666	5.86924	6.08163	5.76696	5.98852	6.13071	5.93897	6.05577	6.01961	6.17432	5.99407	5.97837	6.10358	5.97923	6.18926	6.30801	6.25249	6.35567
Potra2n10c21162	2.72615	2.62865	2.72961	2.79399	2.59856	2.7446	2.70529	2.71239	2.58802	2.77834	2.82808	2.58115	2.50153	2.59999	2.22358	2.58086	2.13997	2.66578	2.70161	2.60711	2.72324	2.48567	2.56283
Potra2n10c21163	0.131111	0	0	0	0	0	0.114142	0.162352	0.170857	0	0	0	0.202053	0	0	0	0	0	0.209585	0	0	0	0
Potra2n10c21164	3.98931	4.17607	4.10454	4.15316	4.18852	4.34644	4.0692	4.11341	4.32861	4.00291	4.01493	3.99089	3.93388	4.00275	4.00886	4.03405	4.00552	3.9179	3.91881	3.91482	3.81292	3.92607	3.81775
Potra2n10c21165	2.17382	2.12216	2.05973	2.12493	2.24089	1.97533	2.20898	2.16496	1.7913	2.08849	2.29875	2.2066	2.31418	2.15176	2.52513	1.79385	2.1063	2.43455	2.09813	2.20161	2.25109	2.08803	2.24573
Potra2n10c21166	4.28765	4.30731	4.15673	4.34764	4.30728	4.22251	4.1254	4.37722	4.28236	4.48846	4.49938	3.82565	3.77015	3.73502	4.00885	3.60636	3.49162	3.88074	3.65399	3.77082	4.14641	3.65429	3.92581
Potra2n10c21167	4.66232	4.47917	4.2732	4.45094	4.46804	4.23253	4.48727	4.63127	4.35255	4.63154	4.54347	4.2039	4.16534	4.30216	4.1502	4.22741	4.11551	4.24664	4.13257	4.40881	4.41549	4.16199	4.35124
Potra2n10c21168	0	0	0	0	0	0	0	0	0	0	0	0	0	0	0	0	0	0	0	0	0	0	0
Potra2n10c21169	3.76555	3.70749	3.77775	3.66812	3.73043	3.6923	3.94615	3.98627	3.69566	3.8643	3.85332	3.80616	3.93444	3.88249	3.65376	3.93754	3.9485	3.94306	3.90768	3.8876	3.94063	4.02009	4.0273
Potra2n10c21170	10.9517	10.9471	10.6352	10.7846	10.565	10.8137	10.7319	10.597	10.8534	10.6319	10.6215	10.8216	10.7629	11.0145	10.6747	10.9336	10.8955	10.8117	10.88	11.0489	10.8237	10.9325	10.7264
Potra2n10c21171	0	0	0.143647	0	0.195701	0.129198	0	0	0	0	0	0	0	0	0	0	0	0.137519	0.139702	0	0	0.19608	0
Potra2n10c21172	2.54338	2.06017	1.84132	2.96799	1.47797	1.74435	1.35322	2.70015	1.90261	3.05557	2.09378	2.55872	1.60322	2.99493	3.38985	3.62888	2.66572	2.70551	2.83846	3.27455	3.54245	3.56262	3.93703
Potra2n10c21173	2.04268	1.90214	2.04048	2.44502	1.9585	1.94804	1.77199	2.00406	2.10309	2.10728	2.17751	1.90955	1.6767	1.87934	2.18454	2.06233	1.70676	1.81303	1.83802	2.03032	2.17498	2.07008	2.18031
Potra2n10c21174	0.248415	0.465096	0.445623	0.232825	0.512373	0.255399	0.311369	0.584913	0.152337	0.367187	0.485859	0.550476	0.656102	0.501643	0.531423	0.329857	0.431221	0.246584	0.448121	0.279691	0.563428	0.334954	0.339653
Potra2n10c21175	3.5405	3.47768	3.50019	3.40349	3.41758	3.48555	3.75034	3.6253	3.642	3.58059	3.57875	3.35445	3.2891	3.38714	3.26802	3.65388	3.60374	3.35868	3.57912	3.69472	3.49658	3.54826	3.59361
Potra2n10c21176	0	0	0	0	0	0	0	0	0	0	0	0.996945	0.546262	0.632828	0.735786	0.85199	0.715219	0.738718	0.911254	0.79354	0.868376	0.611113	0.799385
Potra2n10c21177	0.451846	0.635265	0.63559	0.491721	0.572858	0.6096	0.794689	0.448353	0.662463	0.608513	0.46281	0.440276	0.576269	0.501425	0.35585	0.641207	0.780199	0.36934	0.557446	0.784959	0.491211	0.554942	0.735712
Potra2n10c21178	1.48869	1.27036	1.37584	1.35451	1.24641	1.00007	1.30717	1.30008	1.15367	1.31532	1.31075	1.60254	1.55671	1.64348	1.96756	1.45183	1.41646	1.46268	1.40588	1.33644	1.32034	1.25756	1.55351
Potra2n10c21179	0	0.317587	0	0.352301	0.142424	0.225791	0.140398	0.280242	0	0	0.137123	0	0.183233	0.235337	0	0	0.232632	0.23566	0.136118	0	0	0.133811	0.233541
Potra2n10c21180	0	0	0	0	0	0	0	0	0.13046	0.132071	0	0.188552	0.190592	0	0	0	0	0	0	0	0	0	0
Potra2n10c21181	1.00138	1.01557	0.897216	1.22621	1.06665	1.07295	0.985841	0.890948	1.02288	0.851776	0.879289	0.974517	0.979701	0.935817	0.926091	0.777481	0.724852	0.795408	0.874307	0.898374	0.680606	0.770494	0.91622
Potra2n10c21182	0	0	0	0.131221	0	0	0.141893	0	0	0.13495	0	0.126048	0.35587	0	0	0.273792	0.133092	0	0.133829	0	0.300433	0	0.26099
Potra2n10c21183	0	0.193016	0.215642	0	0	0	0	0.208273	0.142107	0.245994	0	0.231413	0.310276	0	0.342223	0.212342	0	0.144598	0.205734	0.207738	0	0	0.357456
Potra2n10c21184	1.36633	1.22121	1.21348	1.33386	0.891779	0.962423	1.10122	1.50576	1.02902	1.30638	1.26582	1.4159	1.49192	1.0887	1.52709	1.0535	0.785756	1.27454	0.923538	1.04502	1.20242	0.853204	1.21448
Potra2n10c21185	2.18996	2.06639	2.35259	1.8869	2.17306	2.1669	2.21133	2.15322	1.97819	2.12598	2.17902	2.186	2.53148	2.29167	2.12805	2.06441	2.17566	2.1818	2.19793	1.99634	2.12344	2.07352	2.24511
Potra2n10c21186	0.140982	0.445361	0.248645	0.18519	0.140111	0.130399	0	0	0.135006	0	0.239371	0.182694	0.365135	0.379172	0.248106	0.371132	0.192002	0.13627	0.273377	0.238707	0	0	0.29958
Potra2n10c21187	0	0	0	0	0	0	0	0	0	0	0	0	0	0	0	0	0	0	0	0	0	0	0
Potra2n10c21188	0	0	0	0	0	0	0	0	0	0	0	0	0	0	0	0	0	0	0	0	0	0	0
Potra2n10c21189	0	0.131226	0.144007	0	0	0.192661	0.311294	0.141082	0.140254	0.135767	0.138286	0.256672	0.126893	0.189704	0.176661	0	0	0.188675	0.132305	0.136824	0	0.132488	0.323262
Potra2n10c21190	0	0	0	0	0	0	0	0	0	0	0	0	0	0	0	0	0	0	0	0	0	0	0.256511
Potra2n10c21191	0	0	0	0	0	0	0	0	0	0	0	0	0	0	0	0	0	0	0	0	0	0	0
Potra2n10c21192	0	0	0	0	0	0	0	0	0	0	0	0	0	0	0	0	0	0	0	0	0	0	0
Potra2n10c21193	2.09047	2.06427	2.03771	2.0615	1.86199	2.04992	2.05285	1.98602	2.00065	1.96051	2.05741	2.10186	1.97892	1.96363	1.82406	2.13399	2.28483	2.13548	2.0418	1.98804	1.85204	2.09585	1.86592
Potra2n10c21194	4.20857	4.07952	4.0856	4.09575	4.00734	3.96891	4.24952	4.26409	3.83243	4.17965	4.22713	4.09168	4.0293	4.10627	4.1318	4.20589	4.29124	4.16397	4.18955	4.3693	4.16047	4.32153	4.33039
Potra2n10c21195	0	0	0	0	0	0	0	0	0	0	0	0	0	0	0	0	0	0	0	0	0	0	0
Potra2n10c21196	2.16938	2.13253	2.12055	2.06697	1.98296	2.15003	2.07223	1.96024	2.05404	2.13823	2.06883	2.16427	1.97002	2.01959	2.0659	2.20654	2.15992	2.04767	2.06097	2.02567	1.8995	2.05617	2.08452
Potra2n10c21197	0	0	0	0	0	0	0	0	0	0	0	0	0	0	0	0	0	0	0	0	0	0	0
Potra2n10c21198	3.65782	3.50349	3.81211	4.03929	3.80069	4.0006	3.26096	3.64603	3.85403	3.4438	3.14199	3.53596	3.16441	3.41029	3.94468	3.63496	3.38771	3.23101	3.48975	3.11991	3.203	3.11758	3.40966
Potra2n10c21199	0	0	0	0	0	0	0	0	0.13698	0	0	0	0.181774	0	0	0	0	0	0	0	0.13764	0	0
Potra2n10c21200	0	0	0.212334	0.136372	0	0.133637	0	0	0	0	0	0.253603	0.126945	0	0	0	0	0	0	0	0	0	0
Potra2n10c21201	2.52978	2.5556	2.484	2.48084	2.62929	2.52279	2.49792	2.4262	2.51001	2.46601	2.5092	2.48269	2.46966	2.53606	2.45754	2.35754	2.45055	2.36918	2.2912	2.33058	2.53398	2.28149	2.25878
Potra2n10c21202	2.69854	2.80401	2.90364	2.75417	2.66226	2.87758	2.99475	2.82591	2.73741	2.80951	2.87991	2.84221	2.76292	2.85575	2.6281	2.55168	2.99014	2.83392	2.87363	2.67678	2.60573	2.84054	2.85156
Potra2n10c21203	0	0	0	0	0	0	0	0	0	0	0	0	0	0	0	0	0	0	0	0	0	0	0
Potra2n10c21204	4.20174	4.09075	3.8969	3.97418	3.95596	3.87698	4.24345	4.25941	3.9722	4.23689	4.21828	3.91522	3.83199	3.97352	3.92997	3.93184	3.92496	4.02061	3.97284	4.08209	4.31457	4.01656	4.06332
Potra2n10c21205	1.17076	1.35708	1.36208	1.32245	1.32917	1.11986	1.1332	1.1297	1.2605	0.964015	1.167	1.1265	1.16466	1.11741	1.18028	0.871412	0.933262	1.13958	1.14451	1.03574	0.932305	0.877487	1.09648
Potra2n10c21206	3.06896	2.9974	3.00202	3.05925	2.97834	3.01689	2.97898	2.93368	2.92776	3.00745	3.06525	3.11658	2.98329	3.10232	3.21599	3.04923	3.20389	2.98955	3.08671	3.15004	3.08985	3.02606	3.1343
Potra2n10c21207	0	0	0	0	0	0	0	0	0	0	0	0	0	0	0	0	0	0	0	0	0	0	0
Potra2n10c21208	0	0	0	0	0	0	0	0	0	0	0	0	0	0	0	0	0	0	0	0	0	0	0.128382
Potra2n10c21209	0	0	0	0	0	0	0	0	0	0	0	0	0	0	0	0	0	0	0	0	0	0	0
Potra2n10c21210	5.02757	5.07763	5.42976	5.36701	5.05393	5.15251	4.97684	4.92782	5.10991	5.08005	5.00099	5.32577	5.23954	5.27916	5.0032	5.22145	5.30805	5.11237	5.13637	5.24679	4.9901	5.23233	4.90556
Potra2n10c21211	5.96813	6.01469	5.89599	5.84491	6.04905	6.15174	6.37634	5.95578	6.3419	5.90311	6.11052	5.42968	5.35531	5.69702	5.56917	5.70129	5.60396	5.53783	5.79244	5.98867	5.79459	5.69381	5.6408
Potra2n10c21212	2.42142	2.57295	2.54277	2.28773	2.73167	2.82962	2.96804	2.4967	3.02204	2.45377	2.90577	3.62905	3.43702	3.68774	3.44414	3.52044	3.42246	3.66854	3.62772	3.59322	3.79922	3.55104	3.42763
Potra2n10c21213	3.76559	3.88924	3.76504	3.83749	3.84022	3.63114	3.64582	3.80849	3.73223	3.81926	3.85874	3.40528	3.36066	3.44914	3.06303	3.37507	3.44674	3.24562	3.47752	3.42589	3.33829	3.36352	3.40725
Potra2n10c21214	0.415139	0.525901	0.494434	0.6197	0.389193	0.18005	0.27719	0.30695	0.373274	0.376288	0.410505	0.802681	0.807306	0.737277	0.797808	0.467918	0.198476	0.439136	0.476421	0.245378	0.445183	0.442591	0.7089
Potra2n10c21215	2.71154	2.87482	2.87721	2.65324	2.61135	2.63257	2.68089	2.49619	2.60658	2.58172	2.61629	2.86693	3.11151	2.77187	2.77929	2.66202	2.79606	2.77994	2.77841	2.52989	2.61507	2.82365	2.72832
Potra2n10c21216	1.39384	1.28616	1.47545	1.31341	1.62734	1.42885	1.66487	1.47398	1.68076	1.4738	1.44729	1.52296	1.57819	1.47857	1.51511	1.69806	1.73775	1.53833	1.55563	1.65584	1.50678	1.57398	1.43252
Potra2n10c21217	0	0	0	0	0	0	0	0	0.143594	0.138152	0	0	0.175888	0	0	0	0	0	0	0	0	0	0
Potra2n10c21218	0	0	0	0.132561	0.142696	0	0	0	0	0	0	0.178433	0.12521	0.263022	0.298781	0.270288	0.317261	0.393976	0	0.299064	0.238647	0.225867	0.448145
Potra2n10c21219	0	0.120646	0.29992	0	0.131955	0.123586	0	0	0.127542	0	0.127274	0.361408	0.380391	0.219154	0.199794	0.26211	0.309834	0.126069	0.127409	0.223782	0.129168	0.179446	0.721413
Potra2n10c21220	3.29512	3.33233	3.55738	3.38429	3.39668	3.35824	3.36196	3.28099	3.27857	3.41911	3.30175	3.39278	3.44327	3.4582	3.20859	3.35431	3.44389	3.44774	3.38483	3.35668	3.18143	3.42452	3.24318
Potra2n10c21221	0	0	0	0	0	0	0	0	0	0	0	0	0	0	0	0	0	0	0	0	0	0	0
Potra2n10c21222	4.15718	4.11899	4.02307	4.15969	4.16617	4.03611	4.22028	4.24081	4.2757	4.18759	4.16831	3.76915	3.67013	3.84855	3.80403	4.04687	3.91302	3.80655	3.90526	4.04012	4.22123	4.00183	3.90238
Potra2n10c21223	0	0	0	0	0	0	0	0	0	0	0	0	0.124272	0	0	0	0	0	0	0	0	0	0
Potra2n10c21224	0	0	0	0	0	0	0	0	0	0	0	0	0	0	0	0	0	0	0	0	0	0	0
Potra2n10c21225	2.48574	2.58149	2.52576	2.56898	2.58106	2.47927	2.41198	2.51952	2.46154	2.35314	2.46952	2.64713	2.65078	2.51907	2.49359	2.5744	2.49706	2.45755	2.34519	2.26788	2.25471	2.27234	2.48304
Potra2n10c21226	0	0.18316	0.144667	0	0.19778	0	0	0.197941	0	0	0.23728	0	0.18284	0.135454	0.175215	0	0	0	0	0.276994	0	0.135872	0
Potra2n10c21227	0	0	0	0	0	0	0	0	0	0	0	0	0	0	0.120798	0	0	0	0	0.133061	0	0	0
Potra2n10c21228	1.90761	1.44429	1.75242	2.06941	1.80885	1.60703	1.53772	1.89538	1.78522	1.71592	1.68813	1.4281	0.935768	1.37093	1.59395	1.73674	1.20326	1.25268	1.3613	1.45815	1.33145	1.31358	1.36157
Potra2n10c21229	0.285716	0	0.149581	0.134252	0.209006	0.230821	0.147438	0.207882	0.147732	0.139267	0	0.127261	0	0	0	0	0	0	0.184771	0	0	0	0
Potra2n10c21230	1.37748	1.58147	1.67533	1.35344	1.85046	1.48781	1.67129	1.62234	1.64943	1.49437	1.43898	1.51707	1.72733	1.61892	1.49093	1.33719	1.24465	1.39014	1.55385	1.4116	1.61069	1.40441	1.43563
Potra2n10c21231	0.201793	0.389897	0.561421	0.456893	0.416173	0.263161	0.342519	0.464625	0.329956	0.332403	0.276383	0.426577	0.385692	0.42722	0.321559	0.343781	0.358204	0.300942	0.234745	0.338473	0.305504	0.303919	0.232089
Potra2n10c21232	0	0	0	0	0	0	0	0	0	0	0	0	0	0	0	0	0	0.224128	0.133791	0	0	0	0
Potra2n10c21233	0.197755	0.286245	0.285034	0.226846	0.195057	0.184358	0.196771	0.276735	0.134443	0.133633	0.304558	0.348832	0.394583	0.138433	0.416803	0.143227	0.137174	0.137893	0.275229	0	0.201046	0	0.194974
Potra2n10c21234	3.46447	3.41871	3.19162	3.37922	3.3145	3.3426	3.23556	3.38398	3.26277	3.3003	3.29348	3.30464	3.38433	3.28349	3.2246	3.18881	3.17932	3.23996	3.02415	3.15769	3.23902	3.28933	3.19694
Potra2n10c21235	1.87295	2.17168	2.01481	1.93466	1.9894	1.84366	1.99472	2.01161	1.98606	2.02636	1.95155	2.02854	2.03881	1.97969	2.118	2.03765	2.01575	2.05569	1.9352	2.205	2.01677	2.13472	2.00526
Potra2n10c21236	0.539886	0.475766	0.387045	0.40525	0.458737	0.825084	0.401183	0.349758	0.65308	0.236828	0.242252	0.628627	0.378591	0.589087	1.70807	0.237613	0.188353	0.187608	0.134592	0.269924	0.556498	0.187629	0
Potra2n10c21237	1.57491	1.61973	1.43619	1.53676	1.41433	1.36557	1.59102	1.78172	1.46733	1.69582	1.68143	1.81473	1.80368	1.46476	1.72757	1.60329	1.68032	1.71456	1.5611	1.5298	1.60545	1.48476	1.80372
Potra2n10c21238	0	0	0	0	0	0	0	0	0	0	0	0	0	0	0	0	0	0.187162	0	0	0.190789	0	0
Potra2n10c21239	4.37682	4.36593	4.25203	4.34947	4.32898	4.27954	4.309	4.2925	4.37186	4.32703	4.3224	3.94703	3.7557	4.04301	3.75088	4.06408	3.95999	3.7948	3.82805	3.91645	4.12344	4.02632	3.93466
Potra2n10c21240	1.54796	1.58115	1.53419	1.65036	1.0581	0.836618	0.786731	1.08699	1.07165	1.06437	0.896112	3.35613	3.98726	3.37965	3.12344	3.13223	3.10551	2.94584	3.13812	2.98891	2.95021	3.10438	3.35474
Potra2n10c21241	0	0	0	0	0	0	0	0	0	0	0	0	0	0	0	0	0	0	0	0	0	0	0
Potra2n10c21242	0	0	0	0	0	0	0	0	0	0	0	0	0	0	0	0	0	0	0	0	0	0	0
Potra2n10c21243	0	0	0	0	0	0	0	0	0	0	0	0	0	0	0	0	0	0	0	0	0	0	0
Potra2n10c21244	3.18279	3.51961	3.89342	3.22252	3.16753	3.18838	3.32012	3.15961	3.24917	3.02253	3.29992	3.61741	3.95339	3.52018	3.02859	3.01379	2.92467	3.09906	2.80842	3.05227	2.94288	2.91277	2.73651
Potra2n10c21245	4.3975	4.33297	4.23238	4.34359	4.43435	4.22111	4.38335	4.46091	4.41736	4.44359	4.33824	4.15718	4.24449	4.16056	4.03566	4.22538	4.1676	4.29797	4.24534	4.31889	4.25282	4.17781	4.26589
Potra2n10c21246	0	0	0	0	0	0	0	0	0	0	0	0	0	0	0	0	0	0	0	0	0	0	0
Potra2n10c21247	1.16369	1.07363	1.24985	1.06244	1.2546	1.16146	1.21757	1.14033	1.04858	1.22386	1.18476	1.13071	1.39267	1.10912	1.44308	1.07545	1.23672	1.31773	1.10294	1.16322	0.947289	1.04989	1.06571
Potra2n10c21248	0.366281	0.506264	0.544919	0.541985	0.567044	0.651714	0.413464	0.275698	0.635104	0.555989	0.63223	0.569492	0.612593	0.36239	0.500296	0.631888	0.390791	0.710187	0.554609	0.463695	0.485084	0.580805	0.271311
Potra2n10c21249	0	0	0	0	0	0	0	0	0	0	0	0.125107	0.176287	0	0	0	0	0	0	0	0	0	0
Potra2n10c21250	0	0	0	0	0	0	0	0	0	0	0	0	0	0	0	0	0	0	0	0	0	0	0
Potra2n10c21251	1.2333	1.39014	1.28448	1.37559	1.15518	1.21607	1.6606	1.26964	1.38384	1.33116	1.17	1.47086	1.3858	1.16093	1.32533	1.23336	1.30381	1.20224	1.01302	1.19225	1.06915	1.10346	1.24126
Potra2n10c21252	0.164853	0	0	0	0	0.110035	0	0	0	0	0	1.12839	1.18449	1.04836	0.90574	1.03669	1.10596	1.04145	1.10215	1.01855	0.612956	1.15553	0.947382
Potra2n10c21253	2.00247	2.16283	1.88832	2.18035	2.31919	2.22149	2.04786	2.19055	2.2646	2.13125	2.01422	2.05319	2.03047	1.97928	2.28697	2.07639	2.20882	1.94793	2.14604	1.97409	2.1546	2.16413	2.03395
Potra2n10c21254	0.437115	0.459391	0.406393	0.131065	0.279379	0.221676	0.19535	0.456669	0.228488	0.374872	0.465084	0.321073	0.349919	0.273605	0.506073	0.372062	0.307796	0.35321	0.413271	0.467159	0.709909	0.306142	0.587117
Potra2n10c21255	1.56634	1.60283	1.61226	1.60239	1.5803	1.61267	1.56662	1.70072	1.49797	1.6705	1.78759	1.72115	1.89428	1.61832	1.6759	1.52575	1.60097	1.61456	1.59506	1.67768	1.54918	1.60627	1.79044
Potra2n10c21256	2.30634	2.59145	2.39627	2.48289	2.74304	2.53299	2.36428	2.39491	2.45506	2.34955	2.78867	2.53067	2.50415	2.46943	2.32606	2.42323	2.57853	2.5217	2.42151	2.24664	2.40484	2.47054	2.51101
Potra2n10c21257	0	0	0	0	0	0	0	0	0	0	0	0	0	0	0	0	0	0	0	0	0	0	0
Potra2n10c21258	6.88918	6.68752	6.34202	6.73424	7.04317	7.19762	7.38713	7.19516	7.68876	7.21061	7.189	7.07661	7.02088	7.35044	7.21517	7.52412	7.68463	7.45576	7.77691	8.23492	7.40275	7.76089	7.65869
Potra2n10c21259	1.49144	1.45916	1.37767	1.34395	1.2724	1.35487	1.20695	1.27155	1.09202	1.20468	1.2688	2.67397	2.63661	2.69664	2.65432	2.83952	2.81068	2.4295	2.62816	2.73223	2.11557	2.75241	2.73553
Potra2n10c21260	1.93116	2.36814	2.22926	2.6722	1.79635	3.05318	1.74634	2.83848	3.42781	2.41181	2.63849	1.81288	1.88182	2.10009	2.54801	2.48732	2.46455	2.1825	2.15756	2.63232	2.69375	2.56165	2.68134
Potra2n10c21261	2.90413	2.9575	3.27638	2.93992	2.99474	3.18295	3.17782	3.05326	3.20407	3.08687	3.21896	2.77179	2.75474	2.81167	2.57439	3.13058	3.08352	3.08591	3.13263	2.9542	3.15489	3.03167	2.71022
Potra2n10c21262	0.686995	0.527653	0.611882	0.637748	0.415302	0.664406	0.633749	0.816707	0.753416	1.08121	0.367498	1.06769	1.71845	0.892109	0.939566	0.318392	0.413776	0.481553	0.873701	0.142984	0.569645	0.44358	1.31129
Potra2n10c21263	0	0	0	0	0	0	0	0	0	0	0	0	0	0	0	0	0	0	0	0	0	0	0
Potra2n10c21264	0.916314	0.872341	0.946863	0.861884	0.656522	0.975607	0.801435	1.11688	1.07828	1.20839	0.48349	1.52095	2.9612	1.11715	1.18289	0.755594	0.567606	0.600149	1.02249	0.4423	0.942826	0.471755	1.91517
Potra2n10c21265	1.57802	1.37939	1.81751	1.83158	1.27271	1.99176	1.3089	1.68596	1.65379	1.45149	1.38976	1.5375	1.69351	1.47163	1.71831	1.56075	1.30063	0.933864	1.43938	1.48058	0.665491	1.1365	1.49859
Potra2n10c21266	2.03869	2.06116	1.72558	1.87982	2.01379	2.01989	1.77276	1.8069	1.99991	1.86248	1.80606	2.08578	1.90332	2.06229	2.14912	1.96221	1.94608	1.98266	2.10289	1.99068	1.93006	2.07028	2.10049
Potra2n10c21267	0	0	0	0	0	0	0	0	0	0	0	0	0	0	0	0	0	0	0	0	0	0	0
Potra2n10c21268	0.385714	0.378217	0.416858	0.136605	0.208363	0.189658	0.145555	0.253212	0.276844	0	0.143161	0.125969	0.39348	0.1308	0.210641	0	0.261438	0.133568	0.189705	0	0	0.128801	0.318759
Potra2n10c21269	0	0	0	0	0	0.168337	0	0	0.214911	0	0.121673	0	0.136511	0	0.134323	0.145455	0	0.137276	0.202141	0	0.24842	0	0
Potra2n10c21270	3.93917	3.84036	4.13285	3.87272	3.69915	3.79622	3.83534	3.88093	3.67075	3.87965	3.93545	3.93545	3.9878	3.99094	3.74707	4.08033	3.95374	3.95114	3.99618	3.86837	3.53456	3.95088	3.96393
Potra2n10c21271	0.144347	0	0.146952	0	0	0	0	0.143666	0.251016	0.138447	0	0	0	0	0	0.135377	0	0	0.130945	0	0	0.225464	0.183366
Potra2n10c21272	0.675256	0.751381	0.704906	0.836792	0.66845	0.578004	0.716481	0.935884	0.669205	0.851153	0.780148	0.922233	0.766888	0.774661	1.11371	0.733863	0.822296	0.732056	0.779319	0.826869	0.925241	0.750633	1.19642
Potra2n10c21273	3.45687	3.39221	3.51962	3.6518	3.84545	3.72699	3.59184	3.66137	3.86672	3.68937	3.48317	3.35172	3.23753	3.44735	3.59795	3.36579	3.39946	3.35413	3.50845	3.40385	3.47741	3.37916	3.39413
Potra2n10c21274	1.55563	1.53158	1.54186	1.59071	1.49159	1.57106	1.55692	1.46615	1.63355	1.46973	1.51092	1.48505	1.44026	1.36016	1.43012	1.4031	1.48569	1.33028	1.48878	1.53343	1.41109	1.36817	1.47433
Potra2n10c21275	0	0	0	0	0	0.128053	0	0.195897	0	0	0	0	0	0	0	0	0.14774	0	0	0	0	0	0
Potra2n10c21276	1.09744	0.938608	0.975133	0.837018	1.11353	0.721488	0.990346	1.20075	0.818228	1.01001	0.943539	0.740019	0.690799	0.83429	0.667476	0.680665	0.651576	0.743607	0.738607	0.827581	0.762942	0.860875	0.806317
Potra2n10c21277	2.92474	2.86008	2.92974	2.98032	2.98214	3.09796	3.0994	2.9378	2.933	3.03144	3.01687	2.68325	2.65236	2.86115	2.66811	2.91779	2.98888	2.8952	2.79348	2.89693	2.91475	2.93256	2.77339
Potra2n10c21278	0	0	0	0	0	0	0	0	0	0	0	0	0	0	0	0	0	0	0	0	0	0	0
Potra2n10c21279	0	0	0	0	0	0	0	0	0	0	0	0	0	0	0	0	0	0	0	0	0	0	0
Potra2n10c21280	3.64047	3.64232	3.83672	3.44622	3.6643	3.01087	3.93455	3.85023	3.00467	3.64457	3.56314	3.58709	3.61075	3.66058	3.68715	3.71671	3.74323	3.82381	3.57153	3.39972	3.37304	3.272	3.51471
Potra2n10c21281	0.325582	0.394384	0.229895	0.269544	0.388436	0.212437	0.222858	0.315537	0.155994	0.124938	0.259309	0.272065	0.371975	0	0.381474	0.257217	0.351804	0.286096	0.204827	0.206071	0.358985	0.247776	0.211514
Potra2n10c21282	4.44297	4.74513	4.75723	4.60911	4.46211	4.6725	4.39713	4.34755	4.0757	4.43207	4.41036	4.63466	4.53085	4.67571	4.26305	4.35402	4.56909	4.64974	4.44298	4.29388	4.24609	4.4005	4.22397
Potra2n10c21283	2.47569	2.44214	2.39641	2.46636	2.39876	2.33343	2.4527	2.5071	2.43157	2.52848	2.6753	2.3587	2.35038	2.41992	2.4486	2.30361	2.2111	2.29081	2.28632	2.30909	2.45945	2.27723	2.38681
Potra2n10c21284	0.621823	0.733049	0.453352	0.625227	0.494019	0.784498	0.502895	0.373488	0.436178	0.547249	0.373398	0.748614	0.668246	0.57514	0.793884	0.573231	0.815301	0.431492	0.65958	0.638781	0.287471	0.761344	0.830602
Potra2n10c21285	1.2308	1.22858	1.13827	1.30859	1.1402	1.07223	1.12469	0.986531	1.14093	1.0237	0.980088	1.08293	1.23709	1.20051	1.37795	1.13982	1.01824	1.00196	1.15648	1.06033	1.04853	1.04621	1.14057
Potra2n10c21286	0.935303	0.906758	1.24161	0.969751	0.985182	0.70941	1.18235	1.18603	0.771303	1.11456	1.09164	1.10959	1.15758	1.13337	1.00831	1.24156	1.05346	1.25856	1.30365	1.45654	1.47486	1.3291	1.48114
Potra2n10c21287	2.4286	2.5208	2.55026	2.65557	2.89136	2.74805	2.72064	2.74016	2.71731	2.81832	2.57698	2.70728	2.77468	2.69681	2.84173	2.52599	2.67143	2.72437	2.6193	2.70076	2.73153	2.55995	2.7609
Potra2n10c21288	0.227681	0.169815	0.191164	0	0.189719	0.207864	0.261487	0.225624	0	0.175817	0.178965	0.136648	0.236521	0.200142	0.229508	0.205672	0.2831	0.137824	0.346543	0.29144	0.253124	0.281846	0.198088
Potra2n10c21289	0.986108	0.910694	0.989041	1.02175	0.818003	0.784114	0.830583	0.943799	0.930219	0.856622	0.894094	0.888951	0.987624	0.708001	0.945592	0.740519	0.960608	0.741687	1.0407	0.849088	0.749339	0.725636	0.908199
Potra2n10c21290	0	0	0	0	0	0	0	0	0	0	0	0	0	0	0	0	0	0	0	0	0	0	0
Potra2n10c21291	0	0	0	0	0	0	0	0	0	0	0	0	0	0	0	0	0	0.131848	0	0	0	0	0
Potra2n10c21292	0	0	0	0	0	0	0	0	0	0	0	0	0	0	0	0	0	0	0	0	0	0	0
Potra2n10c21293	2.7065	2.87667	2.28887	2.4553	1.59931	1.54742	1.85614	2.06765	1.76516	2.02789	2.23762	3.60874	4.2197	3.30234	4.11302	3.33457	3.27437	3.43005	3.08378	3.49322	3.07614	3.58344	3.55936
Potra2n10c21294	0.14625	0	0	0	0	0.136006	0	0	0	0.139473	0	0.125478	0.216491	0	0	0	0	0	0	0	0	0	0
Potra2n10c21295	2.28403	2.80229	2.76419	2.48996	2.472	2.75446	2.56554	2.17801	2.40003	2.40674	2.39036	2.49684	2.78087	2.6359	2.50505	2.39571	2.69487	2.5798	2.65213	2.56024	2.41852	2.6532	2.26801
Potra2n10c21296	3.58871	3.79123	3.52913	3.62507	3.73513	3.80774	3.54486	3.59653	3.72074	3.49288	3.49287	3.56019	3.5842	3.47437	3.64839	3.33127	3.33835	3.45667	3.41033	3.21133	2.87955	3.43912	3.30931
Potra2n10c21297	2.05099	2.08476	2.15818	2.12442	1.97805	1.99653	1.73319	1.80181	1.76428	1.69437	1.62621	1.78543	1.69236	1.76689	1.83346	1.53921	1.48448	1.66194	1.63558	1.69604	1.321	1.44311	1.49014
Potra2n10c21298	3.61781	3.7291	3.89005	3.75051	3.88299	3.92437	3.83671	3.85089	3.90475	3.89206	3.8897	3.84181	3.75616	3.80636	3.762	3.67878	3.68903	3.80073	3.74923	3.6785	4.09307	3.61241	3.63759
Potra2n10c21299	5.4891	5.75617	6.17476	5.64896	5.7661	6.1429	5.80619	5.455	5.84085	5.70829	5.99526	5.78969	6.02594	5.69165	5.52664	5.61588	5.8184	5.74211	5.78455	5.31845	5.12228	5.48078	5.02102
Potra2n10c21300	2.97543	3.08489	2.75709	2.6493	2.36649	2.26294	2.66079	2.44739	2.24974	2.46681	2.49292	2.80913	3.22789	2.68817	2.70243	2.201	2.33726	2.39063	2.37956	2.34131	2.22809	2.35102	2.51738
Potra2n10c21301	1.2734	1.299	1.38255	1.16894	1.35653	1.47096	1.14624	1.26618	1.45327	1.30083	1.41821	1.43236	1.67285	1.21915	1.44983	1.18233	1.18578	1.31576	1.27808	1.43508	1.13194	1.20364	1.47646
Potra2n10c21302	0	0.19481	0	0.141073	0	0.143119	0	0	0	0	0	0.196458	0	0	0	0.192807	0.227315	0	0	0	0	0	0
Potra2n10c21303	0.141424	0.259272	0.143683	0.229539	0.243792	0.187782	0.2396	0.139806	0	0.190268	0	0.226857	0	0.237886	0.176225	0.142078	0	0	0.137841	0.242019	0	0.194173	0
Potra2n10c21304	0	0	0	0	0	0	0	0	0	0	0	0	0	0	0	0	0	0	0	0	0	0	0
Potra2n10c21305	0	0	0	0	0	0	0	0	0	0	0	0	0	0	0	0	0	0	0	0	0	0	0
Potra2n10c21306	2.22782	1.66199	1.39659	1.6824	2.01294	1.94976	1.77203	1.52495	1.37743	1.24054	1.67198	1.7785	1.66929	1.64574	1.65549	2.13151	2.0155	1.81228	2.04962	2.3523	1.45862	1.64647	1.58537
Potra2n10c21307	5.31463	5.25071	5.11881	5.19311	5.19394	5.05952	5.40816	5.3852	5.08249	5.37014	5.44456	5.2685	5.19627	5.31346	5.10574	5.47491	5.46959	5.39975	5.46664	5.56179	5.56689	5.55826	5.45578
Potra2n10c21308	0.292818	0.190568	0	0	0	0.137429	0	0.145777	0.247949	0.139507	0.202546	0.176049	0.631785	0.224296	0.1682	0.191872	0.320002	0.227154	0.185904	0.188939	0.377781	0.2257	0
Potra2n10c21309	0.942747	0.670666	0.628985	0.775939	0.736791	0.498902	0.538561	0.561905	0.695239	0.605449	0.648798	0.710162	0.694304	0.860721	0.805842	0.580857	0.709497	0.68313	0.562972	0.439858	0.826575	0.855107	0.831289
Potra2n10c21310	1.99954	2.15143	2.18401	2.12008	2.18194	2.25965	1.85493	2.02074	1.99219	2.00718	2.06211	1.86955	2.0394	2.02035	2.02166	2.01614	1.96224	2.04288	1.96591	2.1464	1.99178	1.86541	1.86274
Potra2n10c21311	0	0	0	0	0	0	0	0	0	0	0	0	0	0	0	0	0	0	0	0	0	0	0
Potra2n10c21312	4.36976	4.63126	4.43307	4.35946	4.02939	4.35819	3.7971	3.74497	3.75926	3.8984	3.79077	4.27329	4.51505	4.34905	4.09766	4.08662	3.99195	4.12053	3.8333	3.79508	3.36268	4.06663	3.52784
Potra2n10c21313	4.06283	4.33139	4.34847	4.19468	4.54914	4.52488	4.44717	4.3877	4.60268	4.20756	4.13941	4.28689	4.16425	4.39016	4.35853	4.38698	4.42835	4.15493	4.35253	4.50563	4.3133	4.32647	4.38037
Potra2n10c21314	4.12917	4.26721	4.15942	4.34803	4.24185	4.40938	4.24436	4.06684	4.35861	4.32194	4.26898	3.82386	3.6438	3.88846	3.97433	3.93947	3.78226	3.77775	3.94878	4.04283	4.1291	3.9922	3.80904
Potra2n10c21315	3.61316	3.73063	3.86141	3.7371	3.87479	4.05816	3.64942	3.53798	4.00023	3.67294	3.56998	3.58895	3.56431	3.53351	3.57284	3.4776	3.61226	3.49716	3.48739	3.52104	3.52655	3.64677	3.42473
Potra2n10c21316	2.27471	2.30872	2.29158	2.3204	2.14445	2.02367	2.33343	2.34856	2.02441	2.25824	2.43859	2.63651	2.60568	2.6222	2.66283	2.49662	2.5863	2.63923	2.5285	2.71494	2.83065	2.67061	2.86989
Potra2n10c21317	0	0	0	0	0	0	0	0	0	0	0	0	0	0	0	0	0	0	0	0	0	0	0
Potra2n10c21318	0	0	0.149718	0.13601	0	0	0	0	0	0	0	0	0	0	0	0	0	0	0	0	0	0	0
Potra2n10c21319	0.583658	0.860268	0.740248	0.759899	0.484686	0.237586	0.521985	0.245502	0.514973	0.448291	0.534381	0.457292	0.778192	0.604438	0.657686	0.406554	0.432378	0.438736	0.458082	0.330987	0.398643	0.39273	0.503598
Potra2n10c21320	5.21448	5.14277	4.95467	5.0338	4.86462	4.87056	5.11567	5.00421	4.78461	5.02149	5.10451	5.24491	5.26633	5.30646	5.18265	5.28232	5.23916	5.29486	5.25968	5.43718	5.20751	5.31344	5.21329
Potra2n10c21321	0	0	0	0	0	0	0	0	0	0	0	0	0	0	0	0	0	0	0	0	0	0	0
Potra2n10c21322	3.91885	3.9289	3.94696	3.94111	3.97349	4.09471	4.03026	3.70859	4.25835	3.6954	3.89017	3.84635	4.0673	3.89969	3.60086	3.79238	3.74037	3.7993	3.91731	4.13251	4.10691	3.92311	3.65339
Potra2n10c21323	0	0	0	0	0	0	0	0	0	0	0	0	0	0	0	0	0	0	0	0	0	0	0
Potra2n10c21324	0.162464	0.164495	0.0767934	0	0	0.1457	0.104793	0	0.103199	0	0.15604	0	0.269747	0.266123	0.177394	0	0.265686	0.177775	0.263007	0	0	0	0.184883
Potra2n10c21325	0	0	0	0	0	0	0	0	0	0	0	0	0	0	0	0	0	0	0	0	0	0	0
Potra2n10c21326	2.11737	2.04028	2.09367	1.93701	1.73139	1.37694	1.80647	2.05539	1.38406	1.99789	1.99468	2.65433	3.31358	2.17265	2.84619	1.96143	1.87328	2.36651	2.01091	1.93059	1.9552	1.92067	2.8804
Potra2n10c21327	1.84638	1.94717	2.08201	1.80854	1.79318	1.97939	1.71958	1.85418	1.86935	1.58285	1.66042	1.82101	1.87793	1.48703	1.87739	1.31312	1.53113	1.71648	1.62371	1.32599	1.7552	1.50338	1.59113
Potra2n10c21328	3.5928	3.37156	3.21422	3.42029	3.5112	3.3327	3.26561	3.28807	3.16116	3.13022	2.96641	3.34487	3.68301	3.41882	3.61808	3.51511	3.29882	3.43361	3.52813	3.66354	3.40105	3.36362	3.85011
Potra2n10c21329	0.293097	0	0	0.236225	0	0.405097	0	0.14422	0.578313	0.239319	0.242854	0.334249	0.309096	0.295771	1.00263	0.194237	0	0	0	0	0	0	0
Potra2n10c21330	5.14099	5.12358	4.89481	5.09233	4.84634	5.13204	4.61352	4.71993	4.80668	4.87341	4.76028	4.89169	4.91512	5.0552	4.8761	4.86543	4.7773	4.87723	4.78678	4.52726	4.82045	4.8827	4.64155
Potra2n10c21331	0	0	0	0	0	0	0	0	0	0	0	0	0	0	0	0	0.130036	0	0	0	0	0	0
Potra2n10c21332	0.586538	0.474968	0.592369	0.61756	0.44409	0.504232	0.412242	0.24602	0.358535	0.32123	0.541881	0.754034	0.898077	0.659174	0.868046	0.575517	0.524	0.408686	0.43237	0.366063	0.471717	0.447811	0.692528
Potra2n10c21333	0	0	0	0	0	0.191025	0	0	0	0.135766	0	0	0	0	0.174343	0	0	0	0	0	0	0.187605	0
Potra2n10c21334	0	0	0	0	0	0	0	0	0	0	0	0	0.125433	0	0	0.231327	0	0	0.13139	0	0	0	0.181493
Potra2n10c21335	1.9951	2.01862	1.96996	2.04114	2.10219	1.84986	2.18579	2.15636	1.99154	2.24087	2.19197	2.27474	2.31703	2.0825	2.38862	2.05321	2.11335	2.33989	2.15118	2.02914	2.51767	1.89643	2.40083
Potra2n10c21336	0	0	0	0	0	0.110002	0	0	0.158876	0	0	0.206311	0.147875	0	0	0	0	0	0	0	0	0	0.212097
Potra2n10c21337	3.02214	2.87568	2.85505	3.06416	3.00474	2.98392	2.96299	2.8757	3.23069	2.70515	2.86329	2.58819	2.75749	2.61515	2.95497	2.73797	2.49723	2.65439	2.67758	2.87916	2.68933	2.60046	2.52236
Potra2n10c21338	0.809702	0.907977	0.834484	0.926152	0.955617	0.9589	0.706013	0.790536	1.05858	0.693508	0.704863	0.886072	0.837682	0.698245	1.02192	0.909521	0.763382	0.926748	0.901435	0.890888	0.823643	0.86583	0.750203
Potra2n10c21339	0	0	0	0	0	0	0	0	0	0	0	0	0	0	0	0	0	0	0	0	0	0	0
Potra2n10c21340	0.765876	0.857882	0.666732	0.717448	0.763939	0.62514	0.775509	0.795254	0.775463	0.798309	0.731434	0.643388	0.736393	0.596192	0.79009	0.629079	0.682733	0.633976	0.77039	0.733161	0.712451	0.752695	0.671927
Potra2n10c21341	4.52671	4.80621	4.39183	4.66366	4.53516	4.50144	4.43826	4.44828	4.59519	4.57776	4.54042	4.63829	4.64164	4.58236	4.69084	4.20914	4.3559	4.42401	4.23352	4.24843	4.48438	4.51298	4.23085
Potra2n10c21342	0.134275	0	0.194557	0.124977	0.184384	0	0	0	0	0	0	0.129629	0.130854	0.191665	0.123844	0.198364	0.135954	0.132303	0.134675	0.199083	0.137816	0.271203	0
Potra2n10c21343	0.242276	0.22127	0.283299	0.259778	0.374536	0.345908	0.240205	0.366082	0.335296	0.525397	0.358556	0.261339	0.259909	0.136132	0.418316	0.198678	0.334484	0.361554	0.309887	0.454692	0.397534	0.330601	0.46105
Potra2n10c21344	0	0	0	0	0	0	0	0	0	0	0	0	0	0	0	0	0	0	0	0	0	0	0
Potra2n10c21345	1.23366	1.05987	1.1574	1.25002	1.20528	1.27116	1.43384	1.62821	1.32749	1.41402	1.21715	1.25124	0.982675	1.32073	1.45783	1.36317	1.34308	1.40293	1.39191	1.59181	1.56285	1.67026	1.63721
Potra2n10c21346	0.489646	0.318182	0.716242	0.351501	0.376589	0.351942	0.487222	0.639051	0.414984	0.599836	0.614009	0.54205	0.760804	0.638077	0.828542	0.536986	0.232495	0.614031	0.56864	0.756451	0.583118	0.581122	0.576914
Potra2n10c21347	0.799853	0.535963	0.447744	0.413833	0.590024	0.795812	0.517812	0.588263	0.65878	0.441933	0.394895	0.659626	0.591104	0.642364	0.969049	0.444849	0	0.317246	0.34064	0.297986	0.301457	0.411243	0.461989
Potra2n10c21348	1.05841	1.51798	1.3634	1.59667	1.11096	1.3021	0.920482	0.999846	1.46602	1.1758	1.24872	1.2385	0.925695	0.82761	1.62923	1.0221	0.859487	0.890156	1.03048	1.19973	1.01004	1.14771	0.852636
Potra2n10c21349	3.43535	3.40185	3.17606	3.80692	3.23957	3.62506	2.97139	2.97184	3.35894	3.09336	2.86524	3.54376	2.9156	3.33129	3.67381	3.32275	3.13687	3.17019	3.07973	3.07255	3.10456	3.34304	2.93604
Potra2n10c21350	0.145482	0.296795	0.209113	0.234619	0	0.191855	0	0	0.31254	0.194906	0.199099	0.128049	0.180358	0	0.210386	0.13919	0	0	0	0	0.192992	0	0
Potra2n10c21351	2.48316	2.72919	2.69939	2.56079	2.66638	2.62465	2.83055	2.83769	2.66965	2.68753	2.76601	2.81324	2.8741	2.75321	2.93312	2.74601	2.75126	2.80341	2.78797	2.66148	2.96568	2.64557	2.97851
Potra2n10c21352	0.527062	0.381739	0.735759	0.437889	0.556894	0.23831	0.616075	0.733019	0.746048	0.562774	0.725564	0.510677	0.496085	0.591567	0.410301	0.519101	0.517759	0.543027	0.469503	0.646699	0.642945	0.521197	0.525928
Potra2n10c21353	0	0	0	0	0	0	0	0	0	0	0	0	0	0	0	0	0	0	0	0	0	0	0
Potra2n10c21354	2.08286	1.96299	1.8264	1.67763	1.9645	1.84488	1.99073	2.21673	2.03309	2.09974	2.23155	1.93547	1.89029	1.8349	1.94328	1.88099	1.85543	2.01598	1.96367	1.95124	2.18129	1.89986	2.03103
Potra2n10c21355	0.400272	0.326782	0.310291	0.456111	0.33403	0.325841	0.26746	0.441317	0.375686	0.364783	0.534807	0.408631	0.450104	0.400829	0.2291	0.324651	0.421234	0.434174	0.395062	0.290542	0.523805	0.426991	0.340774
Potra2n10c21356	3.65765	3.64121	3.71123	3.71761	3.72372	3.73735	3.82016	3.76748	3.73005	3.7484	3.86689	3.76245	3.77547	3.71938	3.94517	3.91693	3.99684	3.89458	3.91278	3.9644	3.89517	3.98096	4.07903
Potra2n10c21357	0.866803	0.917541	1.10299	0.827384	0.93226	0.94204	0.850822	1.03449	1.05411	0.925988	1.12245	0.883785	1.11597	0.917108	1.07009	0.839104	0.682247	0.926204	0.890538	0.755164	0.76501	0.645667	0.707433
Potra2n10c21358	4.59308	4.61351	4.50138	4.65727	4.64061	4.76791	4.53843	4.60215	4.73765	4.60679	4.50311	4.35285	4.28445	4.53299	4.6459	4.36303	4.52957	4.43725	4.40416	4.44438	4.52004	4.5302	4.3786
Potra2n10c21359	3.85135	3.7915	4.21847	4.23781	3.86043	4.2107	3.87033	4.00522	4.24158	3.95461	3.7706	3.86324	3.57893	3.87777	4.01553	4.25082	3.93602	3.72558	3.98025	3.72435	3.51462	3.78786	3.92124
Potra2n10c21360	3.9568	3.91097	3.92527	3.99069	3.62771	3.83108	3.84074	3.8917	3.86976	3.93798	4.05152	3.96892	3.9322	4.09096	3.95416	4.05394	4.03846	3.9022	4.072	4.04932	3.96764	3.9745	3.99152
Potra2n10c21361	0	0	0	0	0	0	0	0	0	0	0	0	0	0	0	0	0	0	0	0	0	0	0
Potra2n10c21362	1.35725	1.22187	0.996509	1.3288	1.33245	1.08722	1.5643	1.50515	1.09026	1.37241	1.37325	2.34722	2.07953	2.17144	2.40348	1.96652	2.05842	2.43532	1.79599	2.39179	2.33777	2.11107	2.23853
Potra2n10c21363	3.39196	3.30175	3.0896	3.45687	3.44237	3.02836	3.43761	3.65019	3.21097	3.76147	3.8248	3.11831	3.12254	3.31284	3.11046	3.29925	3.44839	3.31208	3.34576	3.82149	3.69379	3.56013	3.16777
Potra2n10c21364	0	0	0	0	0	0	0	0	0.129328	0	0	0	0	0	0	0	0	0	0	0.197587	0.238776	0.134311	0
Potra2n10c21365	1.54803	1.62988	1.57787	1.65316	1.54106	1.59793	1.51158	1.69005	1.72026	1.50598	1.76829	1.75805	1.6105	1.7731	1.8349	1.57671	1.46451	1.64648	1.71449	1.86748	1.59362	1.68812	1.59797
Potra2n10c21366	2.28562	2.42838	2.42849	2.36912	2.21279	2.35821	2.2186	2.21475	2.34754	2.38896	2.315	2.1746	2.11153	2.17117	2.10776	2.16404	2.23372	2.21437	2.1749	2.11882	2.03498	2.25401	2.10501
Potra2n10c21367	0.936841	0.94221	1.05514	1.04102	0.951362	0.867111	0.902222	0.862886	0.875622	0.864801	0.768941	1.32925	1.37837	1.29865	1.02407	1.02871	0.932427	1.11613	0.920874	1.26662	0.92271	0.958599	0.848992
Potra2n10c21368	0	0.184377	0	0	0.142285	0.132852	0.141744	0.245348	0	0	0	0.180815	0.219993	0.298101	0	0	0.375801	0.134381	0	0	0	0.265445	0.294976
Potra2n10c21369	0	0	0	0	0	0	0	0.143811	0	0	0.140272	0	0.251765	0	0.120081	0	0	0	0	0	0	0	0.184398
Potra2n10c21370	0	0	0	0	0	0	0	0	0	0	0	0	0	0	0	0	0	0	0	0	0	0	0
Potra2n10c21371	0	0.244195	0	0.144593	0	0.200632	0	0	0	0.145627	0	0	0.169598	0.178899	0.163944	0	0.125599	0	0	0	0.13166	0	0
Potra2n10c21372	0.39643	0.364615	0.319651	0.322338	0	0.264641	0.294113	0.342058	0.239229	0.18923	0.308159	0.480552	0.215422	0.289601	0.396217	0.35665	0.2258	0.26218	0.318145	0.230162	0.269089	0.183579	0.385777
Potra2n10c21373	0	0	0	0	0	0	0	0	0	0	0	0	0	0	0	0	0	0	0	0	0	0	0
Potra2n10c21374	3.03065	2.82445	2.96134	3.03767	2.7826	2.73798	2.78058	2.96413	3.02072	2.69768	2.8228	2.78016	2.66559	2.8044	2.97421	3.17348	2.93715	2.77765	2.85993	2.86671	2.75694	2.9853	2.92538
Potra2n10c21375	0	0	0	0	0	0.223015	0	0.195126	0	0.229947	0.136192	0	0	0.133635	0.207654	0.240868	0.354262	0	0.232418	0.137203	0.23476	0.517367	0.458866
Potra2n10c21376	1.63691	1.63683	1.88804	1.60776	1.58008	1.47356	1.78129	1.94764	1.5188	1.55423	1.73466	1.92325	2.24644	1.7825	2.05418	1.59173	1.68954	1.87866	1.62811	1.59029	1.95297	1.55179	1.89043
Potra2n10c21377	0.240558	0	0	0.223165	0.169794	0	0	0.23555	0	0	0.116323	0.143756	0.250498	0	0.429306	0.21835	0	0.213433	0	0	0	0.36216	0.258767
Potra2n10c21378	2.23515	2.25697	2.24975	2.18322	2.1804	2.23028	2.20398	2.25449	2.13773	2.30097	2.1503	2.20958	2.12516	2.08112	2.15075	2.14109	2.09221	2.15191	2.06477	2.1539	2.17031	2.08856	2.17761
Potra2n10c21379	2.40357	2.43462	2.70413	2.30907	2.39092	1.92424	2.36545	2.70143	2.04718	2.43178	2.47715	2.91756	3.10819	2.61888	2.99573	2.45507	2.46309	2.76764	2.50999	2.30257	2.71484	2.27994	2.72214
Potra2n10c21380	0.476926	0.765119	0.532149	0.569321	0.56938	0.582317	0.423996	0.392765	0.546041	0.413238	0.368863	0.529895	0.431399	0.471622	0.495061	0.3608	0.193298	0.318969	0.45344	0.267824	0.275976	0.50703	0.448018
Potra2n10c21381	0.195693	0.125852	0	0	0	0.127118	0	0	0	0	0	0.2266	0.260967	0	0	0.142399	0	0	0	0	0	0.137491	0
Potra2n10c21382	1.283	1.48916	1.18025	1.11421	1.27581	1.24746	1.12263	1.2127	1.18985	1.08062	1.1986	1.3614	1.56194	1.14106	1.33319	1.06085	0.921653	1.15519	1.16217	0.980007	0.902638	1.18678	1.21508
Potra2n10c21383	1.68169	1.8644	1.83046	1.76954	1.59365	1.73151	1.75607	1.81903	1.58437	1.8991	1.84758	1.88458	2.06604	2.05142	1.6817	1.73201	1.70315	1.86611	1.90606	1.89678	1.56977	1.77523	1.97769
Potra2n10c21384	4.80726	4.85761	4.83258	4.73783	5.00871	5.07546	5.04939	4.90869	5.04622	4.92253	5.05839	4.94647	4.93047	4.92176	4.92727	5.05282	5.14997	5.18124	5.21286	5.22039	4.55687	5.24646	4.9908
Potra2n10c21385	3.31515	3.7132	4.0973	3.77339	4.01995	4.0533	3.92264	3.37618	3.80917	3.54491	3.58414	3.67541	3.42333	3.68663	3.46934	3.67591	3.90167	3.82809	3.86053	3.66708	3.63625	3.54708	3.3488
Potra2n10c21386	3.29765	3.54565	3.9475	3.51588	3.75521	3.99542	3.76081	3.58659	3.70614	3.64777	3.71222	3.50721	3.44615	3.54602	3.7843	3.77977	3.82643	3.88112	3.67107	3.66021	3.84798	3.92916	3.70581
Potra2n10c21387	0.567731	0.731445	0.964362	0.768151	1.07339	0.736749	1.08515	0.802733	0.784694	0.768674	0.702502	0.684047	0.658584	0.758459	0.717441	0.798476	0.873693	0.718161	0.787921	0.716611	0.837788	0.81121	0.694615
Potra2n10c21388	1.87544	1.83459	1.68419	1.87219	1.81736	1.84343	1.84586	1.80639	1.88351	1.78948	1.88369	1.88547	1.90924	1.90356	1.99185	1.82239	1.93349	1.8076	1.83868	1.89891	2.14789	1.89614	1.73467
Potra2n10c21389	2.77799	2.91835	2.70158	3.19219	3.14496	2.5582	3.02173	3.30285	2.91141	3.39686	3.32622	3.01421	2.90225	2.90893	2.99797	3.05822	3.17591	3.16729	3.14929	3.32977	3.32476	3.16009	3.05708
Potra2n10c21390	0.317785	0.321504	0	0.23302	0	0	0	0.200327	0.230543	0.272607	0	0.131237	0.184938	0	0.127206	0	0	0	0	0	0.140402	0	0
Potra2n10c21391	0	0	0	0	0	0	0	0	0	0	0	0	0	0	0	0	0	0	0	0	0	0	0
Potra2n10c21392	2.12483	2.28104	2.69232	2.35595	2.60216	2.6377	2.43002	2.32994	2.45833	2.47681	2.49919	2.33147	2.24847	2.35907	2.31341	2.32003	2.45617	2.43721	2.45117	2.40269	2.39063	2.28927	2.26831
Potra2n10c21393	0	0	0	0	0	0	0	0	0	0	0	0	0	0	0	0	0	0	0	0	0	0	0
Potra2n10c21394	0	0	0	0	0	0	0	0	0	0	0	0	0	0	0	0	0	0	0	0	0	0	0
Potra2n10c21395	0	0	0	0	0	0	0	0	0	0	0	0	0	0	0	0	0	0	0	0	0	0	0
Potra2n10c21396	2.64286	2.70971	2.1868	2.42274	2.12349	2.36311	2.03647	1.98195	2.29396	2.28092	2.13528	2.66631	2.77891	2.81087	2.46677	2.39741	2.27706	2.32303	2.2078	2.36566	2.0633	2.47592	2.20124
Potra2n10c21397	0.740809	0.651019	0.74266	0.860802	0.780198	0.7883	0.384437	0.628884	0.914845	0.768232	0.55894	0.580057	0.540167	0.533746	0.597825	0.512373	0.424468	0.611481	0.448887	0.583953	0.573151	0.533384	0.388109
Potra2n10c21398	5.36045	5.3293	5.07955	5.16117	5.04322	5.04451	5.29699	5.18863	4.83224	5.25025	5.25057	5.49645	5.40984	5.56732	5.32931	5.47338	5.56287	5.49847	5.50737	5.63158	5.44019	5.69432	5.48173
Potra2n10c21399	3.445	3.44348	3.4942	3.48015	3.6765	3.71042	3.58408	3.62403	3.72143	3.46533	3.50315	3.50711	3.40635	3.48795	3.40524	3.47841	3.65191	3.5692	3.44969	3.41254	3.14805	3.551	3.44779
Potra2n10c21400	0	0.177063	0	0	0	0	0	0.135539	0	0	0	0	0.202284	0	0	0	0	0	0	0	0	0	0
Potra2n10c21401	3.8457	3.85373	3.82492	3.85051	4.18918	4.3766	4.38807	3.94782	4.7863	3.69425	3.87454	3.47048	3.52365	3.61208	3.27126	3.53455	3.58177	3.33656	3.84497	3.85311	3.78762	3.53736	3.56576
Potra2n10c21402	0	0	0	0	0	0	0	0	0	0	0	0	0.128055	0	0	0	0	0.219989	0.323466	0	0	0	0
Potra2n10c21403	0	0	0	0	0	0	0	0	0	0	0	0	0	0	0	0	0	0	0	0	0	0	0
Potra2n10c21404	0	0	0	0	0	0	0	0	0	0	0	0	0	0	0	0	0	0	0	0	0	0	0
Potra2n10c21405	2.18651	2.25396	2.33663	2.17492	2.23902	2.30171	2.34121	2.27216	2.21467	2.19888	2.28262	2.32052	2.23146	2.31392	2.161	2.45917	2.41544	2.3136	2.48052	2.34019	2.24347	2.46144	2.26781
Potra2n10c21406	0.508995	0.591753	0.652068	0.753948	0.730237	0.675806	0.619242	0.537457	0.777555	0.551111	0.754748	0.67573	0.571213	0.536897	0.649813	0.554995	0.555519	0.627952	0.526596	0.511928	0.642813	0.520298	0.396857
Potra2n10c21407	0.357381	0.254522	0.282471	0.255348	0.429926	0.428217	0.455157	0.440497	0.426481	0.261926	0.389264	0.429547	0.31907	0.177543	0.522588	0.395444	0.516397	0.441158	0.359432	0.241971	0.503633	0.222456	0.536542
Potra2n10c21408	0.381427	0.321917	0.14684	0.327442	0	0.298474	0.249105	0.143028	0	0.192687	0.243592	0.375858	0.334392	0.130633	0.437358	0.136726	0.133433	0.187369	0.232232	0.269071	0.234649	0.18679	0.344425
Potra2n10c21409	6.50286	6.28946	6.07242	6.19026	6.09916	5.98541	6.43497	6.50491	6.09078	6.50149	6.62547	6.48557	6.58336	6.59558	6.47336	6.65525	6.73495	6.72072	6.67709	6.87762	6.75534	6.82034	6.83116
Potra2n10c21410	3.00276	2.96591	2.983	3.12835	2.87744	2.99351	2.79706	2.88896	3.01703	2.97277	2.91496	2.98472	2.8984	3.05853	2.89066	3.00369	2.99204	2.9805	3.00489	2.97925	3.19891	3.07447	2.87162
Potra2n10c21411	4.18491	4.25736	4.12759	4.28507	4.12521	4.2794	4.26125	4.15105	4.07412	4.16769	4.08067	4.24479	4.13948	4.32923	4.27161	4.35831	4.3844	4.28762	4.41949	4.31918	3.94583	4.38146	4.2604
Potra2n10c21412	0.368469	0.284009	0	0.463713	0.197144	0.367619	0.195334	0.239429	0.236293	0.186505	0.135911	0.449885	0.259744	0.407784	0.330214	0.199389	0.193972	0.362327	0.389699	0.138592	0.313209	0.271879	0.190229
Potra2n10c21413	2.93033	2.95484	2.68098	2.88326	2.7974	2.84229	2.83694	2.78221	2.90761	2.92727	2.84798	2.67215	2.67559	2.8224	2.69475	2.75042	2.66008	2.69859	2.6265	2.58499	2.6709	2.59955	2.76619
Potra2n10c21414	1.15928	1.10915	1.21123	1.13837	1.04712	1.15081	0.924981	0.952099	1.27699	1.13264	1.12344	1.31679	1.44773	1.12516	1.26533	1.20523	1.41614	1.10472	1.59556	1.43837	1.86644	1.28115	1.18186
Potra2n10c21415	0	0.191988	0	0	0	0	0	0	0	0	0	0	0.176877	0	0.168606	0	0	0	0	0	0	0	0
Potra2n10c21416	3.63257	3.68833	3.574	3.63924	3.34801	3.65369	3.45175	3.2096	3.45847	3.19697	3.25907	3.5384	3.34952	3.52963	3.5271	3.35988	3.18381	3.38256	3.27828	3.22349	3.11589	3.22417	2.9799
Potra2n10c21417	3.65346	3.71813	3.61234	3.71161	3.85417	3.91799	3.75916	3.69083	3.78338	3.74235	3.6718	3.55647	3.41439	3.67031	3.51574	3.81005	3.75603	3.72891	3.80562	3.88101	3.6911	3.79651	3.74225
Potra2n10c21418	0	0	0	0	0	0	0	0	0	0	0	0	0	0	0	0.134394	0	0	0	0	0	0	0.223035
Potra2n10c21419	1.67784	1.71756	2.35534	1.61253	2.09271	2.05005	1.97743	2.02762	2.26979	2.0409	2.275	1.75483	1.86916	1.82159	1.65448	2.05568	2.06132	2.31247	2.319	1.72522	2.3032	2.05761	1.38014
Potra2n10c21420	2.22014	2.13931	2.22337	2.21503	2.11163	1.98427	2.1711	2.57558	2.23924	2.54972	2.43285	2.34617	2.15736	2.19556	2.20865	2.26344	2.13598	2.23805	2.2097	2.30422	2.19305	2.23439	2.52233
Potra2n10c21421	0	0	0	0	0	0	0	0	0	0	0	0	0	0	0	0	0	0	0	0	0	0	0
Potra2n10c21422	0.139917	0	0	0	0.137557	0	0	0.24023	0	0.132676	0	1.45101	1.72852	1.5039	1.4964	1.46353	1.47218	1.43552	1.42321	1.46777	1.60883	1.50416	1.31869
Potra2n10c21423	1.4126	1.4082	1.18495	1.3428	1.38547	1.32826	1.33391	1.46752	1.13806	1.3868	1.4886	0.540963	0	0.776704	0.728455	0.767764	0.775693	0.758944	0.556741	0	0.491945	0.524053	0.412713
Potra2n10c21424	3.98559	3.92717	3.70575	3.90889	3.53049	3.72666	3.72404	3.83924	3.67289	3.85577	3.94103	3.91441	3.81215	4.0535	3.90708	4.15456	4.00462	4.03883	3.9507	4.15432	3.99225	4.12715	4.20333
Potra2n10c21425	0	0.134617	0	0	0	0	0	0	0	0	0	0	0	0	0	0	0	0	0	0	0	0	0
Potra2n10c21426	0	0	0	0	0	0.138849	0	0	0	0	0	0	0	0	0	0	0	0	0	0	0	0	0
Potra2n10c21427	2.40734	2.40356	2.1371	2.38213	2.16994	2.03888	2.07975	2.17245	2.09665	2.06013	2.18579	2.39602	2.37821	2.31312	2.45235	2.20113	2.27912	2.05727	2.02265	2.07242	2.06816	2.11749	2.2795
Potra2n10c21428	0	0	0	0	0	0	0	0	0	0	0	0	0	0	0	0	0	0	0	0	0	0	0
Potra2n10c21429	3.79964	3.73944	3.61267	3.73313	3.83459	3.92662	3.88901	3.7824	4.12054	3.76601	3.79963	3.66819	3.46321	3.65183	3.56462	3.63018	3.66539	3.65365	3.66252	3.72521	3.62761	3.71122	3.61418
Potra2n10c21430	0	0	0	0.186763	0	0	0	0	0	0	0	0	0	0	0	0	0	0	0.13668	0	0	0	0
Potra2n10c21431	2.20471	2.07141	2.07317	1.96015	2.07413	2.06002	2.13116	2.17672	1.95739	2.28879	2.04755	2.30897	2.2979	2.32588	2.29329	2.42182	2.23321	2.47487	2.4188	2.31222	2.1003	2.36771	2.46244
Potra2n10c21432	0.66258	0.787396	0.852366	0.677956	0.545014	0.659676	0.634043	0.786617	0.565586	0.648531	0.808687	0.914647	0.923853	0.838294	0.88792	0.91516	0.80592	0.80219	0.835524	0.890527	0.602669	0.943096	0.866067
Potra2n10c21433	0.614332	0.650651	0.501579	0.369354	0	0.268652	0.17306	0.243462	0.248646	0.417307	0.319157	0.453954	0.724264	0.284737	0.8003	0.239623	0.276292	0.445013	0.231179	0.279313	0.367078	0.218464	0.46553
Potra2n10c21434	0	0	0	0	0	0	0	0	0	0	0	0	0	0	0	0	0	0	0	0	0	0	0
Potra2n10c21435	2.59772	2.68737	2.73941	2.65762	2.6425	2.64814	2.59585	2.58042	2.59801	2.66244	2.61405	2.78855	2.80572	2.6297	2.74096	2.45568	2.62686	2.60663	2.6994	2.45617	2.52374	2.33746	2.67443
Potra2n10c21436	1.19546	1.35989	1.26991	1.34762	1.11585	0.852764	1.11408	1.2518	0.774745	1.27444	1.17651	1.7141	1.874	1.52314	1.86298	1.15336	1.12314	1.52292	1.43556	1.19198	1.583	1.36719	1.83465
Potra2n10c21437	3.49371	3.26791	3.4581	3.26054	3.64503	3.299	3.69938	3.44875	3.08568	3.12863	3.09055	3.25514	3.35819	3.31232	2.90251	3.27418	3.19065	2.98591	3.28291	2.36028	2.61795	2.35914	2.6616
Potra2n10c21438	1.09344	1.43278	1.49222	1.51844	1.24089	1.66567	1.4536	1.53223	1.55989	1.4004	1.34105	1.18231	1.14267	0.993521	1.31961	1.05815	0.913865	1.27604	0.975716	1.0008	0.94448	0.949954	1.06606
Potra2n10c21439	0.202354	0.1867	0.146135	0	0	0.24001	0	0	0.249826	0	0	0.12677	0.498527	0	0.552493	0	0.261236	0.132295	0	0.189782	0	0	0.289608
Potra2n10c21440	2.79061	2.82175	2.67483	2.75482	2.492	2.74582	2.8507	2.91638	2.82513	2.87876	2.93102	2.94589	2.90246	2.97537	2.77373	3.21882	3.13027	2.99553	3.14289	3.177	3.13349	3.21937	3.10977
Potra2n10c21441	0	0.132305	0	0	0	0.234196	0.142807	0	0.140979	0	0	0	0	0	0.184702	0	0	0	0	0	0	0	0
Potra2n10c21442	4.44563	4.20094	4.28435	4.51728	4.53572	4.51434	4.29445	4.8603	4.86355	4.54225	4.2162	4.50707	3.79754	4.50962	4.66124	5.03506	4.97272	4.6862	4.84662	4.81313	4.67721	5.16569	5.07535
Potra2n10c21443	0	0	0.177976	0	0	0	0	0	0.130312	0	0	0	0	0.183274	0.201756	0	0	0	0	0	0.225977	0	0.181368
Potra2n10c21444	0	0	0	0	0	0	0	0.205255	0	0	0	0	0	0	0	0	0	0	0	0	0	0	0
Potra2n10c21445	0	0	0	0	0.151828	0	0	0	0	0.13812	0	0	0.171581	0	0	0	0	0	0	0	0	0	0
Potra2n10c21446	0.48602	0.764613	0.636728	0.673016	0.630268	0.557453	0.73305	0.394591	0.363745	0.401843	0.611993	0.687615	0.686154	0.541744	0.548563	0.453618	0.594134	0.297414	0.354552	0.402806	0.538503	0.294742	0.412604
Potra2n10c21447	3.29987	3.34606	3.38429	3.5706	3.40971	3.17974	3.59812	3.66426	3.37995	3.6491	3.6144	3.07546	3.07009	3.13046	3.1413	3.27309	3.32272	3.17844	3.2668	3.45245	3.40112	3.21455	3.20297
Potra2n10c21448	4.28973	4.37409	4.20003	4.54495	4.15849	4.13533	4.36124	4.5057	4.18707	4.36414	4.61404	3.94658	3.69273	4.07233	4.15994	3.93907	3.90681	3.96112	3.96783	4.18255	3.89282	3.958	3.8794
Potra2n10c21449	2.59458	2.62296	2.53009	2.59225	2.73926	2.71523	2.54092	2.55491	2.65911	2.55174	2.64775	2.58012	2.32312	2.36434	2.48362	2.60137	2.55875	2.58486	2.4739	2.33582	2.67615	2.62858	2.56113
Potra2n10c21450	0	0.128785	0	0	0	0	0	0.1396	0	0.134345	0.136806	0.127383	0	0	0.120943	0	0.297631	0.133632	0.189121	0.235255	0	0.133121	0.262987
Potra2n10c21451	3.32297	3.95761	4.08587	3.66157	3.26834	2.67915	3.48317	3.11587	3.17352	2.99022	3.71575	3.58681	3.93966	3.40147	3.40165	2.95366	3.21166	3.23439	2.98172	2.92108	2.68924	2.94901	2.89181
Potra2n10c21452	0	0	0	0	0	0	0	0	0	0	0	0	0	0.13069	0	0	0	0	0	0	0	0.182774	0
Potra2n10c21453	2.01019	2.06202	1.54689	1.73607	2.19409	2.06494	1.88056	1.5985	1.46992	1.11156	1.4166	1.76864	1.96177	1.45636	1.76968	1.82232	1.53992	1.89087	1.60627	1.49502	1.42322	1.08422	1.17317
Potra2n10c21454	2.53292	2.71961	2.79185	2.62812	2.82429	2.94752	2.69777	2.74263	2.89473	2.69743	2.69003	2.86237	2.71888	2.84776	2.86669	2.78614	2.93086	2.74206	2.72196	2.61708	3.02232	2.64092	2.74907
Potra2n10c21455	0.952059	0.980892	0.851634	1.02279	1.13807	1.10391	0.975542	0.940666	0.921845	1.02567	0.95825	0.993921	1.01881	0.757894	0.811182	0.850863	0.716181	0.950314	0.854556	0.831292	0.943676	0.743713	0.873447
Potra2n10c21456	0	0	0	0	0	0	0	0	0	0.137964	0	0	0	0	0	0	0	0	0	0	0	0	0
Potra2n10c21457	4.0619	3.95345	3.9447	4.13988	4.15322	4.01425	3.95851	4.07678	4.18512	3.98123	4.0471	3.82602	3.9202	3.94559	3.91039	4.13795	4.04169	3.89185	4.02327	4.09954	3.88917	4.2117	4.01268
Potra2n10c21458	2.76581	2.688	3.00014	2.70934	2.92562	2.6682	2.67358	2.55539	2.60425	2.73216	2.52219	2.75537	2.92167	2.74603	2.74224	2.5909	2.63646	2.82103	2.62027	2.72991	2.68769	2.51551	2.6253
Potra2n10c21459	4.12859	4.35972	4.11546	4.2094	4.40217	4.45296	4.05835	4.07822	4.31066	4.15943	4.08649	4.18113	4.16169	4.27629	4.37269	4.10347	4.09801	4.17144	4.23529	4.10201	4.21327	4.14551	4.17155
Potra2n10c21460	3.02209	2.96516	2.87826	2.96941	2.887	2.89549	3.15805	3.22291	2.97409	3.21808	3.19204	2.86785	2.75169	2.80772	2.93995	3.05655	2.97021	2.92783	2.96172	3.14912	2.97959	2.89332	3.0777
Potra2n10c21461	0	0	0	0	0	0	0	0	0	0	0	0	0	0	0	0	0	0	0	0	0	0	0
Potra2n10c21462	1.36185	1.3347	1.37845	1.27037	1.28434	1.16251	1.25749	1.39631	1.18458	1.38943	1.48918	1.32545	1.34673	1.10765	1.10035	0.955635	0.907883	1.16466	1.15717	0.917025	1.37116	0.88237	1.0159
Potra2n10c21463	2.40674	2.46609	2.40126	2.40118	2.39125	2.58699	2.60759	2.58321	2.61491	2.63754	2.68115	2.43214	2.45245	2.49178	2.26329	2.63736	2.67841	2.57569	2.56838	2.53894	2.42822	2.54622	2.49233
Potra2n10c21464	0	0	0	0	0	0	0	0	0	0	0	0	0	0	0	0	0	0	0	0	0	0	0
Potra2n10c21465	3.49263	3.57351	2.53027	2.90178	1.25453	1.603	1.3401	1.15839	1.4127	1.22111	1.41119	3.64145	4.19144	3.15368	3.8663	2.46314	2.19797	3.00589	2.09642	2.85912	1.86723	2.71544	1.9737
Potra2n10c21466	0	0	0	0	0	0	0	0	0	0	0	0	0	0	0	0	0	0	0	0	0	0	0
Potra2n10c21467	1.12601	1.38227	1.14624	1.17303	0.933366	1.03642	1.25454	1.03004	1.02465	0.999842	1.26937	1.02031	1.34692	1.08801	1.13254	0.948573	1.13539	1.0963	0.978424	1.13558	1.05916	1.07386	1.20234
Potra2n10c21468	0	0	0	0	0	0	0	0.133791	0	0.129116	0	0.129988	0.130268	0.136858	0.123466	0	0	0	0	0	0	0	0
Potra2n10c21469	1.69149	1.42693	1.20723	1.36268	1.12135	1.82209	1.01425	1.17181	1.90291	0.969893	0.608924	1.35534	1.80217	1.78348	2.73429	0.912839	0.715317	0.817242	0.733533	0.787747	0.748119	0.926144	0.805164
Potra2n10c21470	0.151907	0	0	0	0	0.137968	0	0	0	0	0	0	0.173906	0	0.236016	0	0	0	0	0	0	0	0
Potra2n10c21471	4.44801	4.32152	4.02258	4.16595	4.31375	4.16529	4.25386	4.38458	4.36845	4.31395	4.08562	3.89681	3.90934	4.05559	3.81897	4.17039	4.06022	4.03945	4.03	4.02322	4.18055	4.12744	4.01115
Potra2n10c21472	0	0	0	0	0	0	0	0	0	0	0	0	0	0	0	0	0	0	0	0	0	0	0
Potra2n10c21473	0	0	0	0	0	0	0	0	0	0	0	0	0	0	0	0	0.130036	0	0	0	0	0	0
Potra2n10c21474	2.87372	2.97977	3.29273	3.03692	3.07847	3.09158	3.10318	2.97375	2.86288	2.89837	2.92561	3.39713	3.38595	3.4117	3.31094	3.35532	3.48688	3.46215	3.3146	3.26505	3.07929	3.47379	3.34649
Potra2n10c21475	0	0	0	0	0	0	0	0	0	0	0	0	0	0	0	0	0	0	0	0	0	0	0
Potra2n10c21476	3.57826	3.41606	3.31963	3.34948	3.30314	3.3777	3.58677	3.63517	3.38425	3.55137	3.61319	3.311	3.36095	3.39941	3.41392	3.47746	3.60919	3.48203	3.39019	3.67311	3.69599	3.54484	3.61484
Potra2n10c21477	0	0	0	0	0	0	0	0	0	0	0	0	0	0	0	0	0	0.131848	0	0	0	0	0
Potra2n10c21478	0.8065	0.730716	0.656975	0.760217	0.469732	0.507889	0.564499	0.440262	0.356272	0.347367	0.495896	0.598419	0.674402	0.844992	0.797685	0.661776	0	0.47829	0.426895	0.41474	0.414015	0	0.334112
Potra2n10c21479	1.07026	1.14326	1.07756	1.23222	1.336	1.20384	0.954075	1.11209	1.23384	1.0857	1.00872	1.08046	1.1571	1.17481	1.31586	1.04872	1.10197	1.00114	0.974564	0.949913	0.845057	0.918944	1.05024
Potra2n10c21480	0	0	0	0	0	0	0	0	0	0	0	0	0	0	0	0	0	0	0	0	0.135512	0	0
Potra2n10c21481	1.01642	0.995017	1.24389	1.13443	0.931502	0.894601	0.883478	0.770936	0.884514	0.909652	1.06787	1.05788	1.0754	1.1362	0.982843	0.99684	0.993834	1.04713	0.970783	0.968584	0.975294	0.923129	0.893757
Potra2n10c21482	5.57886	5.46898	5.40341	5.56265	5.55682	5.53566	5.50528	5.6503	5.52136	5.68231	5.55613	5.42201	5.32143	5.51747	5.57278	5.59913	5.47176	5.4829	5.46636	5.67148	5.47727	5.58663	5.52885
Potra2n10c21483	0	0	0	0	0	0	0	0	0	0	0	0	0	0	0	0	0	0	0	0	0	0	0
Potra2n10c21484	5.02439	4.922	5.01332	5.03674	5.07034	5.12018	4.91969	4.96402	5.13654	4.96647	4.75538	5.13186	5.07886	5.10617	5.05279	5.20704	5.1891	5.1503	5.06384	5.04856	4.83209	5.13378	5.04257
Potra2n10c21485	2.48549	2.50645	2.56188	2.67745	2.69899	2.75629	2.44533	2.51803	2.61553	2.50676	2.38391	2.45243	2.27398	2.29825	2.4627	2.38483	2.27144	2.25337	2.44076	2.23337	2.22248	2.28543	2.36811
Potra2n10c21486	1.4062	1.26764	1.45206	1.32246	0.947303	0.778183	1.05054	1.26091	0.824354	1.00518	0.983963	1.5235	2.3046	1.4873	1.9896	1.12422	0.95008	1.23687	1.05199	0.864801	1.29935	1.06236	1.76003
Potra2n10c21487	5.57883	5.36797	5.14261	5.2272	5.31672	5.2015	5.55055	5.55662	5.44056	5.57451	5.51985	5.2074	5.20131	5.32123	5.18436	5.42183	5.46493	5.39811	5.39123	5.7001	5.67524	5.57636	5.47583
Potra2n10c21488	0	0	0	0	0	0	0	0	0	0	0	0	0	0	0	0	0	0	0	0	0	0	0
Potra2n10c21489	3.65246	3.93154	4.24929	4.01432	3.61646	3.81868	3.31282	3.75171	3.64691	3.96694	3.88064	4.55676	4.4608	4.53882	5.22205	4.11793	4.03765	4.45656	4.3124	4.08698	4.43066	3.82379	4.22105
Potra2n10c21490	0.824742	0.850759	1.08203	1.00618	0.69866	0.769023	0.815445	1.41349	0.744294	0.919567	0.809007	1.23064	0.896314	1.03293	1.63834	0.854186	0.843093	1.1539	1.03689	0.922218	1.11873	0.875171	0.970025
Potra2n10c21491	1.58699	1.7054	1.61353	1.41718	1.54651	1.76558	1.66083	1.35682	1.65272	1.5731	1.50318	1.46031	1.88286	1.46183	1.44173	1.52412	1.361	1.66908	1.73497	1.49019	1.55599	1.23137	1.33825
Potra2n10c21492	1.68605	1.58618	1.8261	1.79205	1.78598	1.71469	1.35963	1.37741	1.85749	1.59964	1.7168	1.65727	1.97002	1.50411	1.81752	1.58125	1.63807	1.51667	1.63808	1.50598	1.69501	1.46365	1.60308
Potra2n10c21493	0.843504	0.703946	1.05989	0.594866	0.483981	0.564895	0.529898	0.646371	0.464064	0.603959	0.563378	1.02603	1.94696	1.67321	2.23936	1.09738	0.608711	1.6328	1.46516	1.26912	1.54832	1.16693	1.56251
Potra2n10c21494	1.91076	2.04311	1.82783	1.92032	1.81933	1.73143	1.69746	1.79526	1.76306	1.75109	1.87582	1.78229	1.87561	1.89821	1.88483	1.73501	1.59651	1.75245	1.56592	1.74809	1.26679	1.49803	1.69801
Potra2n10c21495	0	0.150114	0	0	0	0	0	0	0	0	0	0	0	0	0	0	0	0	0.166589	0	0	0	0
Potra2n10c21496	4.25286	4.55836	4.15589	4.23021	4.05853	4.00281	4.08228	3.92507	4.14338	4.17476	4.18511	3.95357	4.185	3.87192	4.30946	3.82692	3.70894	3.76353	3.61406	3.76042	3.56693	3.96157	3.9413
Potra2n10c21497	5.58489	5.42497	5.47425	5.44661	5.67853	5.42928	6.01038	5.97948	5.6272	5.93612	5.98232	5.69602	5.47917	5.84434	5.54603	5.9457	5.98038	5.89496	5.95033	6.2396	6.07287	5.96209	5.90617
Potra2n10c21498	2.44673	2.27079	2.08765	2.40218	2.17092	2.10233	2.44368	2.41805	2.30921	2.52461	2.49881	2.70973	2.64377	2.62401	2.84804	2.63404	2.52096	2.75416	2.61043	3.03636	3.13398	2.66362	2.7056
Potra2n10c21499	0	0	0	0	0	0	0	0	0	0	0	0	0	0	0	0	0	0	0	0	0	0	0
Potra2n10c21500	2.05405	1.92363	2.83075	1.76155	2.38607	2.41268	2.6531	2.68394	2.78732	2.48378	2.8367	1.96516	2.51077	2.22548	2.03956	2.8439	2.92589	3.03384	2.75476	2.33443	3.26667	2.73244	1.77663
Potra2n10c21501	3.02699	3.10186	2.97767	2.97694	3.09328	3.08196	2.99531	3.09401	2.88251	2.94664	3.05968	2.91993	2.74632	2.77737	2.78821	2.88113	2.90337	2.97511	2.87848	2.80856	2.98534	2.9498	2.88931
Potra2n10c21502	0	0	0	0	0	0	0	0	0	0	0	0	0	0	0	0	0	0	0	0	0	0	0
Potra2n10c21503	2.34309	2.27615	2.40526	2.24012	2.33263	2.48506	2.59148	2.40253	2.49903	2.46872	2.51812	2.53951	2.34825	2.43747	2.25839	2.3055	2.49991	2.57974	2.49977	2.62285	2.63707	2.43685	2.44511
Potra2n10c21504	1.84298	1.91516	1.85382	1.7394	1.87011	1.75041	1.77245	1.60063	1.79791	1.74004	1.78269	1.68157	1.78096	1.50085	1.6864	1.56656	1.75982	1.56445	1.56263	1.4037	1.57194	1.54695	1.53599
Potra2n10c21505	0.440119	0.454273	0.374704	0.323467	0.219657	0.271573	0.262113	0.361189	0.138829	0.510743	0	0.263422	0.547008	0.480545	0.125419	0.228091	0.295347	0.144254	0.196734	0.296752	0.241662	0.139357	0.442656
Potra2n10c21506	0	0	0	0	0	0	0	0	0	0	0	0	0	0	0	0	0	0	0	0	0	0	0
Potra2n10c21507	0.276651	0.283324	0.283778	0.390033	0.197265	0.219065	0.137436	0.337487	0.465527	0.320169	0.269078	0.264311	0.37486	0.137156	0.541727	0.142154	0.308697	0.471191	0.418056	0.283302	0.400839	0.236399	0.409147
Potra2n10c21508	0.864669	0.988854	0.747397	0.943727	1.01169	1.10719	0.904847	0.865562	0.943538	1.03985	0.955915	0.869045	0.689823	0.718366	0.759081	1.10605	0.907507	0.771156	0.714592	0.948453	0.797013	0.863773	0.956568
Potra2n10c21509	4.00363	4.11305	4.21565	4.12024	4.26366	4.23966	4.30213	4.23205	4.11785	4.32029	4.23861	4.36518	4.27718	4.29763	4.30536	4.44556	4.49944	4.43107	4.49393	4.36267	4.33499	4.40883	4.41785
Potra2n10c21510	3.85132	3.81159	3.84791	3.91878	3.84533	3.9998	3.91188	3.83013	3.97287	3.90117	3.87203	3.79654	3.63742	3.84706	3.76824	4.0074	3.96222	3.90635	3.89571	3.7924	3.71758	4.00997	3.8249
Potra2n10c21511	0	0	0	0	0	0	0	0	0	0	0	0	0	0	0	0	0	0	0	0	0	0	0
Potra2n10c21512	1.47	1.64734	1.47309	1.53226	1.5613	1.63611	1.49148	1.61524	1.55581	1.51251	1.53997	1.57758	1.43663	1.36733	1.48128	1.53084	1.42327	1.4435	1.38491	1.44477	1.47279	1.30995	1.49733
Potra2n10c21513	3.22959	3.31154	3.12871	3.23832	3.3632	3.44657	3.206	3.25189	3.29502	3.27983	3.17945	3.64005	3.53941	3.62823	3.73027	3.56954	3.60186	3.57016	3.64277	3.60195	3.58496	3.51461	3.4233
Potra2n10c21514	0.910248	0.961655	1.07148	0.910699	0.991983	0.895868	1.18557	0.936206	1.1129	1.04968	0.998926	0.981521	1.10002	0.998104	0.919388	0.872948	1.0958	0.975603	0.97595	0.910302	1.01752	0.841275	1.0987
Potra2n10c21515	3.76145	3.76184	3.72675	3.74892	3.77102	3.36171	3.84753	4.01949	3.6125	3.91698	3.89067	3.99989	3.96839	3.90041	4.04814	3.74936	3.75621	3.94119	3.86146	3.95233	4.07956	3.83457	4.08696
Potra2n10c21516	5.99161	5.81516	5.61206	5.73564	5.70941	5.58101	6.06303	6.09384	5.63851	6.04493	6.06224	5.6998	5.70477	5.91893	5.59264	5.9962	6.04588	5.96833	5.89996	6.19181	5.98181	6.07138	6.03078
Potra2n10c21517	0	0	0	0	0	0	0	0	0	0	0	0	0	0	0	0	0	0	0	0	0	0	0
Potra2n10c21518	3.58564	4.56073	4.79495	4.2235	4.43148	4.62104	4.42873	3.92656	4.38972	4.33286	4.34853	4.58993	4.43129	4.55786	4.26058	3.69859	4.45124	4.45459	4.07818	3.80724	4.29745	4.34034	4.20614
Potra2n10c21519	0	0	0	0	0	0	0	0	0	0	0	0	0	0	0	0	0	0	0	0	0	0	0
Potra2n10c21520	3.29184	3.23098	3.34612	3.18346	3.22902	3.22381	3.24911	3.31771	3.18632	3.35416	3.232	3.19112	3.1222	3.27377	3.02177	3.16311	3.27642	3.0446	3.06573	3.2117	2.94191	3.08953	3.28178
Potra2n10c21521	0.20965	0.19261	0.260688	0	0.297138	0	0	0.146428	0.142526	0.198813	0	0	0.247355	0.342938	0.290795	0.134479	0.130377	0.129878	0.186409	0.133043	0.132753	0	0.380981
Potra2n10c21522	0.9181	0.928996	1.03135	1.05541	1.02555	0.956059	1.28528	1.55349	0.855737	1.23274	1.34328	0.99819	1.27247	0.99944	1.17446	1.22276	1.20635	1.28937	1.37956	1.34398	1.46234	1.29616	1.48008
Potra2n10c21523	0	0	0	0	0	0	0	0	0	0	0	0	0.124272	0	0	0	0	0	0	0	0	0	0
Potra2n10c21524	0.397816	0.575483	0.707975	0.435573	0.316449	0.558659	0.279332	0.280206	0.588561	0.377256	0.338299	0.642971	0.669464	0.375436	0.737748	0.409792	0.711149	0.551549	0.347091	0.450183	0.61888	0.305768	0.473875
Potra2n10c21525	3.51673	3.58919	4.06656	3.89938	3.37168	3.53244	3.50757	3.58437	3.55897	3.47745	3.76543	3.79894	3.56789	3.74525	3.85901	4.13662	3.94421	3.77704	3.83244	3.72137	3.8858	4.17456	3.85377
Potra2n10c21526	0	0	0	0	0	0	0	0	0	0	0	0	0	0	0	0	0	0	0	0	0	0	0
Potra2n10c21527	1.73662	1.63953	1.62066	1.67076	1.69505	1.5341	1.68869	1.91015	1.55512	1.71415	1.85341	1.81846	1.85486	1.82292	1.63834	1.80431	1.67276	1.66875	1.73102	1.79012	1.79783	1.72166	1.85725
Potra2n10c21528	1.20986	1.26198	1.18209	1.11189	1.38789	1.12772	1.62396	1.57555	1.52122	1.52429	1.74293	1.28149	1.47349	1.37204	1.33604	1.31195	1.37892	1.52896	1.63053	1.78246	1.94338	1.62119	1.77752
Potra2n10c21529	0	0	0	0	0	0	0	0	0	0	0	0	0	0	0	0	0	0	0	0	0	0	0
Potra2n10c21530	0	0	0	0	0	0	0	0	0	0	0	0	0	0	0	0	0	0	0	0	0	0	0
Potra2n10c21531	0.141944	0.132696	0.147018	0	0	0	0.20389	0.32043	0	0.19015	0.141222	0.128497	0	0	0	0.195686	0	0.134972	0	0	0.138122	0	0
Potra2n10c21532	0.679024	0.808715	0.684762	0.757741	0.53493	0.548875	0.681633	0.575128	0.46475	0.681437	0.609842	0.500217	0.619513	0.815334	0.611516	0.777172	0.452215	0.706213	0.453559	0.562564	0.530765	0.575833	0.666536
Potra2n10c21533	0.254045	0.329921	0.369722	0.386352	0.611463	0.409324	0.292156	0.578907	0.482167	0.421638	0.619752	0.279319	0.465201	0.434312	0.309626	0.449237	0.450906	0.431885	0.451142	0.679075	0.5124	0.414174	0.54794
Potra2n10c21534	2.5567	2.50651	2.50318	2.38477	2.63862	2.55802	2.64203	2.56058	2.60724	2.657	2.60364	2.57693	2.49588	2.5451	2.43762	2.50521	2.53792	2.5933	2.5723	2.41831	2.42001	2.50334	2.33712
Potra2n10c21535	0.141099	0.444118	0.429783	0.411164	0.280847	0.315804	0.198345	0.140448	0.300477	0.296404	0.137989	0.289537	0.631198	0.190412	0.611685	0.199046	0.451688	0.13663	0.275175	0.138255	0.140249	0.191071	0.189677
Potra2n10c21536	3.08637	3.10393	3.17783	3.19177	2.8408	2.65999	2.94323	3.10283	2.66568	2.94878	3.10218	3.47825	3.60511	3.24261	3.61949	3.00431	2.99767	3.53478	3.32638	2.97757	3.09133	2.89937	3.23572
Potra2n10c21537	2.07543	2.16471	1.80976	2.09204	2.47628	1.98394	2.34632	2.37337	2.45055	2.21156	2.23144	2.48424	2.76564	1.95747	2.23462	2.09974	1.99924	2.53627	1.93455	2.27407	2.39196	1.88816	2.41753
Potra2n10c21538	0	0	0	0	0	0	0	0	0	0	0	0	0	0	0	0	0	0	0	0	0	0	0
Potra2n10c21539	0	0	0	0	0	0	0	0	0	0	0	0	0	0	0	0	0	0	0	0	0	0	0
Potra2n10c21540	0	0	0	0	0	0	0	0	0	0	0	0	0	0	0	0	0	0	0	0	0	0	0
Potra2n10c21541	1.02398	0.890165	1.04022	1.10064	1.02369	0.952496	0.95393	0.941364	0.988418	0.992707	1.05451	1.03584	0.967736	0.881697	0.76733	0.911667	0.963246	0.858779	1.02651	0.911098	0.878835	0.714242	0.832321
Potra2n10c21542	0.31128	0.43977	0.447981	0.607563	0.859185	0.686238	0.561037	0.419068	0.60593	0.386696	0.766356	1.104	1.26999	1.10127	1.23919	1.1533	0.992309	1.07961	1.01226	1.07487	0.894086	1.13041	1.1885
Potra2n10c21543	2.94374	3.03234	3.09478	3.08957	2.99712	3.17512	2.99989	3.0287	3.01912	3.05414	3.05838	2.93371	2.95993	2.92269	3.00168	3.10618	3.11451	3.00334	3.08585	3.00462	3.02592	3.13071	2.9933
Potra2n10c21544	0	0	0	0	0	0	0	0	0	0	0	0	0	0	0	0	0	0	0	0	0	0	0
Potra2n10c21545	0.458148	0.33294	0.264063	0.138864	0.208502	0.463932	0.254617	0.387984	0.518073	0.562172	0.202708	0.637008	1.31237	0.53204	0.758264	0.380573	0.237746	0.192792	0.393396	0.417141	0.185514	0.532403	1.28991
Potra2n10c21546	4.63311	4.64401	4.64437	4.83027	4.07171	4.33737	4.07168	3.90727	4.15309	4.08019	3.98929	4.81666	4.61976	4.757	4.9321	4.40488	4.38319	4.2976	4.40965	4.17994	4.15383	4.40377	4.13985
Potra2n10c21547	0	0	0	0	0	0	0	0	0	0	0	0	0	0	0	0	0	0	0	0	0	0	0
Potra2n10c21548	0.869389	0.858113	0.903831	0.818657	0.723142	0.594063	0.771681	0.939384	0.688014	0.764302	0.997912	0.872501	0.727371	0.814201	0.806202	0.77412	0.573225	0.896777	0.720096	0.551345	0.566147	0.783475	0.704637
Potra2n10c21549	0	0	0	0	0	0	0	0	0	0	0	0	0	0	0	0	0	0.129515	0.133762	0	0	0	0
Potra2n10c21550	3.59654	3.60982	3.36739	3.40916	3.24375	3.06047	3.26291	3.34362	3.04612	3.23799	3.39507	3.55147	3.72719	3.48985	3.52773	3.31591	3.46237	3.47068	3.1895	3.26374	2.81514	3.40098	3.25711
Potra2n10c21551	2.79234	2.81899	2.88211	2.79016	2.94519	2.94854	2.94342	2.97569	3.04632	2.79059	2.91504	2.88719	2.73608	2.83672	2.99482	2.82071	2.92966	2.8224	2.9621	2.87263	2.907	2.94579	2.95982
Potra2n10c21552	2.35424	2.3511	2.48641	2.45987	2.48308	2.52224	2.42783	2.47851	2.5187	2.53773	2.28247	2.63775	2.32317	2.65767	2.49564	2.57685	2.65362	2.34114	2.42666	2.36464	2.39825	2.58675	2.67377
Potra2n10c21553	0	0.132148	0	0	0	0	0	0	0.139521	0.138033	0	0	0.126145	0	0	0	0.131825	0	0	0	0	0.132088	0
Potra2n10c21554	0	0	0	0	0	0	0	0	0	0	0	0	0	0	0	0	0	0	0	0	0	0	0
Potra2n10c21555	0.316206	0.258267	0.321786	0.389787	0.311398	0.32267	0.140964	0.279637	0.361861	0.424614	0.138387	0.469964	1.02409	0.40865	0.518637	0	0	0.237154	0.274937	0.278446	0.196398	0.237208	0.571516
Potra2n10c21556	3.79487	3.64211	3.61901	3.76703	3.74251	3.77809	3.59597	3.6775	3.82058	3.72789	3.50582	3.73506	3.6268	3.86647	3.72054	3.7242	3.70032	3.68317	3.71924	3.75372	3.88812	3.84879	3.80162
Potra2n10c21557	0	0	0	0	0	0	0	0	0	0	0	0	0	0	0	0	0	0	0	0	0	0	0
Potra2n10c21558	0	0	0	0	0	0	0	0	0	0	0	0	0	0	0	0	0	0	0	0	0	0	0
Potra2n10c21559	1.79474	1.86075	1.67963	1.69333	1.70033	1.83026	1.75316	1.56457	1.76124	1.40886	1.56129	1.84518	2.06845	1.86631	2.12885	1.6545	1.67789	1.72334	1.85808	1.621	1.60325	1.58812	1.66923
Potra2n10c21560	0.812317	0.932753	0.8068	0.746019	0.695556	0.641055	0.586173	0.771821	0.702788	0.810916	0.681082	1.22814	1.36152	1.08911	1.13456	0.666773	0.711311	0.721766	0.806559	0.492627	0.73436	0.69293	1.32175
Potra2n10c21561	4.07431	4.07598	4.08988	4.02122	4.19756	4.23252	4.10667	4.05113	4.15668	4.07898	4.02376	4.03267	4.01115	4.06955	3.8861	4.00356	4.08196	4.06485	3.97836	3.92235	3.51425	4.14461	3.98306
Potra2n10c21562	0.790298	0.760421	0.859058	0.820389	0.785724	0.909611	0.832565	0.887155	0.85848	0.928409	1.00523	0.855319	0.993212	0.74054	0.95197	0.84817	0.993486	0.974871	1.01888	1.11142	0.866784	1.02258	1.00709
Potra2n10c21563	0	0	0	0	0	0	0	0	0	0	0	0	0	0	0	0	0	0	0	0	0	0	0
Potra2n10c21564	0	0	0	0	0	0	0	0	0	0	0	0	0	0	0	0	0	0	0	0	0	0	0
Potra2n10c21565	3.05743	3.42773	3.02729	3.05186	3.03728	3.04985	2.94751	2.68341	2.73358	2.83528	2.74861	3.09593	3.22412	3.12447	3.00387	2.50165	2.81321	2.82224	2.64048	2.36715	2.49374	2.21521	2.54952
Potra2n10c21566	4.64532	4.72244	4.85615	4.45111	4.47238	4.53061	4.62196	4.57342	4.23459	4.6727	4.71983	4.73736	4.92161	4.76513	4.49696	4.69523	4.8178	5.00541	4.72329	4.92387	4.89235	4.79895	4.60264
Potra2n10c21567	0	0	0	0	0	0	0	0	0	0	0	0	0.125701	0	0.119119	0.135596	0	0	0	0	0	0	0
Potra2n10c21568	4.07724	3.99078	3.94322	4.01411	4.02091	3.92781	4.10333	4.11469	3.88931	4.05131	4.17563	3.9818	3.86825	3.95914	3.99249	4.03428	3.96115	4.13601	4.06697	4.09252	4.16679	4.00603	4.08823
Potra2n10c21569	5.21327	5.0316	5.15308	4.8036	4.77612	5.04144	5.14684	5.0002	4.7729	5.16954	5.21103	5.06638	4.838	5.22135	4.87187	5.45924	5.60385	5.40284	5.45572	5.25587	5.18295	5.52267	5.33584
Potra2n10c21570	2.93697	2.98874	3.00816	2.87797	3.12426	2.86172	2.98672	2.85353	2.83482	2.87648	2.91627	3.0776	2.93227	2.80436	3.00577	2.53089	2.81726	2.92454	2.88017	2.71523	3.02065	2.56465	2.83687
Potra2n10c21571	0	0	0	0	0	0	0	0	0	0	0	0	0	0	0	0	0	0	0.132497	0	0	0	0.127316
Potra2n10c21572	1.77698	1.71635	1.52764	1.82502	1.82525	1.63585	1.81259	1.84377	1.69567	1.93345	1.97111	2.31283	2.25242	2.40243	2.39865	2.44429	2.45229	2.46401	2.38263	2.5734	2.68103	2.46763	2.60447
Potra2n10c21573	0.424964	0.327238	0.36897	0.420419	0.387519	0.553873	0.380324	0.495185	0.49616	0.367235	0.444917	0.643958	0.538962	0.524108	0.414716	0.430178	0.55554	0.482936	0.41187	0.455778	0.432154	0.318477	0.436215
Potra2n10c21574	0.133126	0.211476	0.363756	0.250041	0.301822	0.178148	0.132951	0.345582	0.262798	0.25634	0	0.197215	0.241499	0.288414	0	0.329612	0.144512	0.238297	0	0.210634	0.296301	0.207544	0
Potra2n10c21575	0.347265	0.260633	0.144276	0.187548	0.143647	0.42513	0.244302	0.314562	0.524673	0.270661	0	0.367103	0	0.359236	0.924847	0	0	0.334023	0.137278	0	0	0.191649	0.189322
Potra2n10c21576	0	0	0	0	0	0	0	0	0	0	0	0	0	0	0	0	0	0	0	0	0	0	0
Potra2n10c21577	2.12915	2.17671	2.17776	2.02451	2.0786	2.17237	2.11224	2.18392	2.14929	2.08656	2.15267	2.03199	2.02102	2.03664	1.95447	1.97306	1.98686	1.87255	1.99253	1.94229	2.05539	1.98173	1.88274
Potra2n10c21578	2.11889	2.38813	2.29004	2.28425	2.30603	2.41842	2.36557	2.45227	2.59653	2.28083	2.24528	2.18919	2.24958	2.27228	2.14772	2.37558	2.35882	2.17904	2.29785	2.33937	2.39002	2.39027	2.44008
Potra2n10c21579	2.16718	2.33397	2.42338	2.40895	2.46344	2.42516	2.28768	2.1782	2.45439	2.1939	2.15523	2.31438	2.30552	2.2689	2.41023	2.26422	2.15501	2.23806	2.16017	2.24128	2.07242	2.11773	2.32649
Potra2n10c21580	0.192014	0.215787	0.373577	0	0.137566	0.181154	0.135158	0.404629	0.13395	0.177802	0	0.206832	0.444527	0.351937	0.118404	0	0.4151	0.225299	0.185438	0.219259	0.188309	0.181737	0.2402
Potra2n10c21581	0.142209	0	0	0	0	0.131712	0	0	0	0	0	0	0.409701	0.134866	0	0	0	0	0	0	0	0	0
Potra2n10c21582	2.69922	2.75044	2.88468	2.75127	2.86144	2.7565	2.83993	2.79756	3.24961	2.70124	2.75947	2.7936	2.8946	2.75973	2.74044	2.98383	2.89667	2.81607	2.93765	2.94007	3.04464	2.79935	2.8069
Potra2n10c21583	0.955528	1.23748	1.39601	1.2749	0.793261	0.813348	1.14105	0.883327	1.43082	0.868247	0.644108	0.708799	0.689857	0.812717	0.809711	0.989598	0.889867	0.814315	0.665801	0.795458	0.669391	0.890339	0.857741
Potra2n10c21584	3.04274	2.98581	2.9822	2.87838	2.86085	2.83795	3.06515	3.00261	2.65474	2.99698	3.02102	3.26705	3.12745	3.1595	3.03018	3.19775	3.22123	3.18216	3.13536	2.97424	3.01846	3.13837	3.19808
Potra2n10c21585	0.610084	0.535758	0.37283	0.602	0.313438	0.411208	0.206294	0.47265	0.250269	0.457147	0.369338	0.605013	0.546782	0.585722	0.803956	0.579902	0.520651	0.558609	0.616059	0.684766	0.48309	0.833754	0.823265
Potra2n10c21586	0.994751	1.05283	0.955396	0.915023	1.06882	0.983399	1.1554	1.07836	0.961954	0.92986	1.11735	1.1386	1.11357	1.07415	1.15105	1.03631	1.08261	1.09681	0.933332	0.909954	1.10194	1.08722	0.984191
Potra2n10c21587	1.83106	1.90355	1.92479	1.71238	1.50543	1.6042	1.64643	1.67893	1.48709	1.65664	1.75024	1.79526	1.81013	1.67145	1.45812	1.58215	1.74373	1.60487	1.60479	1.61615	1.50199	1.65429	1.75409
Potra2n10c21588	0.878707	1.02705	1.20976	1.14955	0.932938	1.0188	1.08945	1.08581	0.96607	0.968475	0.990201	1.13647	1.06227	1.07399	0.918786	0.893537	1.02068	0.821201	1.11706	0.824825	0.899727	0.972472	0.837885
Potra2n10c21589	4.66315	4.65886	4.60409	4.58033	4.56562	4.64663	4.73885	4.66637	4.55574	4.74543	4.6736	4.62457	4.56511	4.72101	4.46632	4.80373	4.86117	4.83364	4.86581	4.92708	4.76999	4.85065	4.74131
Potra2n10c21590	3.5496	3.52301	3.65689	3.5399	3.64915	3.75735	3.64714	3.73191	3.76938	3.69082	3.78747	3.701	3.81697	3.84488	3.59875	4.01532	4.1149	4.03756	4.11737	4.06549	4.06269	4.09639	3.99607
Potra2n10c21591	2.25391	2.35729	2.47849	2.24493	2.24222	2.02482	2.20869	2.39124	2.05379	2.33687	2.33276	2.56144	2.71222	2.70694	2.54348	2.42111	2.55719	2.58659	2.33043	2.46031	2.5581	2.37379	2.49272
Potra2n10c21592	4.05698	4.1376	4.0325	4.03447	4.06592	4.19195	4.07766	4.11784	4.26983	4.12975	4.15241	3.92838	3.73162	3.96034	4.06333	3.9962	3.85451	3.9625	3.97045	4.07583	4.19413	4.0195	3.95119
Potra2n10c21593	0	0	0	0	0	0	0	0	0	0	0	0	0	0	0	0	0	0	0	0	0	0	0
Potra2n10c21594	1.75528	1.81008	2.01165	1.73632	2.22727	2.00275	2.20437	1.90033	2.22355	2.12893	2.16714	1.72643	1.87755	1.76598	1.79021	1.87769	2.06195	1.98624	2.05845	1.94629	2.06002	1.84031	1.73409
Potra2n10c21595	1.95676	1.75693	1.93121	2.13512	2.18325	2.29041	1.93208	2.11204	2.25217	2.12079	1.63754	1.93396	1.88852	1.96302	2.18774	2.47362	2.22102	1.9948	2.15718	2.21521	1.59877	1.94568	1.80959
Potra2n10c21596	2.39844	2.27342	2.32813	2.46858	1.97828	2.20037	2.05737	2.0714	1.91767	2.07617	1.88523	2.40389	2.52076	2.18299	2.65561	2.3891	1.99803	2.25732	2.28972	2.32702	2.12948	2.09925	2.13844
Potra2n10c21597	0	0	0	0	0	0	0	0	0	0	0	0	0	0	0	0	0	0	0	0	0	0	0
Potra2n10c21598	0.832969	0.4536	0.46905	0.840745	0.484797	0.950236	0.91462	0.422568	0.413446	0.372384	0.782339	0.649421	0.608977	0.438072	0.879225	0.617758	0.742834	0.392547	0.46577	0.241826	0.384492	0.450536	0.562904
Potra2n10c21599	1.32716	1.18449	0.996421	1.21062	1.1176	1.04976	1.00579	1.03484	1.04141	1.05353	1.11371	1.50925	1.54505	1.229	1.71803	0.967438	1.17492	1.33309	1.17717	1.13981	1.15473	1.13983	1.36806
Potra2n10c21600	1.30128	1.52489	1.44727	1.46574	1.4715	1.24932	1.30019	1.51802	1.26436	1.34982	1.28829	1.23063	1.65001	1.56107	1.46755	1.24158	1.59604	1.2069	1.19378	1.31829	1.66737	1.30689	1.49446
Potra2n10c21601	2.26932	2.25106	2.32894	2.34792	2.1883	2.34502	2.2413	2.20657	2.32816	2.12272	2.14677	2.26759	2.33352	2.16567	2.20758	2.1272	2.26283	2.16741	2.11222	2.22846	2.07245	2.11838	2.07871
Potra2n10c21602	0.353169	0.293989	0.609954	0.380667	0.508125	0.578398	0.285761	0.317545	0.275789	0.411875	0.240085	0.127396	0.180684	0.188408	0.12134	0.195598	0.23199	0.227853	0.134001	0.136567	0	0.133895	0.131626
Potra2n10c21603	1.29912	1.80672	2.12612	1.46395	1.3079	0.960276	1.32112	0.760807	1.0509	0.694348	1.05552	1.85101	2.13493	1.79718	1.53	0.727526	1.01175	1.21923	1.22822	0.671007	0.803231	0.714091	0.70899
Potra2n10c21604	0.316441	0	0.280158	0.124631	0.432509	0.381881	0.22789	0.293421	0.124739	0.413154	0	0.212326	0	0.269475	0.360619	0.188938	0.49714	0.337345	0.179763	0.421074	0.387982	0.128066	0.337188
Potra2n10c21605	0.536176	0.617237	0.636862	0.645915	0.70235	0.736518	0.546073	0.448544	0.848596	0.652878	0.636661	0.489244	0.675357	0.620261	0.738232	0.529302	0.682516	0.656154	0.768404	0.620973	0.701429	0.591055	0.44994
Potra2n10c21606	2.24153	2.37295	2.45117	2.11853	2.36519	2.39367	2.35082	2.41508	2.2976	2.35022	2.2689	2.31545	2.32875	2.33221	2.37812	2.43141	2.42515	2.3556	2.41272	2.18509	2.25052	2.26224	2.43917
Potra2n10c21607	0.251509	0	0.129138	0.116167	0.216816	0.303604	0.277305	0.248838	0.171965	0	0.17105	0.204731	0.322953	0.335551	0.198772	0.217069	0.334158	0	0	0.308532	0.219321	0.151911	0.255582
Potra2n10c21608	1.78818	1.70449	1.97902	1.70322	1.63591	1.88047	1.65787	1.44757	1.70942	1.41742	1.59083	2.13604	2.01058	1.91759	2.09839	1.86957	1.868	1.76946	1.96186	1.76642	1.70242	1.56829	1.62576
Potra2n10c21609	0	0	0	0	0	0	0	0	0	0	0	0	0	0	0	0	0	0	0	0	0	0	0
Potra2n10c21610	2.21558	2.47877	2.37821	2.57001	2.53978	2.76237	2.39492	2.14757	2.63458	2.48145	1.94138	3.13761	2.78062	3.23562	3.36456	3.55075	3.61206	3.40318	3.63031	3.56013	3.05515	3.41028	3.28091
Potra2n10c21611	0.488737	0.36748	0.290686	0.2303	0.493172	0.611581	0.398059	0.939782	0.500372	0.702908	0.581867	0.257833	0.52301	0.538628	0.738167	0.856635	0.93481	0.907701	0.579072	0.667512	1.08341	0.995978	0.924221
Potra2n10c21612	5.63081	5.43796	5.33596	5.43362	5.49638	5.72987	5.67235	5.59746	5.87714	5.57817	5.46744	5.15656	5.13361	5.49608	4.97094	5.71498	5.6451	5.47335	5.48608	5.72885	5.73625	5.92037	5.4884
Potra2n10c21613	1.84204	1.8517	2.0579	1.82077	2.03723	2.20492	1.80075	1.79119	2.08117	1.71831	1.82108	2.67346	2.42587	2.49605	2.76525	2.66551	2.54979	2.62375	2.75279	2.58699	2.30104	2.66718	2.62323
Potra2n10c21614	2.14766	2.33539	2.085	2.17563	2.26217	2.03673	2.06845	2.12301	2.08066	2.08621	1.98584	2.26635	2.32746	1.89982	2.25121	1.8864	2.05139	2.15567	2.04726	2.09247	2.02571	2.05711	2.13664
Potra2n10c21615	2.13656	2.08824	1.98789	1.98737	1.94598	2.11097	1.85849	2.05038	2.09023	1.96459	1.98424	1.96487	1.85033	1.99051	2.00236	1.72005	1.89297	1.85405	1.91835	1.91147	2.12948	1.84595	1.71815
Potra2n10c21616	0.805197	0.726754	0.870689	0.700681	0.625607	0.479559	0.534133	0.69528	0.579037	0.524476	0.610232	1.06295	1.64206	0.781858	0.977512	0.707444	0.466134	0.51756	0.608955	0.553007	0.623635	0.637149	1.39588
Potra2n10c21617	0.243814	0	0.142173	0	0.138456	0	0	0.137347	0.195647	0	0.135274	0.225262	0.182676	0	0	0.141165	0	0	0	0.138512	0.139235	0.136316	0.189788
Potra2n10c21618	1.80639	1.89237	1.72976	1.72613	1.66981	1.85346	1.45279	1.19063	1.67541	1.45955	1.75341	1.77446	1.7204	1.68512	1.56012	1.35021	1.53958	1.60632	1.50042	1.25884	1.06825	1.54191	1.2548
Potra2n10c21619	0	0	0	0	0	0	0	0	0	0	0.141888	0	0	0	0	0	0	0	0	0	0	0	0
Potra2n10c21620	2.20276	2.27063	2.23301	2.28543	2.22215	2.37011	2.06484	2.11873	2.27	2.19967	2.30839	2.18024	2.20991	2.2009	2.18818	2.24221	2.23206	2.15554	2.19517	2.13705	1.99673	2.16253	2.15167
Potra2n10c21621	0.905975	1.06221	0.908675	0.992001	0.830939	0.757394	0.885673	1.01959	0.673493	0.980193	0.940117	1.01815	0.891467	1.01585	0.940837	0.809749	0.817119	1.06369	0.83534	1.0089	0.905686	0.795331	0.866743
Potra2n10c21622	1.84356	2.08614	1.97804	2.02485	1.86449	2.13286	1.99741	1.87454	1.95152	1.90271	1.93562	2.03284	2.03435	1.87908	1.88392	2.03435	1.88972	2.01791	2.02213	1.92156	1.9276	2.05867	2.08266
Potra2n10c21623	4.21382	4.38326	4.2974	4.3875	4.44628	4.48388	4.1959	4.11771	4.48242	4.08957	4.11966	4.2793	4.3096	4.35416	4.53986	4.20634	4.30309	4.24448	4.11744	4.08731	4.01129	4.09364	4.02256
Potra2n10c21624	1.67855	1.61405	1.67944	1.48089	1.63067	1.4184	1.68017	1.53457	1.64543	1.50705	1.66453	1.75066	2.05044	1.51533	1.67789	1.36306	1.61184	1.49648	1.53131	1.49133	1.70132	1.5582	1.77121
Potra2n10c21625	3.27182	3.38494	3.43981	3.45688	3.14868	3.4716	3.15984	3.25682	3.33648	3.20812	3.28967	3.46125	3.22345	3.29436	3.34282	3.51444	3.31989	3.32637	3.21978	3.08959	3.04424	3.46689	3.13916
Potra2n10c21626	2.99485	3.08408	3.10392	3.21358	3.24109	3.41811	3.0192	3.13463	3.29512	2.95705	2.77571	3.09274	3.04435	3.18816	3.45378	3.08978	3.10105	3.01099	3.13772	2.91229	2.87904	3.0779	3.02961
Potra2n10c21627	0	0	0	0	0.137938	0	0	0	0	0	0.237864	0.677058	0.766219	0.791959	0	0	0	0	0	0.733253	1.00748	0	0.930871
Potra2n10c21628	1.75511	1.75575	1.72406	1.79117	1.68878	2.57544	1.71791	2.52611	1.57241	1.94982	1.78753	2.15953	2.53059	2.02045	2.47001	2.03569	2.18336	2.16373	2.18474	2.06583	2.05803	2.02333	2.68407
Potra2n10c21629	4.09099	4.03525	3.6781	4.09278	3.91186	3.74879	4.13845	4.36145	4.25177	4.22456	4.16436	4.35776	4.26576	4.33302	4.39452	4.41583	4.51258	4.44493	4.4976	4.60925	4.62465	4.51382	4.7747
Potra2n10c21630	1.99728	1.95968	1.91467	2.12638	2.20386	2.01673	1.87256	2.11875	2.24614	2.02374	1.85605	1.86065	1.93194	1.82325	1.92013	1.91416	1.84534	1.62395	1.94465	1.73779	2.05397	1.93584	1.98961
Potra2n10c21631	1.96308	1.99861	1.88274	2.16856	2.34875	2.21511	2.11577	1.98979	2.09345	2.0858	1.92088	1.94064	2.00639	2.03839	1.9692	1.95205	1.75783	1.85715	1.79739	1.87971	2.00945	1.95419	1.92051
Potra2n10c21632	2.66333	2.78066	2.98074	2.789	2.95191	2.94607	2.82609	2.80604	2.87987	2.92726	2.83381	2.60003	2.59174	2.73358	2.71172	2.83835	2.92606	2.8592	2.7942	2.67322	2.73429	2.90039	2.60078
Potra2n10c21633	3.50665	3.45397	3.21491	3.36125	3.53033	3.38652	3.44191	3.54913	3.51195	3.58508	3.52371	3.44217	3.36302	3.45142	3.22359	3.57276	3.58335	3.56403	3.40872	3.64214	3.35013	3.7542	3.44191
Potra2n10c21634	2.22155	2.22564	2.07413	1.97086	2.26206	2.59342	2.27339	2.3893	1.82228	2.17761	2.24562	1.678	1.80354	1.9715	1.81066	2.13819	2.00713	2.15947	1.97794	2.05036	1.56499	2.08317	2.06104
Potra2n10c21635	0	0.188623	0	0	0	0	0	0.143416	0	0	0	0	0.125384	0	0	0	0	0.131139	0.189396	0	0	0	0.181196
Potra2n10c21636	0.70335	0.468011	0.427096	0.618066	0.50585	0.353683	0.359539	0.511968	0.393235	0.438143	0.427406	0.510168	0.50565	0.546013	0.673974	0.387905	0.398558	0.355421	0.504925	0.489095	0.586713	0.492816	0.568717
Potra2n10c21637	3.74183	3.67452	3.6008	3.66245	3.65151	3.72869	3.79404	3.82982	3.77538	3.854	3.87926	3.78971	3.80937	3.82296	3.56121	3.99162	4.11465	3.97149	4.00898	3.9941	4.1051	4.11321	3.84561
Potra2n10c21638	1.19739	1.28855	1.46328	1.23788	1.45414	1.41084	1.25388	1.18543	1.44696	1.33214	1.17847	1.24979	1.33645	1.10427	1.33746	1.11686	1.10769	1.36792	1.30156	1.13324	1.13455	1.01172	1.16996
Potra2n10c21639	0.40231	0.44496	0.25509	0.378021	0.199018	0.269755	0.14105	0.464628	0.388928	0.238742	0.336332	0.472824	0.617587	0.267193	0.334239	0.138203	0.187723	0.433277	0.263637	0.33559	0.377644	0.232844	0.584747
Potra2n10c21640	2.90645	3.23726	3.58093	3.17158	3.41172	3.41671	3.60569	3.27199	3.15846	3.59547	3.43506	3.4475	3.49788	3.30938	3.5181	3.10152	3.61153	3.6959	3.44307	3.33037	3.63637	3.34447	3.43941
Potra2n10c21641	3.99895	3.92404	3.80104	3.9288	4.03117	4.13255	3.96815	3.99221	4.04486	4.07686	4.13634	3.68665	3.53049	3.76108	3.78332	3.87979	3.90804	3.85216	3.82722	4.01245	3.81414	4.00279	3.90164
Potra2n10c21642	0	0	0	0	0	0	0	0	0	0	0	0	0	0	0	0	0	0	0	0	0	0	0
Potra2n10c21643	1.43279	1.41035	1.2153	1.46011	1.56135	1.34084	1.37998	1.40486	1.42544	1.36016	1.40994	1.46717	1.25308	1.46818	1.5881	1.40613	1.36075	1.33152	1.24198	1.36691	1.31735	1.38608	1.2148
Potra2n10c21644	1.00454	1.16347	1.11066	1.04749	0.95616	1.01053	0.961767	1.07889	0.964107	0.991794	1.02494	1.29976	1.14636	1.22561	1.26738	0.916354	0.858246	1.13513	1.17131	1.147	1.29192	1.07957	1.24666
Potra2n10c21645	0	0	0	0.130499	0.19734	0.131491	0.23964	0.195773	0.308033	0.264201	0.191823	0	0.346179	0.194098	0.219109	0	0.13882	0	0.241798	0	0	0.238636	0.269344
Potra2n10c21646	4.69461	4.74008	4.5787	4.63714	4.67589	4.78978	4.72624	4.61824	4.64951	4.69859	4.59607	4.4246	4.39836	4.68507	4.38088	4.48008	4.48838	4.44213	4.38218	4.39197	4.1593	4.47029	4.4084
Potra2n10c21647	2.41164	2.60293	2.56813	2.62901	2.61946	2.73605	2.54617	2.39758	2.54704	2.61903	2.3847	2.32164	2.2896	2.51625	2.27907	2.4092	2.48325	2.30262	2.32186	2.28055	2.37134	2.53457	2.43003
Potra2n10c21648	2.24745	2.10753	2.3156	2.36982	2.42957	2.45689	2.04705	2.17985	2.36794	2.14715	2.11392	2.15109	1.85253	1.98299	1.97575	1.86853	1.98044	2.01624	1.86159	2.07396	1.71325	1.80465	1.89969
Potra2n10c21649	1.1887	1.14934	1.24823	1.08635	1.1735	1.10803	1.00233	1.06292	1.07528	1.05661	0.931316	1.3369	1.3251	1.02862	1.65386	1.17647	1.08288	1.12277	1.10171	1.08714	1.04314	1.03632	1.47392
Potra2n10c21650	0	0	0	0	0	0	0	0	0	0	0	0.17731	0	0	0	0	0	0	0	0	0	0	0.128499
Potra2n10c21651	3.05097	3.0319	2.86122	2.90179	3.01102	2.97273	2.88018	2.99413	3.04291	2.88192	2.85467	2.59487	2.34992	2.46701	2.57971	2.45208	2.30176	2.50712	2.72259	2.50882	2.65944	2.28631	2.51635
Potra2n10c21652	1.02669	1.18218	1.42555	1.20208	1.34756	1.32553	1.34995	1.42614	1.2944	1.14505	1.43073	1.05072	1.2692	1.15641	1.09843	1.11265	1.20673	1.20059	1.15761	1.00232	1.06011	1.01082	1.14959
Potra2n10c21653	3.02898	3.13751	3.13625	3.06089	3.2854	3.19509	3.19015	2.98028	3.22737	3.02613	3.0765	3.28453	3.24979	3.25189	3.13643	3.16656	3.16844	3.12908	3.14771	2.99847	2.92935	3.1825	2.89339
Potra2n10c21654	3.96108	4.0093	3.95045	3.84411	3.93081	3.75479	4.04397	4.13451	3.83632	4.11979	4.16669	3.95194	4.00328	4.06894	3.9706	4.02106	4.02779	4.05155	4.02722	4.08121	4.39829	3.95963	4.11961
Potra2n10c21655	4.2008	4.23464	4.15838	4.27251	4.18333	4.07004	3.92649	4.10691	4.12391	4.10035	4.03944	4.2057	4.13906	4.00548	4.46536	4.10268	4.03369	3.97885	4.09148	3.93785	4.20788	3.95011	4.0537
Potra2n10c21656	4.23303	4.31429	4.22542	4.37759	4.24276	4.04896	4.37352	4.31559	4.21471	4.4902	4.32563	4.40923	4.08436	4.33493	4.36225	4.44719	4.32246	4.39762	4.44466	4.34208	4.20171	4.30539	4.26465
Potra2n10c21657	0.463121	0.134316	0.210252	0.362083	0.292788	0.240588	0.204448	0.203781	0.144146	0.240606	0.316766	0	0	0	0	0	0	0	0	0	0	0	0
Potra2n10c21658	0.715519	0.485817	0.589677	0.699274	0.500387	0.40036	0.464848	0.524588	0.313051	0.501512	0.628943	0.495029	0.645114	0.49798	0.640545	0.628936	0.591204	0.627683	0.741248	0.526179	0.482943	0.529244	0.474831
Potra2n10c21659	2.55228	2.56317	2.68069	2.4363	2.59012	2.60878	2.69416	2.53392	2.55514	2.5009	2.54332	2.51465	2.61361	2.47418	2.07939	2.7357	2.72062	2.67421	2.60667	2.4255	2.28369	2.6936	2.59519
Potra2n10c21660	2.90005	3.0555	2.86428	2.70551	2.90579	3.17434	3.14311	2.64659	2.92711	2.93741	2.93428	2.70334	2.9535	2.72011	2.66353	2.89882	3.14202	2.97327	2.83938	3.15008	2.59065	3.27598	2.70748
Potra2n10c21661	4.63614	4.62153	4.52412	4.63682	4.79895	4.58499	4.58166	4.6125	4.63479	4.62008	4.48	4.62227	4.49053	4.68106	4.6078	4.53678	4.62503	4.55662	4.51115	4.58684	4.51281	4.51197	4.42829
Potra2n10c21662	0	0	0	0	0	0	0.145956	0	0.137589	0	0	0	0	0	0	0	0	0	0	0	0	0	0.13297
Potra2n10c21663	0	0	0	0	0	0.137653	0	0	0	0	0	0	0	0	0	0	0	0.132993	0	0	0	0	0
Potra2n10c21664	5.87179	5.72949	5.34661	5.70782	5.77048	5.83062	5.67154	5.78215	5.78829	6.11686	5.6467	5.47144	5.30135	5.79079	5.4609	5.65293	5.5927	5.62606	5.57576	5.75963	5.73544	5.72308	5.60235
Potra2n10c21665	1.82175	1.59878	1.59962	1.74925	1.3478	1.49252	1.48765	1.23894	1.84274	1.33895	1.49908	1.66606	1.62238	1.97748	2.20685	1.97341	1.65519	1.4664	1.83992	1.89374	1.72448	1.87182	1.61008
Potra2n10c21666	5.39254	5.55331	5.74973	5.49661	5.73051	5.86578	5.63315	5.5118	5.7931	5.37791	5.38996	5.60145	5.60854	5.64827	5.51842	5.74878	5.80189	5.62735	5.7773	5.4645	5.02973	5.72281	5.58587
Potra2n10c21667	4.24623	4.23496	3.79599	4.12293	3.91694	3.97402	3.68784	3.73886	4.02243	3.86436	3.83844	4.04727	4.2736	3.92997	4.15707	3.92676	3.74034	3.76646	3.66928	3.94321	3.8576	3.78604	3.78147
Potra2n10c21668	0	0	0	0	0	0	0	0	0.20349	0	0	0	0	0	0	0	0	0	0	0	0	0	0
Potra2n10c21669	1.36897	1.37176	1.815	1.42638	1.73215	1.84984	1.75399	1.86138	1.93219	1.81705	2.00343	1.43939	1.75404	1.59734	1.66568	2.15702	2.05848	2.09174	1.8587	1.9146	2.09159	2.12266	1.92933
Potra2n10c21670	2.3701	2.24409	2.23534	2.3822	1.71443	1.48751	1.58363	1.45434	1.27561	1.2777	1.63015	2.24452	2.25668	2.20252	2.24387	1.95733	1.47285	1.83674	1.80694	1.63684	1.52887	1.71576	1.80019
Potra2n10c21671	0.946968	0.689782	1.25149	0.840647	0.9343	1.00595	1.39223	1.15334	1.58522	0.917088	1.12543	0.597415	0.829671	0.756729	0.830633	0.944738	0.853336	0.797913	1.13256	1.30696	1.44413	0.769445	1.3096
Potra2n10c21672	0	0.137823	0	0	0	0.136122	0	0.148631	0	0	0	0	0	0	0	0.133996	0	0	0	0	0	0.126773	0
Potra2n10c21673	2.67104	2.6675	2.80284	2.66306	2.21544	1.52268	2.41435	2.14985	1.71878	2.23778	2.3846	2.90639	2.94146	2.74099	2.95561	2.27847	2.35622	2.6596	2.47248	2.3072	2.3377	2.3133	2.85045
Potra2n10c21674	0	0	0	0	0	0	0	0	0	0	0	0	0	0	0	0	0	0	0	0	0	0	0
Potra2n10c21675	0.241405	0	0	0	0.140147	0	0.137813	0	0	0	0.136609	0.127976	0.256017	0	0	0	0.189681	0.134559	0	0	0.340266	0.351551	0.186895
Potra2n10c21676	0.377102	0.367048	0.326821	0.50827	0.314416	0.18491	0.375416	0.447585	0.300222	0.192283	0.499758	0.542001	0.386155	0.328211	0.358846	0.371139	0.488508	0.381077	0.469076	0.364237	0.358597	0.303119	0.299966
Potra2n10c21677	1.96332	1.8931	1.43778	1.91587	1.84584	1.1672	1.5906	2.02202	1.52025	1.79103	1.58556	2.07435	2.45969	1.78406	2.43061	1.48877	1.73987	1.74249	1.55472	1.56939	1.45877	1.58772	2.30168
Potra2n10c21678	3.64476	3.69774	3.4786	3.60675	3.85062	4.05927	4.03632	3.66547	4.62436	3.4904	3.76552	3.13339	3.14717	3.22046	3.18154	3.29945	3.16627	3.26006	3.42982	3.77221	3.66809	3.28618	3.1937
Potra2n10c21679	4.45032	4.16594	4.10862	4.10464	3.92773	4.02561	4.02444	3.98286	3.84128	4.18091	4.17916	4.16593	4.36052	4.20335	4.15263	4.20105	4.23153	4.15635	4.18017	4.34875	4.18696	4.3697	4.26835
Potra2n10c21680	2.82612	2.84284	2.69913	2.8735	2.92103	2.88122	2.92394	2.9898	2.85874	2.88503	2.94927	2.78052	2.89434	2.89861	2.93374	2.96741	2.99952	2.93918	2.75984	2.97047	2.6943	3.0316	3.17876
Potra2n10c21681	2.5811	2.42865	2.41868	2.43124	2.22331	2.10915	2.4205	2.5194	2.31897	2.53486	2.62958	2.39441	2.51361	2.4836	2.55502	2.25986	2.39556	2.33648	2.30341	2.56166	2.54826	2.38285	2.32148
Potra2n10c21682	4.54955	4.57001	4.58133	4.44103	4.61991	4.63397	4.58286	4.52546	4.59149	4.57155	4.46567	4.73852	4.72798	4.71794	4.36285	4.6889	4.84813	4.76782	4.72327	4.53622	4.38831	4.7356	4.55604
Potra2n10c21683	2.59012	2.55484	2.43985	2.67049	2.68867	2.68835	2.70519	2.6643	2.60867	2.5562	2.6425	2.49946	2.45675	2.54113	2.50346	2.60513	2.36583	2.52759	2.59837	2.46599	2.50043	2.37236	2.49317
Potra2n10c21684	0	0	0	0	0	0.19383	0	0	0.140679	0	0	0	0	0	0	0	0.13183	0	0	0	0	0	0.131222
Potra2n10c21685	2.61445	2.72325	2.66524	2.69069	2.78846	2.7684	2.73938	2.75274	2.80212	2.70903	2.49559	2.90395	2.67517	2.7301	2.76752	2.92398	2.75655	2.74185	2.76829	2.79939	2.73928	2.92912	2.80006
Potra2n10c21686	0.130169	0.203295	0	0.120064	0	0.11632	0.129119	0.179774	0.122174	0	0.174084	0.24914	0.248957	0.334262	0.241897	0.305206	0	0	0	0.153135	0.306612	0.151209	0
Potra2n10c21687	0.590071	0.556587	0.52458	0.519612	0.439908	0.424366	0.532466	0.430827	0.317806	0.304434	0.416887	0.641676	0.547011	0.585134	0.300549	0.523414	0.454798	0.398464	0.42562	0.536658	0.435643	0.518962	0.576762
Potra2n10c21688	1.55142	1.60771	1.72929	1.62303	1.73944	1.64873	1.93558	1.6758	1.99074	1.82673	1.6727	1.72057	1.58209	1.59462	1.58815	1.63095	1.59256	1.44947	1.51783	1.75771	1.67082	1.57873	1.70258
Potra2n10c21689	2.28648	2.45359	2.32459	2.39088	2.68284	2.57877	2.33466	2.27975	2.36928	2.31701	2.49562	2.05259	2.39579	2.3377	2.23993	2.10903	2.29684	2.3066	2.23956	2.16745	2.22849	2.14352	2.10885
Potra2n10c21690	2.80607	2.7613	2.95218	2.81392	3.004	2.96653	2.92971	2.85319	3.078	2.80591	2.82324	2.82232	2.84686	2.76985	2.71382	2.73493	2.77386	2.86308	2.85538	2.6725	2.72461	2.69141	2.69507
Potra2n10c21691	0	0	0	0	0	0	0	0	0	0	0	0	0.175658	0.128365	0.174233	0	0.13231	0.183231	0.133693	0.13268	0	0.127191	0.181464
Potra2n10c21692	1.98046	1.79829	1.8306	2.07213	1.81043	1.80661	1.80439	1.88672	1.83263	1.9705	1.87052	1.98685	1.8787	2.05906	2.03642	2.21773	1.98407	1.89559	1.96459	2.26074	2.14151	2.22731	2.19656
Potra2n10c21693	1.88455	1.98952	1.66128	1.82007	1.96513	1.90464	1.89808	1.96263	1.9253	1.90031	1.95479	1.73834	1.82926	1.82633	1.85669	1.77262	1.78405	1.87939	1.75155	1.87328	1.90969	1.68348	1.95066
Potra2n10c21694	0.656034	0.803295	0.970295	0.578722	0.927114	0.908236	0.833333	0.874015	0.836771	0.748829	0.788043	1.03556	1.06635	1.12999	1.4318	1.09902	1.06196	1.19369	0.987607	0.954605	1.13148	1.02615	1.30137
Potra2n10c21695	0.486824	0.484579	0.369097	0.412433	0.359304	0.36013	0.145428	0.646437	0.280453	0.557745	0.425381	0.372761	0.619442	0.411214	0.460085	0	0.433841	0.31842	0.264248	0.53205	0.560749	0.567803	0.813038
Potra2n10c21696	1.97878	1.89414	1.40914	1.96764	1.55831	1.05881	1.57102	1.79248	1.31601	1.94712	1.84489	1.85552	1.7944	1.73415	2.22595	1.70899	1.38822	1.54715	1.54621	1.35052	1.86009	1.42129	1.90711
Potra2n10c21697	1.5984	1.61831	1.754	1.56223	1.39892	1.43354	1.6573	1.57125	1.49786	1.5281	1.71967	1.68808	1.68454	1.63827	1.58288	1.7399	1.45037	1.69606	1.68696	1.65502	1.59799	1.73857	1.75427
Potra2n10c21698	2.76121	2.72235	2.91847	2.69819	3.08121	2.93386	2.89701	2.94522	3.10789	2.96416	3.0203	2.87742	2.66024	2.62878	2.78701	2.84558	2.96092	3.1187	2.8703	3.03925	3.00988	3.08301	3.03436
Potra2n10c21699	0	0	0	0	0	0	0	0	0	0	0	0	0	0	0	0	0	0	0	0	0	0	0
Potra2n10c21700	0.14422	0	0.390124	0.135828	0.255537	0.322345	0.249341	0.202195	0.49095	0.647086	0.615054	0.31111	0.380127	0.186669	0.214964	0.273367	0.229278	0.320595	0.23115	0.332244	0.653912	0.581746	0.393403
Potra2n10c21701	0.670706	0.172799	0.302695	0.256638	0.231617	0.392555	0.186343	0.271286	0.257268	0.218319	0.365333	2.26967	2.2722	2.17457	2.20105	2.10707	2.27627	2.28449	2.32277	2.13012	2.08504	2.10754	2.2713
Potra2n10c21702	2.44523	2.41882	2.54162	2.5873	2.48094	2.34191	2.61263	2.59684	2.52735	2.64605	2.61182	2.07115	1.96069	1.98432	2.15485	1.94863	2.06795	1.94576	2.02766	1.83887	2.248	2.00646	1.98977
Potra2n10c21703	0	0	0	0	0	0	0	0	0	0	0	0	0	0	0.209665	0	0	0	0	0	0	0	0
Potra2n10c21704	0.29378	0.133147	0.331102	0	0.208091	0.235757	0	0	0.205046	0	0.197528	0.221056	0	0	0.761849	0	0	0	0	0	0	0	0
Potra2n10c21705	0	0	0	0	0	0	0	0	0	0	0	0	0	0	0.121121	0	0	0	0	0	0	0	0
Potra2n10c21706	0	0	0	0	0	0	0	0	0	0	0	0	0	0	0	0	0	0	0	0	0	0	0
Potra2n10c21707	0.699518	0.687172	0.751522	0.622395	0.622621	0.631633	0.512697	0.337421	0.559628	0.504438	1.01828	0.963472	0.988943	0.784731	0.598052	0.734037	0.735086	0.582462	0.745023	0.440938	0.641391	0.561072	0.674508
Potra2n10c21708	2.62713	2.51124	2.69783	2.53859	2.56822	2.76189	2.58497	2.61233	2.50814	2.48932	2.58388	2.52823	2.51114	2.47066	2.35761	2.58727	2.55725	2.51307	2.44414	2.32576	2.34039	2.60224	2.36877
Potra2n10c21709	0.626368	0.899029	0.668758	0.644847	0.552481	0.64022	0.499702	0.429685	0.576966	0.605618	0.697487	0.698659	0.665184	0.606162	0.673479	0.610106	0.855654	0.720241	0.664798	0.607568	0.725417	0.516743	0.677347
Potra2n10c21710	0	0	0	0	0	0	0	0	0	0	0	0	0	0	0	0	0	0	0	0	0	0	0
Potra2n10c21711	0.460815	0.423099	0.398016	0.411568	0.436639	0.357154	0.381467	0.432294	0.194336	0.500378	0.443612	0.354785	0.515469	0.455547	0.658363	0.360584	0.263357	0.411074	0.349312	0.27076	0.326214	0.396368	0.428939
Potra2n10c21712	0.206386	0.265401	0.212458	0.192865	0.290929	0.300876	0.249829	0.319949	0.239904	0.366249	0.369756	0.217679	0.357444	0.132024	0.317177	0.273623	0.296328	0.368213	0.350415	0.235046	0.297441	0.26669	0.319117
Potra2n10c21713	0.494046	0.586463	0.624971	0.5567	0.543801	0.511573	0.560448	0.582222	0.428378	0.540855	0.717287	0.521677	0.68462	0.657989	0.648699	0.606023	0.809149	0.59154	0.808177	0.641956	0.790007	0.713062	0.874461
Potra2n10c21714	3.98373	3.87975	3.87782	4.00189	4.07559	4.3008	4.40653	4.28245	4.36957	4.34344	4.18907	3.92911	3.68426	4.14213	4.04312	4.32564	4.38536	4.14069	4.31272	4.41977	4.68549	4.50499	4.40236
Potra2n10c21715	2.32852	2.23629	2.38156	2.169	2.18268	1.88557	2.17666	2.64049	1.92944	2.3468	2.19087	2.34637	2.42964	2.2952	2.52711	2.06261	2.16628	2.50904	2.22463	1.95323	2.37768	2.23151	2.54606
Potra2n10c21716	5.6041	5.58227	5.48814	5.57991	5.55002	5.81437	5.64542	5.49042	5.90964	5.38946	5.51667	5.20127	5.22311	5.48569	5.04132	5.35275	5.32328	5.2488	5.22806	5.31963	5.1285	5.40515	5.0954
Potra2n10c21717	4.202	4.08138	3.89236	4.11878	4.02598	4.00592	3.92998	4.25722	4.05389	4.32161	4.26474	3.84072	3.97361	3.669	4.07361	3.65995	3.70592	3.93861	3.78866	3.78198	4.29478	3.81841	4.20402
Potra2n10c21718	0	0	0	0	0	0	0	0	0	0	0	0	0	0	0	0	0	0	0	0	0	0	0
Potra2n10c21719	0	0	0	0	0	0	0	0	0	0.132767	0	0	0.180477	0	0.299674	0	0	0	0	0	0	0	0
Potra2n10c21720	2.17536	2.04819	2.26993	2.07434	2.04028	1.90173	1.96476	2.19525	1.97916	2.08447	2.09388	2.08307	2.1012	1.95699	1.93856	1.83815	1.97362	2.03004	1.94061	1.87795	1.96326	1.98315	2.00549
Potra2n10c21721	2.09802	1.80768	2.41971	1.32954	1.91674	1.2163	1.45288	0.808957	0.821539	0.878187	0.713467	1.95881	1.72221	2.30096	1.7751	1.14511	1.06271	1.15221	1.02947	0.528334	0.605306	0.975477	0.709992
Potra2n10c21722	0.720692	0.825691	0.961434	0.873311	1.23975	1.09352	0.833233	0.786498	1.37382	0.84841	1.27167	0.842082	0.909088	0.985647	1.11244	1.20289	1.27309	1.25384	1.45599	1.24625	1.42101	1.27962	0.852024
Potra2n10c21723	1.08115	1.08263	1.1674	1.08243	1.37623	1.34976	1.33986	0.955385	1.17444	0.99298	1.08083	0.936036	1.04559	0.909968	1.03014	1.02623	0.881368	1.03701	0.896633	1.24932	0.899865	0.821547	0.93443
Potra2n10c21724	0.883566	0.446542	0.830288	0.457283	0.771749	0.972939	1.82207	1.11617	2.48918	0.683192	0.788335	0.803496	1.36554	0.812287	0.820365	0.735378	0.955017	0.355169	1.29365	1.52771	1.5984	0.461301	1.27696
Potra2n10c21725	0.347583	0.318275	0.204434	0.229063	0.28348	0.378658	0.465045	0.244139	0.439664	0.135333	0.366006	0.287919	0.314031	0.30135	0.173914	0.139358	0	0.27035	0.271271	0.511887	0.138349	0.268655	0.296451
Potra2n10c21726	0	0	0	0.186005	0.246556	0.228465	0.139346	0.137386	0.307713	0.189945	0.133632	0	0	0.14288	0	0	0	0.137165	0.13989	0	0.207028	0	0.197961
Potra2n10c21727	0.297054	0.191967	0	0.138776	0.335524	0	0.252942	0.206648	0.326631	0.139422	0	0	0	0.288581	0.205448	0	0.182726	0.182983	0.185534	0	0.132743	0	0.217894
Potra2n10c21728	0.656215	0.412268	0.463178	0.89637	0.674029	0.597989	0.672909	0.738659	0.727335	0.299789	0.467847	0.499479	0.556755	0.409878	0.754543	0.477912	0.743123	0.48563	0.72128	0.298972	0.277576	0.457957	0.562834
Potra2n10c21729	0.859465	1.03655	1.09504	0.936381	1.05575	1.04688	0.947756	0.760718	0.775601	0.938094	0.989603	0.867631	1.31529	0.742644	0.831124	0.785826	0.71859	0.89806	0.542295	0.788719	0.841079	0.936136	0.752383
Potra2n10c21730	4.60604	4.56213	4.53896	4.57676	4.32288	4.57993	4.47384	4.36005	4.21561	4.42617	4.33644	4.4834	4.36199	4.61106	4.32732	4.80536	4.66555	4.59472	4.65658	4.71195	4.30409	4.94309	4.61247
Potra2n10c21731	0	0	0	0	0	0	0	0	0	0	0	0	0	0	0	0	0	0	0	0	0	0	0
Potra2n10c21732	4.43154	4.37025	4.23694	4.36384	4.42643	4.35638	4.27842	4.38307	4.46484	4.41306	4.39722	4.27836	4.17286	4.22518	4.46638	4.26554	4.25479	4.21864	4.24965	4.49643	4.54149	4.31992	4.31678
Potra2n10c21733	4.69628	4.67017	4.58219	4.63932	4.38352	4.48212	4.69683	5.01392	4.57606	4.85804	5.03735	4.4539	4.05533	4.46801	4.71988	4.84285	4.73237	4.5672	4.56939	4.89482	4.90808	4.99372	4.89257
Potra2n10c21734	0.963639	1.16763	1.0996	1.18869	1.16433	0.892754	1.0869	1.18618	1.01686	1.25559	1.10234	1.18037	1.09307	1.25538	1.30455	1.1676	1.07713	1.14391	1.23121	1.08513	1.47761	0.987915	1.2163
Potra2n10c21735	2.95018	3.08223	3.20875	3.03375	3.07771	3.20242	3.0077	3.06601	3.33123	2.99755	3.03012	3.01183	3.12191	3.01149	3.00068	3.08034	3.11282	2.96898	3.09992	2.90039	3.02156	2.97936	2.89111
Potra2n10c21736	0	0	0	0	0	0	0	0	0	0	0	0	0	0	0	0	0	0	0	0	0	0	0
Potra2n10c21737	3.66506	4.16902	4.11897	3.95755	3.99966	3.75788	3.99922	3.65866	3.63924	3.42189	3.75915	4.06521	4.37005	3.87473	3.71367	3.64698	3.76019	3.92824	3.77178	3.56558	3.11344	3.56665	3.59797
Potra2n10c21738	4.32224	4.43294	4.81372	4.42537	4.12004	3.92613	3.85529	3.62409	3.94768	3.86954	3.98508	4.73731	4.63554	4.99266	4.573	4.36446	4.51024	4.3908	4.4971	4.50677	4.52839	4.62221	4.05006
Potra2n10c21739	0.146312	0.189826	0	0	0	0.193411	0.383757	0.409987	0.374378	0.196262	0.351699	0	0	0	0	0	0	0	0	0	0	0	0
Potra2n10c21740	0.418427	0.462707	0.533322	0.519732	0.64824	0.433124	0.482267	0.634637	0.302766	0.4421	0.389994	0.738813	0.682596	0.503734	0.458327	0.423851	0.359982	0.509088	0.508284	0.367521	0.631377	0.489112	0.447196
Potra2n10c21741	2.15212	2.31218	2.13176	2.31802	2.09935	1.8173	1.81236	1.85168	1.89144	1.86076	1.95196	1.85553	1.91204	1.85442	1.79989	1.52745	1.52183	1.74505	1.67942	1.73527	1.48106	1.59846	1.53048
Potra2n10c21742	0.145725	0	0	0	0	0	0	0	0	0	0	0	0	0	0	0	0.183791	0	0	0	0	0	0
Potra2n10c21743	3.70917	3.87163	4.04836	3.723	4.1364	3.88827	4.04568	3.95118	3.92478	3.89253	4.0061	3.91962	4.00278	3.79685	3.97291	3.89754	4.00626	4.10152	4.01465	3.93325	3.98014	3.955	3.85579
Potra2n10c21744	5.21161	5.25235	5.39915	5.62394	5.23098	5.30809	4.9631	5.01305	5.45719	5.04757	5.05142	5.04729	4.90771	5.11224	5.27402	5.3065	5.01234	4.94725	4.99847	5.07597	5.14108	5.36235	4.99092
Potra2n10c21745	0	0	0	0	0	0	0	0	0	0	0	0	0	0	0	0	0	0	0	0	0	0	0
Potra2n10c21746	0.622161	0.666259	0.252552	0.299457	0.434983	0.887586	0.247106	0.246898	0.853302	0.304608	0.520351	0.895063	0.519493	0.645837	1.86024	0.335581	0.133069	0.189193	0	0.301041	0.335294	0.228813	0.18487
Potra2n10c21747	0	0	0	0	0	0	0	0	0	0	0	0	0	0	0	0	0	0	0	0	0	0	0
Potra2n10c21748	1.52163	1.64167	1.66404	1.49616	1.55495	1.50577	1.42616	1.26467	1.30115	1.41266	1.23899	1.55406	2.01265	1.50696	1.5572	1.55236	1.62126	1.55362	1.65964	1.38505	1.30586	1.51054	1.46908
Potra2n10c21749	2.03083	1.92056	1.9847	2.0261	1.95255	1.86499	1.75771	1.88337	1.87895	2.11095	1.93321	1.53731	1.39045	1.5993	1.60291	1.43045	1.38073	1.34823	1.28712	1.41286	1.62743	1.46258	1.47519
Potra2n10c21750	5.11068	5.16892	5.17395	5.17158	4.80684	5.32906	4.87291	4.97231	5.14023	4.84102	4.78737	5.04053	4.92999	5.17773	5.0006	5.44899	5.19945	5.13803	5.14939	5.17744	5.04186	5.69327	5.08103
Potra2n10c21751	0	0	0	0	0	0	0	0	0	0	0	0	0	0	0	0	0	0	0	0	0	0.182924	0
Potra2n10c21752	1.02705	1.11259	1.27882	1.00091	1.22505	1.15698	1.08061	1.08002	1.11862	1.11432	1.18762	1.23258	1.18183	1.19979	1.18845	1.21466	1.39112	1.15965	1.38847	1.24568	1.11584	1.15993	1.17214
Potra2n10c21753	0.564185	0.506828	0.364481	0.417389	0.134191	0.140128	0.207873	0.187202	0.183418	0.201623	0	0.272307	0.48322	0.361258	0.407419	0.266783	0.25683	0.126161	0.297772	0.261117	0.213332	0	0.206994
Potra2n10c21754	0.484395	0.601282	0.533402	0.391808	0.24205	0.432885	0.312266	0.369232	0.303783	0.267156	0.338405	0.408163	0.465362	0.403326	0.215264	0.140677	0.33252	0.304658	0.361413	0.277238	0.242093	0.331252	0.189801
Potra2n10c21755	0	0	0	0	0	0	0	0	0	0	0	0	0	0	0	0	0	0	0	0	0	0	0
Potra2n10c21756	0.742064	0.892529	0.86842	0.784404	0.866642	1.11705	0.948385	0.936769	0.955323	0.997564	1.13942	0.886213	0.868126	0.822022	0.738785	0.927167	0.921457	0.954351	0.965115	1.17675	1.05367	1.38383	1.23267
Potra2n10c21757	2.63629	2.67749	2.57368	2.78402	2.62042	2.67215	2.63325	2.57136	2.61382	2.61114	2.49638	2.60336	2.56209	2.60377	2.67698	2.55015	2.62022	2.6033	2.60862	2.53558	2.62646	2.50504	2.5943
Potra2n10c21758	3.43536	2.89378	2.74927	2.86899	3.44804	3.44978	3.18486	3.60623	3.22634	3.01274	2.91486	3.04786	3.14613	2.9901	3.42862	3.52413	3.20059	3.41562	3.23815	3.28657	3.53017	2.97623	3.14886
Potra2n10c21759	1.20294	0.998266	1.14435	1.0528	1.43701	1.16978	1.74501	2.01468	1.96817	1.70683	1.62151	1.00197	1.26705	1.17641	1.24356	1.676	1.6216	1.69691	1.5692	1.8074	2.52136	1.71366	2.40036
Potra2n10c21760	2.07311	2.02958	2.27743	1.96481	2.15355	2.01841	2.10529	2.0013	2.12044	2.06975	2.13706	2.29815	2.41936	2.22681	2.14896	2.23624	2.1315	2.39818	2.35628	2.37638	2.00527	2.25663	2.37262
Potra2n10c21761	0.423631	0.289491	0.321282	0.435226	0.487657	0.414782	0.465152	0.559032	0.43369	0.609131	0.51617	0.721705	0.940253	0.701623	0.856721	0.555982	0.61668	0.748264	0.676799	0.82407	0.778751	0.817804	0.769188
Potra2n10c21762	0.586774	0.609648	0.614609	0.676552	0.758827	0.566061	0.57631	0.684677	0.699862	0.674657	0.549246	0.460904	0.404563	0.482726	0.487531	0.588475	0.57023	0.328485	0.468642	0.388006	0.431495	0	0.493225
Potra2n10c21763	0.445006	0.65317	0.27322	0.255827	0.306977	0.422379	0.427468	0.246267	0.269891	0.289246	0.225322	0.615818	1.13821	0.676622	0.589182	0.336489	0.5541	0.584436	0.125124	0.179471	0.13257	0.519826	0.244803
Potra2n10c21764	2.13761	1.95889	2.09306	1.71198	2.74393	3.11564	3.99704	2.66297	5.23417	2.04131	2.83465	1.66686	2.08286	1.77331	2.28719	2.68639	2.67967	1.57843	3.09383	4.02864	3.87178	1.79887	3.07257
Potra2n10c21765	0	0	0	0	0	0	0	0	0	0	0	0	0	0	0	0	0	0	0	0	0	0	0
Potra2n10c21766	0	0	0	0	0	0	0	0	0	0	0	0	0	0	0	0.299764	0	0	0	0.189777	0.464425	0	0
Potra2n10c21767	0	0	0	0	0	0	0	0	0	0	0	0	0	0	0	0	0	0	0	0	0	0	0
Potra2n10c21768	1.74963	1.55169	1.91421	1.50755	1.62194	1.54532	2.07194	1.92341	2.29333	1.80548	1.85904	1.86503	2.21754	1.88932	1.8915	2.24896	2.24788	1.79978	2.49337	2.9183	2.59871	1.91257	2.43412
Potra2n10c21769	2.33707	2.27862	2.29237	2.20111	2.11455	2.23766	2.10128	2.08876	1.97887	2.09957	2.20783	2.18684	2.28007	2.13669	2.18507	2.07764	1.95328	2.16025	2.09942	2.11109	2.25471	2.18933	1.99276
Potra2n10c21770	2.33055	2.40695	2.4007	2.23829	2.33955	2.31444	2.41075	2.3175	2.37953	2.38467	2.47214	2.54335	2.56126	2.57544	2.37119	2.66377	2.47382	2.64234	2.51687	2.41483	2.73545	2.60373	2.42874
Potra2n10c21771	0	0	0	0	0	0	0	0	0	0	0	0	0	0	0	0	0	0	0	0	0	0	0
Potra2n10c21772	1.44737	1.44499	1.47594	1.51623	1.30429	1.34232	1.22779	1.50943	1.46616	1.32111	1.6015	1.59078	1.65977	1.34657	1.55913	1.26037	1.3857	1.27989	1.26815	1.37076	1.22333	1.43197	1.58039
Potra2n10c21773	2.00817	1.94518	1.91783	1.91848	1.47579	1.93599	1.49482	1.40513	1.55559	1.50007	1.38129	1.92466	2.10982	1.7577	2.28097	1.44332	1.66539	1.70993	1.57629	1.28221	1.70644	1.57617	1.77412
Potra2n10c21774	4.07142	3.79384	3.59282	4.09221	3.73126	3.83354	3.47871	3.74461	3.80082	3.54113	3.29178	3.78643	3.65353	3.9376	3.9728	3.92997	3.8158	3.55351	3.70305	3.65205	3.23877	3.74922	3.79188
Potra2n10c21775	2.66893	2.63185	2.61189	2.69631	2.81667	2.71851	2.76834	2.6577	2.92104	2.72985	2.69011	2.74306	2.67453	2.72452	2.76494	2.64548	2.62131	2.58702	2.62628	2.73442	2.58159	2.75478	2.57554
Potra2n10c21776	4.79547	4.75921	4.68486	4.75508	4.82349	4.98408	4.87929	4.78239	4.99036	4.80004	4.7205	4.75823	4.67638	4.89613	4.65034	4.84677	4.78703	4.75938	4.84982	4.83264	4.9328	4.91387	4.79776
Potra2n10c21777	0.351132	0.207733	0	0.212341	0.199698	0.211138	0.225025	0.282397	0.15306	0	0.137909	0.261488	0.686038	0.173975	0.265688	0.221472	0.302049	0	0.190018	0	0	0.174947	0.299677
Potra2n10c21778	7.40508	7.26886	7.03214	7.17224	6.99519	7.4463	7.38533	7.1045	7.39682	7.09568	6.96817	7.07644	6.94143	7.29248	7.10779	7.35715	7.23728	6.98976	7.19087	7.46263	7.19548	7.30871	7.18768
Potra2n10c21779	4.26821	4.44672	4.60391	4.47182	4.62673	4.67351	4.71629	4.42135	4.4863	4.54635	4.39872	4.46937	4.30293	4.43921	4.47373	4.56317	4.67091	4.5607	4.64442	4.56792	4.51117	4.49628	4.47269
Potra2n10c21780	1.60274	1.69419	1.64677	1.71644	1.72316	1.52555	1.60588	1.63513	1.57651	1.6645	1.52707	1.39908	1.42205	1.32806	1.5462	1.50112	1.41675	1.51672	1.53237	1.53383	1.46394	1.66739	1.53789
Potra2n10c21781	0	0	0	0	0	0	0	0	0	0	0	0	0	0	0	0	0	0	0	0	0	0	0
Potra2n10c21782	0	0	0	0	0	0	0	0	0	0	0	0	0	0	0	0	0	0	0	0	0	0	0
Potra2n10c21783	0	0	0	0	0	0	0	0	0	0	0	0	0	0	0.130147	0	0	0	0	0	0	0	0
Potra2n10c21784	0	0	0	0	0	0	0	0	0	0	0	0	0	0	0	0	0	0	0	0	0	0	0
Potra2n10c21785	0	0	0	0	0	0	0	0	0.143948	0	0	0	0	0	0	0	0	0	0	0	0	0	0
Potra2n10c21786	0	0	0	0	0	0	0	0	0	0	0	0	0	0	0	0	0	0	0	0	0	0	0
Potra2n10c21787	0	0	0	0	0	0	0	0	0	0	0	0	0	0	0	0	0	0	0	0	0	0	0
Potra2n10c21788	0	0	0	0	0	0	0	0	0	0	0	0	0	0	0	0	0	0	0	0	0	0	0
Potra2n10c21789	0	0	0	0	0	0	0	0	0	0	0	0	0	0	0	0	0	0	0	0	0	0	0
Potra2n10c21790	3.80558	3.92331	3.94449	3.82876	4.02026	4.02208	4.00856	4.01264	4.07191	4.05169	4.0509	4.05618	4.04609	4.15749	3.90906	4.28222	4.29235	4.19819	4.20837	4.1123	3.97659	4.2626	4.18217
Potra2n10c21791	0.310429	0.40116	0.402121	0.449411	0.245124	0.335384	0.275124	0.475739	0.342046	0.321172	0.299885	0.542917	0.830283	0.411005	0.660232	0.348334	0.412862	0.336664	0.483441	0.481454	0.346248	0.472525	0.502714
Potra2n10c21792	0.46164	0.540285	0.57743	0.419497	0.694006	0.531093	0.621976	0.512906	0.626969	0.548531	0.605055	0.564358	0.481492	0.481801	0.384096	0.523453	0.437268	0.475492	0.508498	0.459328	0.432146	0.382072	0.54514
Potra2n10c21793	0.864963	0.941528	1.14567	1.06316	1.06154	1.37103	1.01574	1.30034	1.4606	1.21621	1.1235	1.14767	1.01448	0.988272	1.48491	1.10741	1.04924	1.06439	1.06695	1.12216	1.07859	1.02326	1.1112
Potra2n10c21794	0	0	0	0	0	0	0	0	0	0	0	0.125531	0	0	0	0	0	0	0	0	0	0	0
Potra2n10c21795	0	0	0	0	0	0	0	0	0	0	0	0	0	0	0	0	0	0	0	0	0	0	0
Potra2n10c21796	4.45827	4.11658	3.83637	3.71184	4.40161	4.35285	4.35578	4.59364	4.77554	4.17985	5.27286	3.93553	4.22231	4.06868	3.87755	4.38322	4.35018	4.35502	4.14638	4.38278	4.53997	4.64294	4.13366
Potra2n10c21797	0.142939	0	0	0	0	0.131645	0	0.139281	0	0	0	0	0	0	0	0	0.137525	0	0.139234	0	0	0	0
Potra2n10c21798	1.63432	1.66757	1.66977	1.70829	1.94951	1.58737	1.81056	1.70448	1.76501	1.63839	1.63498	1.44379	1.48838	1.59684	1.45322	1.32622	1.41184	1.3595	1.41729	1.30829	1.47984	1.39101	1.26167
Potra2n10c21799	0.240613	0.253933	0	0.128813	0.240516	0.257597	0	0.308792	0.231585	0.322349	0.192223	0.261377	0.184684	0.30495	0.434163	0	0.137645	0.137619	0.138701	0.13938	0.19885	0.23638	0.190985
Potra2n10c21800	0.193815	0.27374	0.197928	0.28188	0.3236	0.171841	0.238455	0.133702	0.315289	0	0.217744	0.422839	0.527575	0.522455	0.500905	0.240928	0.354041	0.472904	0.249674	0.316204	0.510943	0.342174	0.354937
Potra2n10c21801	0	0	0	0	0	0	0	0	0	0	0	0	0	0	0	0	0	0	0	0	0	0	0
Potra2n10c21802	0	0	0	0	0	0	0	0	0	0	0	0	0	0	0	0	0	0	0	0.132706	0	0	0
Potra2n10c21803	2.47235	2.55356	2.36011	2.63208	2.31899	2.44808	2.16721	2.25783	2.17343	2.19868	2.22898	2.55293	2.39649	2.52319	2.54456	2.35955	2.47103	2.4204	2.49987	2.45005	2.39531	2.55375	2.30203
Potra2n10c21804	2.92351	2.85107	2.97347	2.79134	2.77752	2.81549	2.74238	2.82163	3.04041	2.81015	2.78614	2.90112	2.91	2.84244	2.93237	2.85247	2.80749	2.85205	2.71314	2.84105	2.80059	2.72239	2.75306
Potra2n10c21805	2.99902	3.1805	2.70342	3.00479	2.9424	2.96912	2.93238	2.94899	2.76255	2.77593	2.72462	2.66591	2.53266	2.72185	2.34304	2.71155	2.52274	2.71106	2.60112	2.59732	2.87859	2.70756	2.68859
Potra2n10c21806	3.36813	3.17919	3.16717	3.2195	3.26585	3.18392	3.50288	3.30179	3.49651	3.40564	3.19847	2.85088	2.83773	2.85274	3.08035	2.9181	2.71349	2.79483	2.99003	3.15448	3.21787	2.84827	3.07665
Potra2n10c21807	0.902362	0.881627	0.814812	0.739526	0.82935	1.17725	1.31605	0.870241	1.34152	0.947611	0.851071	0.909707	0.816584	0.744582	0.895488	0.68047	0.917518	0.902133	1.02515	1.1847	1.05259	0.81397	0.916279
Potra2n10c21808	0.141889	0	0	0	0	0	0.198872	0	0	0	0.195559	0	0	0.190648	0.123882	0	0	0	0	0	0.277234	0	0
Potra2n10c21809	1.96182	1.83969	2.01991	2.00858	2.17899	2.13378	2.22681	2.53062	2.28421	2.43492	2.44452	2.09365	1.90272	2.16397	1.95949	2.21129	2.25795	2.21114	2.28016	2.55006	2.60763	2.18241	2.21683
Potra2n10c21810	1.57966	1.63203	1.72015	1.86691	1.81157	1.61041	1.66658	1.6158	1.75704	1.90129	1.6678	1.59033	1.36795	1.65724	1.54608	1.55784	1.53657	1.58965	1.72725	1.87123	1.59879	1.74745	1.77659
Potra2n10c21811	3.18623	3.11819	3.04698	2.98108	3.0206	3.00863	2.95588	3.07511	3.03353	3.21199	3.1145	2.86757	2.65388	2.79693	3.02901	3.03299	2.91949	2.92395	2.95478	3.03146	2.97013	3.03076	2.96765
Potra2n10c21812	2.50359	2.36905	2.33969	2.51408	2.3326	2.35815	2.34586	2.37074	2.20771	2.42284	2.15807	2.12753	2.10143	2.47707	2.32407	2.22599	2.1489	2.29464	2.29915	2.40829	2.13947	2.27793	2.11121
Potra2n10c21813	0	0	0	0	0	0	0	0	0	0	0	0	0	0	0	0	0	0	0	0	0	0	0
Potra2n10c21814	0	0	0	0	0	0	0	0	0	0	0	0	0	0.130584	0	0	0	0	0	0	0	0	0
Potra2n10c21815	0	0	0	0	0	0	0	0	0.354077	0.136823	0.19611	0	0	0	0	0.350427	0	0	0	0	0.141147	0	0
Potra2n10c21816	2.21357	2.37117	2.62864	2.27458	2.33883	2.21475	2.67629	2.39219	2.59435	2.18802	2.39069	2.54871	2.78058	2.41645	2.46058	2.26602	2.45286	2.4614	2.5063	2.56336	2.38315	2.21333	2.50712
Potra2n10c21817	4.50635	4.58134	4.59144	4.56049	4.59147	4.47916	4.51416	4.58249	4.50778	4.5753	4.60942	4.22369	4.06695	4.14594	4.20037	4.28236	4.16214	4.24134	4.24483	4.23127	4.50967	4.1839	4.05085
Potra2n10c21818	4.22028	4.28706	4.48879	4.1848	4.19741	4.32698	4.42502	4.34787	4.40786	4.26263	4.4648	4.3727	4.42534	4.36128	4.29096	4.55188	4.40658	4.39979	4.42337	4.32933	4.13554	4.54546	4.40021
Potra2n10c21819	0.599322	0.513906	0.570603	0.59038	0.558972	0.5776	0.76728	0.60553	0.815968	0.454813	0.587525	0.811315	0.755972	0.658472	0.501231	0.613333	0.656215	0.592468	0.626291	0.589338	0.641203	0.599216	0.669104
Potra2n10c21820	3.98265	3.98886	4.2571	3.91202	3.95272	3.87901	3.94995	3.78287	3.6493	3.7956	3.82273	4.21078	4.43691	4.1282	3.9807	4.07976	4.16471	4.04002	4.05846	3.73776	3.71304	3.83116	3.89539
Potra2n10c21821	0.533383	0.487328	0.660784	0.266449	0.346413	0.418686	0.559312	0.421114	0.577086	0.357889	0.239632	0.405026	0.361079	0.424636	0.596236	0.439676	0.300813	0.355124	0.448076	0.639407	0.609553	0.464235	0.559417
Potra2n10c21822	0.51681	0.457119	0.49102	0.328907	0.550449	0.516372	0.475959	0.585484	0.409771	0.477459	0.504569	0.61821	0.618439	0.420266	0.442328	0.515809	0.4959	0.494383	0.476995	0.47141	0.535924	0.548707	0.475961
Potra2n10c21823	3.94576	3.82833	3.58589	3.82183	3.77979	3.5857	3.68788	4.07772	3.84449	4.04495	4.10666	3.62288	3.71052	3.49232	3.80632	3.47469	3.49283	3.70161	3.50724	3.74736	4.15615	3.66534	3.97877
Potra2n10c21824	0.357852	0.231477	0	0.136786	0.206813	0.19144	0.2039	0.249845	0	0.139099	0	0.177958	0.177696	0.18635	0.380048	0.236345	0	0.13182	0.188517	0	0	0	0
Potra2n10c21825	0	0	0	0	0	0	0	0	0	0	0	0	0	0	0	0	0	0	0	0	0	0	0
Potra2n10c21826	0	0.129257	0	0.132064	0	0	0	0	0	0	0	0.126782	0	0	0.121227	0	0.133887	0.131957	0.189872	0	0	0	0.13067
Potra2n10c21827	0.638989	0.381439	0.230554	0.518639	0.540069	0.267699	0.240178	0.370332	0.524181	0.290504	0.241119	0.370909	0.191404	0.231855	0.438519	0.305995	0.229461	0.164435	0.310781	0.248865	0.179054	0.317296	0.352339
Potra2n10c21828	0.569026	0.496078	0.474025	0.654498	0.366895	0.458476	0.277584	0.711161	0.768419	0.358767	0.434796	0.598945	0.32688	0.261797	0.512112	0.535546	0.302575	0.1442	0.297517	0.516122	0.268696	0.153347	0.444647
Potra2n10c21829	4.326	4.23696	4.08797	4.33789	4.40318	4.28232	4.48868	4.50309	4.50062	4.53575	4.55194	4.13341	3.92467	4.19047	4.40798	4.15367	4.1944	4.12436	4.19496	4.48607	4.68772	4.34848	4.44838
Potra2n10c21830	0.430988	0.345364	0.440985	0.538645	0.241757	0.503067	0.20336	0.202183	0.233521	0.385917	0.281827	0.382111	0.494505	0.2305	0.490556	0.342338	0.303458	0.381475	0.303903	0.27353	0.331307	0.23344	0.377205
Potra2n10c21831	1.02068	1.212	1.14487	1.21074	0.882203	0.991384	0.892146	1.06376	1.18494	0.931157	1.15253	1.43002	1.85835	1.3899	1.53041	1.02464	1.18425	1.16937	1.19743	1.10634	1.18228	1.06519	1.66097
Potra2n10c21832	0	0	0	0	0	0	0	0	0	0	0	0	0	0	0	0	0	0	0	0	0	0	0
Potra2n10c21833	1.19333	1.23122	1.22848	1.13302	1.09894	0.984952	1.13768	1.24542	1.18491	1.13143	1.21229	1.4727	1.5994	1.28648	1.42402	1.2096	1.06495	1.10654	1.16906	1.20329	1.22049	1.12622	1.17215
Potra2n10c21834	0	0	0	0	0	0	0	0	0	0	0	0	0	0	0.209665	0	0	0	0	0	0	0	0
Potra2n10c21835	2.16394	1.8439	1.62474	1.71177	1.46657	1.98205	1.43318	1.63251	1.60797	1.52926	1.46042	1.75048	2.09697	1.88792	2.09063	2.5138	1.90623	2.32689	1.9162	2.29299	1.93409	2.55863	1.95272
Potra2n10c21836	5.50352	5.41603	5.4683	5.59719	5.9532	6.32745	5.64538	5.34585	5.81273	5.58752	5.27683	5.54255	4.82603	5.46035	6.19193	5.84225	5.81583	5.33693	6.05176	5.52541	4.87152	5.16084	5.40599
Potra2n10c21837	0	0	0	0	0	0	0	0	0	0	0	0.174506	0.176044	0	0.123765	0	0.187846	0.317028	0.232384	0	0.261426	0	0.257022
Potra2n10c21838	0.509023	0.505518	0.368934	0.240947	0.398898	0.374151	0.435963	0.252863	0.439838	0.580964	0.350103	0.462045	1.19608	0.548375	0.538509	0.230897	0.313004	0.257758	0.384339	0.263627	0.398215	0.385296	0.794325
Potra2n10c21839	0.188908	0.208576	0.334739	0.275454	0.272912	0.314633	0.376762	0.131089	0.377478	0.276447	0.251675	0.390618	0.281837	0.347741	0.481351	0.434305	0.205662	0.300325	0.380073	0.258887	0.207774	0.206703	0.242617
Potra2n10c21840	2.549	2.5919	2.60425	2.55541	2.58828	2.28634	2.57783	2.41992	2.25485	2.27384	2.4172	2.92798	3.12708	2.66811	3.00512	2.36648	2.54505	2.71881	2.60621	2.33644	2.32165	2.51701	2.84737
Potra2n10c21841	0	0.183696	0	0	0	0	0	0	0.144025	0	0	0	0.179389	0	0.12263	0	0	0	0	0	0.234928	0	0
Potra2n10c21842	3.43855	3.35341	3.46906	3.47887	3.3897	3.40088	3.25648	3.26	3.32904	3.13531	3.25676	3.23554	3.09842	3.09721	3.23676	3.14886	2.99489	2.99152	3.0222	2.97336	3.06519	3.10238	3.06708
Potra2n10c21843	4.15062	4.22622	4.06305	4.1884	4.10745	4.10672	4.10453	4.18838	3.91744	4.16793	4.2229	3.97111	4.0794	4.09099	4.18722	4.01915	4.0183	4.14572	3.97171	4.13488	4.0489	4.1589	4.14336
Potra2n10c21844	0.331753	0.193876	0.21463	0.198097	0.212975	0.14241	0.146889	0	0	0	0	0.133054	0.186488	0.359995	0.311186	0	0	0.128247	0	0	0	0	0
Potra2n10c21845	0	0	0.141177	0	0	0	0	0	0.15109	0	0	0	0	0	0	0	0	0	0	0	0	0	0
Potra2n10c21846	4.22824	4.41128	4.73602	4.42692	4.73288	4.72978	4.7162	4.51158	4.72352	4.64222	4.78269	4.51604	4.48769	4.39629	4.31368	4.48703	4.6949	4.6684	4.65563	4.64466	4.59405	4.70903	4.59486
Potra2n10c21847	0	0	0	0	0	0	0	0	0	0	0	0	0	0	0	0	0	0	0	0	0	0	0
Potra2n10c21848	0	0	0	0.136678	0	0.234551	0	0	0.196105	0	0	0.254058	0	0	0	0	0	0.132661	0.189227	0.136638	0	0	0
Potra2n10c21849	0	0	0	0	0	0	0	0	0	0	0	0	0	0	0	0	0	0	0	0	0	0	0
Potra2n10c21850	0	0	0.207321	0	0.142812	0	0.201068	0.141664	0.273707	0	0	0	0.129609	0	0	0.139345	0.232279	0.134554	0	0	0.137202	0	0
Potra2n10c21851	0	0	0	0	0	0	0	0	0	0	0	0	0	0	0	0	0	0	0	0	0	0	0
Potra2n10c21852	0	0	0	0	0	0	0	0	0.20349	0	0	0	0	0	0	0	0	0	0	0	0	0	0
Potra2n10c21853	0.144997	0	0	0	0	0	0	0	0.31203	0	0.19968	0	0.180602	0	0.121549	0	0	0	0.264769	0	0.234338	0	0
Potra2n10c21854	2.93153	2.97295	3.10687	2.97501	2.98425	3.04498	2.9973	2.85305	2.92689	3.01862	2.86766	3.24447	3.18401	3.14075	3.18129	3.25615	3.23139	3.14067	3.32211	3.1023	3.1054	3.02477	3.13592
Potra2n10c21855	0.991856	1.02077	0.848915	0.889554	0.538911	0.793881	0.521325	0.847729	0.865344	0.959103	1.04437	1.33984	1.53827	1.11198	1.5399	0.905086	0.917687	1.08572	1.1302	0.909102	1.15823	1.08139	1.46947
Potra2n10c21856	2.36757	2.43181	2.54398	2.44887	2.17363	2.36606	2.51854	2.35135	2.25671	2.46638	2.30383	2.39602	2.28507	2.48041	2.08968	2.40207	2.43408	2.26842	2.30271	2.51323	2.18976	2.56731	2.27353
Potra2n10c21857	7.04754	7.1984	7.01046	7.09934	7.03547	7.07952	6.84649	6.86469	6.95477	6.89515	6.80511	6.97771	6.85011	7.21292	6.94906	7.04338	6.87421	6.84738	6.79662	6.95488	6.76423	6.95014	6.73882
Potra2n10c21858	0.90137	0.881688	0.804547	1.04605	0.963624	0.938619	0.991875	0.956515	1.04607	1.11292	0.942538	1.00443	1.02469	0.840619	1.03678	1.10514	1.01073	0.95954	0.862136	1.03065	0.949141	0.985673	1.11501
Potra2n10c21859	2.51797	1.73484	1.4746	2.30248	1.7677	1.60779	1.3505	1.78567	1.79602	1.47903	1.35387	0	0.12621	0	0	0	0	0.133603	0	0	0	0	0
Potra2n10c21860	3.08771	2.9132	2.86862	2.93035	2.88128	2.71758	3.33331	3.27957	2.7783	3.21692	3.24151	2.82163	2.95719	3.09987	2.75849	3.09459	3.09861	3.16148	3.03394	3.30575	3.41022	3.17076	3.08058
Potra2n10c21861	2.26098	2.38435	2.42707	2.45895	2.54556	2.4402	2.41706	2.4736	2.51454	2.47662	2.48087	2.32737	2.18881	2.27999	2.37547	2.27659	2.27339	2.2798	2.35182	2.34908	2.25307	2.4121	2.16815
Potra2n10c21862	0.202126	0	0.204817	0.133934	0	0.187296	0.245634	0.142845	0.361081	0.270189	0.243088	0.311002	0.253744	0.228928	0.301088	0	0.265356	0.233149	0.23433	0.193619	0.238979	0.131219	0.132109
Potra2n10c21863	5.51999	5.48813	5.56367	5.55728	5.62143	5.77516	5.53237	5.62922	5.64278	5.75649	5.74348	5.38292	5.26006	5.34897	5.30825	5.49664	5.61008	5.64443	5.53334	5.52146	5.6833	5.78726	5.55084
Potra2n10c21864	0	0	0	0.190071	0	0.135868	0	0.142548	0.141258	0.193263	0.139494	0	0	0	0.17581	0	0	0.136719	0	0	0	0	0.299671
Potra2n10c21865	3.05993	2.97118	3.02842	2.92563	2.87556	2.81458	2.9171	2.89611	2.91783	2.9444	3.03059	3.11986	3.17898	3.13055	3.03426	3.08946	2.96772	3.13124	3.04035	3.13319	3.2115	3.10422	3.16519
Potra2n10c21866	2.65128	2.71049	2.75561	2.76374	2.84797	2.62197	2.63826	2.7388	2.53639	2.65427	2.78402	2.53661	2.55216	2.53816	2.43372	2.40772	2.63421	2.55335	2.62407	2.68547	2.52004	2.64828	2.43508
Potra2n10c21867	1.18518	1.2581	1.29068	1.12891	1.13888	1.15667	1.21665	1.34537	1.07139	1.22899	1.14618	1.18904	1.32818	1.25315	1.18267	1.18156	1.30391	1.38814	1.20938	1.26294	1.15656	1.33007	1.31525
Potra2n10c21868	2.079	2.27784	2.41654	2.29133	2.45028	2.63795	2.21407	2.16062	2.43474	2.21527	2.22324	2.1853	1.86731	2.0351	2.2516	2.17743	2.21151	2.09182	2.03567	2.16311	2.25536	2.18117	1.93716
Potra2n10c21869	0.830089	0.860409	0.570146	0.858677	0.693616	0.654921	0.570967	0.665415	0.719216	0.740328	0.667816	0.828877	0.858627	0.98345	0.817079	0.689853	0.711213	0.737167	0.654171	0.786267	0.920887	0.802198	0.834006
Potra2n10c21870	1.72375	1.75413	1.72253	1.83589	1.84427	1.67918	1.82453	1.95458	1.78933	1.81912	1.92301	1.91439	2.04085	1.91947	2.01031	1.72156	1.67229	1.90271	1.74834	1.76495	1.88464	1.64834	2.0669
Potra2n10c21871	3.07217	3.2856	2.86065	2.95404	2.97008	2.90289	2.79458	2.63076	2.89786	2.64115	2.77997	3.16115	3.46893	3.08413	3.40566	3.04159	3.02472	3.14386	3.00516	3.21213	2.79277	3.02342	2.9302
Potra2n10c21872	0.144993	0.131849	0	0	0	0	0	0	0	0.272813	0.277639	0	0	0	0	0.19331	0.189294	0.132321	0	0	0	0	0.224452
Potra2n10c21873	4.41371	4.55028	4.7648	4.38533	4.7753	4.92752	4.91728	4.67493	4.58825	4.65352	4.72147	4.74684	4.71443	4.64644	4.5306	4.65106	4.71083	4.84738	4.86189	4.70447	4.70117	4.62256	4.51186
Potra2n10c21874	3.88267	3.57071	3.44421	3.53681	3.49691	3.19782	3.55843	3.82929	3.41871	3.72468	3.83801	3.77628	3.90921	3.77436	3.88693	3.90903	3.83846	3.84687	3.87136	4.07426	4.1333	3.9495	4.0519
Potra2n10c21875	2.25047	2.50237	2.67547	2.3327	2.52879	2.36371	2.51399	2.28247	2.29354	2.01352	2.19117	2.40868	2.70806	2.36452	2.32119	1.96867	2.18812	2.15538	2.01714	1.98333	1.82919	1.91879	2.03977
Potra2n10c21876	3.90984	3.86463	3.74751	3.72008	3.90599	3.81241	4.00527	4.02723	3.91088	3.99138	3.97046	3.60267	3.61658	3.77067	3.56491	3.8355	3.84563	3.81519	3.69092	3.78541	3.69774	3.8362	3.80749
Potra2n10c21877	0	0.134305	0	0	0	0.196875	0.144395	0	0	0	0	0	0	0	0	0	0	0	0	0	0	0	0
Potra2n10c21878	0.488741	0.823309	0.535781	0.606667	0.587219	0.61132	0.695411	0.736843	0.748378	0.667765	0.672106	0.83146	0.758482	0.823774	0.692384	0.683888	0.591143	0.867478	0.680159	0.716842	0.464088	0.766639	0.804335
Potra2n10c21879	0.750069	0.752375	0.803829	0.858532	0.722097	0.697336	0.839066	0.760284	0.704545	0.854746	0.697813	0.80411	0.928614	0.882027	0.831206	0.830204	0.743186	0.653807	0.723527	0.934754	0.826912	0.925665	0.889442
Potra2n10c21880	2.03927	2.11202	2.08127	2.16442	2.19731	2.18617	1.98734	1.9871	2.05706	2.13077	2.04151	2.01248	2.03443	2.00614	2.07293	2.21116	2.0555	2.11195	2.07352	2.17424	2.25809	2.16082	2.01053
Potra2n10c21881	2.20894	2.1372	2.31072	2.1197	2.12207	2.1722	2.28574	2.41043	2.29799	2.35753	2.26273	2.22017	2.22889	2.31733	1.9762	2.56853	2.58053	2.47312	2.39927	2.56416	2.5588	2.93289	2.82993
Potra2n10c21882	0.318167	0.315617	0.201314	0.321292	0.200193	0.297868	0.500603	0.27829	0.656306	0.323313	0.192459	0.224491	0.290439	0.235141	0	0.243397	0.195188	0.235746	0.459921	0.457908	0.278508	0	0.419113
Potra2n10c21883	2.5863	2.71264	2.65059	2.73386	2.41848	2.4565	2.58873	2.66654	2.45028	2.69185	2.67501	2.6911	2.66274	2.58329	2.71578	2.58731	2.5049	2.56495	2.50926	2.50692	2.71262	2.61091	2.69019
Potra2n10c21884	0	0	0	0	0	0.173826	0.181251	0	0	0	0.126407	0	0.228362	0.138374	0	0	0	0	0.198531	0.243146	0.141673	0.196357	0
Potra2n10c21885	0.510405	0.518748	0.561499	0.452426	0.507816	0.602209	0.611612	0.315943	0.469727	0.418653	0.498194	0.421361	0.643099	0.326627	0.508253	0.53367	0.635193	0.545326	0.491836	0.385596	0.406791	0.514771	0.572951
Potra2n10c21886	0.266489	0.237606	0.54999	0.359053	0.412659	0.452955	0	0.362594	0.568511	0.42571	0.251329	0.288919	0.266475	0.161963	0.288571	0.374501	0.379297	0.273009	0.612714	0.322059	0.428869	0.322512	0.276879
Potra2n10c21887	2.79766	2.73105	2.48086	2.71834	2.66541	2.65407	2.64891	2.74642	2.77348	2.73118	2.9208	2.61738	2.57854	2.73157	2.61901	2.63221	2.51886	2.65964	2.43815	2.87662	2.86388	2.72619	2.783
Potra2n10c21888	2.46111	2.52147	2.55638	2.42942	2.56933	2.60384	2.57385	2.5882	2.59748	2.67696	2.69341	2.44333	2.58753	2.53949	2.54798	2.55975	2.53948	2.60211	2.64245	2.58866	2.53258	2.49556	2.6578
Potra2n10c21889	3.30402	3.22011	3.39218	3.2596	3.126	3.06728	2.95462	2.89249	2.99212	2.86117	2.95785	3.40714	3.62483	3.31775	3.02162	3.34585	3.39639	3.34391	3.47312	3.10958	3.113	3.04686	2.88428
Potra2n10c21890	0	0.114337	0	0.16358	0	0.250123	0	0	0	0	0	0	0	0	0	0.170838	0	0.114197	0	0	0	0	0
Potra2n10c21891	1.09272	1.06703	1.2053	1.14509	1.10564	1.15094	1.04892	0.893147	1.07867	1.00592	0.897556	0.9575	1.18862	0.939538	1.00608	0.779362	0.744818	1.06539	0.883974	0.791787	0.999987	0.73299	0.915011
Potra2n10c21892	1.86765	1.61355	1.53531	1.77348	1.74097	1.74508	1.54619	1.84824	1.92627	1.70901	1.5628	1.55618	1.54761	1.53968	1.84494	1.93942	1.52797	1.69661	1.98959	1.94825	1.88352	1.71693	2.07119
Potra2n10c21893	0	0	0	0	0	0	0	0	0	0	0	0	0	0	0	0	0	0	0	0	0	0	0
Potra2n10c21894	2.95943	2.98407	3.01496	3.10533	3.07999	3.14026	2.79594	2.86107	3.09952	2.6881	2.65547	2.77688	2.75815	2.83147	2.94303	2.69914	2.75686	2.71521	2.56875	2.72801	2.56625	2.56868	2.67419
Potra2n10c21895	1.2877	1.23825	1.58446	1.40948	1.40226	1.78359	1.22942	1.04293	1.52666	1.26718	0.927997	1.35198	1.26162	1.09016	1.42412	1.43501	1.29572	1.3181	1.31606	1.19861	1.19992	1.18594	1.38729
Potra2n10c21896	0.189419	0.212196	0.192658	0	0	0.125218	0.324932	0.261621	0.369873	0	0	0	0.134677	0.139592	0.188197	0.249543	0.14292	0	0.204147	0.145855	0.142943	0	0
Potra2n10c21897	0	0.189067	0.296401	0.193155	0.288895	0	0.320311	0.286776	0.244446	0	0	0.21963	0.179031	0.188597	0.473209	0.239296	0.133201	0.180372	0.188874	0.19264	0.18395	0.133496	0.262534
Potra2n10c21898	0.252919	0	0.256641	0.197426	0.21241	0.280676	0.20345	0.20538	0	0.197607	0.24552	0.176617	0.246334	0.130197	0.122698	0.230256	0.254549	0.183723	0.316327	0.26492	0.195834	0.128407	0
Potra2n10c21899	1.75256	1.5313	1.5557	1.87675	1.75012	1.44275	1.46082	1.40372	1.56834	1.39669	1.28305	1.62061	1.60062	1.63444	1.90075	1.53229	1.47578	1.46235	1.56774	1.56383	1.42186	1.323	1.66368
Potra2n10c21900	3.74682	3.63153	3.46426	3.67985	3.71887	3.59354	3.57178	3.62959	3.75671	3.68717	3.48498	3.41533	3.36975	3.30973	3.5331	3.4003	3.38927	3.50525	3.44172	3.58328	3.55407	3.49495	3.43262
Potra2n10c21901	0.622331	0.480921	0.556467	0.544369	0.617316	0.67523	0.675692	0.517933	0.649813	0.366163	0.543307	0.49819	0.413738	0.551512	0.732163	0.303464	0.455437	0.432536	0.351842	0.49516	0.439773	0.226984	0.600034
Potra2n10c21902	0.20581	0.265262	0.442068	0.232623	0.288877	0.427961	0.478273	0.43093	0.423894	0.337977	0.283799	0.355549	0.251412	0.293142	0.237786	0.545787	0.397931	0.351046	0.377566	0.299435	0.353492	0.263396	0.390845
Potra2n10c21903	0	0.133102	0.362005	0	0.251659	0.191184	0.202668	0.286265	0.196902	0.137988	0.280333	0.128642	0.12847	0	0	0	0	0	0.19206	0	0	0	0.229515
Potra2n10c21904	0	0	0	0	0	0	0	0	0	0	0	0	0	0	0	0	0	0	0	0	0	0	0
Potra2n10c21905	0.251686	0.186534	0	0.232412	0.283573	0.298387	0.44992	0.28453	0.239189	0.274246	0.242564	0.220968	0.313815	0.266368	0	0.196361	0.302489	0.188987	0.272029	0.192972	0.234367	0	0
Potra2n10c21906	0.560573	0.661997	0.72193	0.484898	0.754631	0.509767	0.916364	0.560993	0.488206	0.89215	0.546808	0.931199	0.930816	0.854279	0.947934	0.714585	0.837238	0.841348	0.746496	0.894264	0.840497	0.634679	0.736617
Potra2n10c21907	2.0348	2.04384	2.03103	2.16209	2.40259	2.50386	2.17286	2.06044	2.30952	2.15584	1.96931	1.99763	1.79235	2.01142	2.06563	2.15242	2.05968	2.06414	2.01563	2.06383	1.99415	2.14344	2.0539
Potra2n10c21908	0	0	0	0	0	0	0	0	0	0	0	0	0	0	0	0	0	0	0	0	0	0	0
Potra2n10c21909	3.10683	3.1895	3.30508	3.10535	3.39544	3.1635	3.33374	3.2665	3.10784	3.34882	3.26541	3.07141	3.1092	3.07848	3.17459	3.02856	3.15004	3.12372	3.0877	3.03197	2.99579	3.04608	3.13975
Potra2n10c21910	4.29938	4.31605	4.30859	4.41989	4.28871	4.06392	4.2768	4.59129	4.24932	4.59199	4.61834	4.57547	4.57851	4.50559	4.93029	4.45013	4.34016	4.60429	4.38403	4.41438	4.94191	4.36937	4.93875
Potra2n10c21911	0.143778	0	0	0	0	0	0	0	0	0	0	0	0	0	0	0.190377	0.130922	0	0	0	0	0.130438	0
Potra2n10c21912	5.70402	5.91933	6.16719	5.52541	5.74578	6.30766	5.57769	5.87247	5.36073	5.89634	6.00697	6.05965	5.6125	6.05322	6.56006	6.35902	5.8704	5.6423	5.56924	6.12215	6.30747	6.11687	6.27605
Potra2n10c21913	2.44639	2.43623	2.40728	2.43047	2.45865	2.47173	2.37297	2.45811	2.40019	2.57008	2.44097	2.08445	1.89229	1.96481	1.87399	2.0176	1.92063	2.24025	2.12546	2.04432	2.16513	1.95977	2.02198
Potra2n10c21914	0.491057	0.428144	0.576535	0.708521	0.648786	0.681006	0.468494	0.445921	0.553555	0.443003	0.551373	0.596143	0.519658	0.776558	0.638899	0.756532	0.581674	0.660381	0.785064	0.526729	0.584944	0.488949	0.301254
Potra2n10c21915	2.30959	2.31785	2.25723	2.30265	2.30899	2.31709	2.23599	2.27824	2.41817	2.15833	2.29438	2.28928	2.22576	2.3414	2.29121	2.19862	2.12516	2.13784	2.00135	2.04427	1.93181	2.12292	2.12242
Potra2n10c21916	3.04991	3.11304	3.16686	3.04346	3.1863	3.11543	3.24821	3.25084	3.27281	3.38794	3.31841	3.28195	3.24737	3.36522	3.13919	3.45709	3.41781	3.37676	3.24578	3.47057	3.38074	3.43847	3.50633
Potra2n10c21917	0	0	0	0	0	0	0	0	0	0	0	0	0	0	0	0	0	0	0	0	0	0	0
Potra2n10c21918	0	0	0	0	0	0	0	0	0	0	0	0	0	0	0	0	0	0	0	0	0	0	0
Potra2n10c21919	3.34816	3.46169	3.60948	3.56979	3.69859	3.14137	3.6474	3.42171	3.25855	3.41022	3.5173	3.45627	3.25902	3.33057	3.32031	3.23894	3.43639	3.41044	3.32257	3.37089	3.48076	3.20653	3.24168
Potra2n10c21920	2.77164	2.85254	2.70536	2.64921	2.78191	2.82482	2.85061	2.66914	2.96979	2.81136	2.79236	2.89971	2.76556	2.96183	2.951	2.85327	2.73528	2.90065	2.71492	2.86451	2.99994	2.81684	2.85127
Potra2n10c21921	0.671899	0.613481	0.66044	0.717944	0.518625	0.601222	0.462693	0.539514	0.598099	0.445707	0.403826	0	0	0	0	0	0	0	0	0	0	0	0
Potra2n10c21922	4.22035	4.28276	4.14134	4.30996	4.23755	4.14339	4.31607	4.4539	3.99492	4.479	4.34052	4.18474	4.01991	4.38255	4.06786	4.35868	4.43372	4.43665	4.33671	4.53834	4.59967	4.55165	4.44028
Potra2n10c21923	4.29892	4.22505	4.17872	4.22783	4.07881	4.14754	4.28108	4.33982	3.97628	4.43103	4.27958	4.27949	4.12266	4.17571	4.17883	4.22791	4.18086	4.31674	4.21685	4.46814	4.53121	4.41774	4.41984
Potra2n10c21924	3.22502	3.60133	3.59508	3.58649	3.38146	3.24992	3.70577	3.19371	3.59803	3.16318	3.04066	3.26409	3.49441	3.29665	3.35391	3.17031	3.29996	3.14055	3.24991	3.30043	3.15156	3.07071	3.01298
Potra2n10c21925	0	0	0	0	0	0.0988111	0	0.24959	0	0	0	0	0.0944756	0	0	0.103188	0	0	0	0	0.248315	0.0991472	0
Potra2n10c21926	0.501512	0.403446	0.316527	0.593843	0.596264	0.595454	0.432112	0.411352	0.462014	0.495146	0.382829	0.471748	0.261243	0.531554	0.509648	0.601471	0.546408	0.563499	0.435387	0.590578	0.692992	0.780646	0.771861
Potra2n10c21927	5.18938	5.11815	4.88515	5.15477	4.93853	5.21473	4.75667	4.85995	4.96892	4.93894	4.98276	5.20141	4.99653	5.24042	4.99152	5.37495	5.19723	5.17947	5.1058	4.95372	4.94554	5.53412	5.04093
Potra2n10c21928	4.08547	3.90267	3.67274	4.07223	4.0575	4.09496	3.48089	3.7991	4.0767	3.90495	3.96634	3.9227	3.62932	4.02618	3.8472	4.23576	3.90337	3.96886	3.97175	4.11	3.99125	4.38566	3.84259
Potra2n10c21929	5.22233	5.17025	4.92837	5.07512	5.12011	5.0587	5.19632	5.15329	5.1509	5.18317	5.20449	5.39009	5.3155	5.52493	5.16501	5.5924	5.58238	5.57558	5.53536	5.69181	5.63722	5.75021	5.48786
Potra2n10c21930	0	0.400656	0.631031	0.341914	0.456586	0.51259	0.378666	0.389979	0.440878	0.425845	0.33161	0.458043	0.254978	0.187128	0.312606	0.306989	0.232018	0.327668	0.302856	0.278101	0.425278	0.334768	0.131334
Potra2n10c21931	2.68329	2.73205	3.07439	2.96474	2.92815	3.03066	2.9319	2.86469	2.97479	2.64641	2.89288	2.83302	2.85407	2.89337	2.71363	2.92442	2.88113	2.80266	2.79606	2.60643	2.49021	2.74871	2.62628
Potra2n10c21932	2.37805	2.74918	2.96066	2.90995	2.93833	2.86419	2.85418	2.88588	3.03189	2.85397	2.98466	2.70333	2.63747	2.62558	2.85367	2.5951	2.84902	2.92646	2.77557	2.81049	2.70885	2.88545	2.86645
Potra2n10c21933	0.153688	0	0.15201	0.20358	0	0	0.212206	0	0	0	0.152397	0.169735	0.204629	0	0.115628	0	0.176465	0.225767	0	0	0	0	0.173905
Potra2n10c21934	1.76608	1.84591	1.64866	1.71881	1.42778	1.27616	1.47532	1.34989	1.27448	1.49914	1.35565	2.06086	2.43614	1.85875	2.40515	1.89334	1.6806	1.75296	1.68792	1.82208	1.91101	1.65666	2.05318
Potra2n10c21935	3.86756	4.07747	4.14211	4.00703	4.12576	4.25422	3.94804	3.87476	4.16907	3.88134	3.76644	3.83766	3.84966	3.91131	3.86224	3.93113	3.84729	3.89942	3.99603	3.85144	3.71914	3.87836	3.86072
Potra2n10c21936	0.328172	0.233652	0.297381	0.306723	0	0.139869	0.206046	0.221494	0.291072	0.169055	0.283929	0.410796	0.460036	0.365154	0.484977	0.15286	0	0.148785	0.298415	0.230665	0.182468	0.281793	0.383313
Potra2n10c21937	0	0	0	0	0	0	0	0	0	0	0	0	0	0	0	0	0	0	0	0	0	0	0
Potra2n10c21938	2.80673	2.86402	2.35632	2.31343	2.03544	2.0441	1.96011	2.03557	2.05501	1.89106	2.02001	2.82936	3.43186	2.74614	3.05822	2.30661	2.38292	2.53743	2.25822	2.71044	2.49318	2.466	2.14749
Potra2n10c21939	0.378634	0.264064	0.290194	0.333041	0	0.137368	0.28247	0.31839	0.285275	0.136552	0	0.474482	0.772587	0.295991	0.54508	0.234445	0.260278	0.33552	0	0.191146	0.282695	0.226358	0.389961
Potra2n10c21940	0	0	0	0	0	0	0	0	0	0	0	0	0	0	0	0	0	0	0	0	0	0	0
Potra2n10c21941	0	0	0	0	0	0	0	0	0	0	0	0	0	0	0	0	0	0	0	0	0	0	0
Potra2n10c21942	0.531278	0.637064	0.676286	0.376839	0.656205	0.483028	0.597722	0.612989	0.556658	0.44897	0.73945	0.567806	0.887223	0.578765	0.820338	0.669436	0.701722	0.725166	0.801385	0.737465	0.779455	0.686602	0.523103
Potra2n10c21943	4.27553	3.98423	4.1889	4.07185	4.43368	4.5966	4.89572	4.49741	5.04263	4.34129	4.4153	4.2627	4.27316	4.44469	4.29325	4.8267	4.83544	4.54915	4.82361	4.96165	4.86288	4.62916	4.76748
Potra2n10c21944	2.63797	2.54952	2.82774	2.6005	2.59875	2.34315	2.88292	2.92295	2.41766	2.78547	2.94907	2.58284	2.90507	2.66302	2.76229	2.63768	2.79219	2.78307	2.81672	2.87519	2.85201	2.5283	2.90414
Potra2n10c21945	1.38207	1.58186	1.30628	1.41229	1.30481	1.08928	1.30109	1.40855	1.05564	1.23724	1.32769	1.76676	1.8854	1.70008	1.80663	1.53202	1.71538	1.69991	1.55876	1.6631	1.70425	1.70235	1.73164
Potra2n10c21946	0	0	0	0	0	0	0	0	0.143948	0	0	0	0	0	0	0	0	0	0	0	0	0	0
Potra2n10c21947	3.73348	3.71128	3.57001	3.74239	3.58041	3.3829	3.96578	4.02945	3.42289	4.04501	4.10995	3.73881	3.62582	3.71737	3.64628	3.85581	3.89571	3.87507	3.86255	3.87798	3.9693	3.73006	3.72523
Potra2n10c21948	1.45863	1.25264	1.1162	1.06984	1.17324	1.18828	0.833258	1.36198	1.4472	1.07345	1.0939	1.54524	1.66503	1.54299	1.48711	1.27151	1.60635	1.26467	1.74819	2.12584	1.32951	1.74606	1.47963
Potra2n10c21949	5.71634	5.34764	4.38544	4.73664	3.6945	3.79308	3.9395	3.99803	3.73387	4.03812	4.30378	5.08906	5.80883	4.91993	5.19253	4.72548	4.37724	5.09011	4.45953	5.00983	4.78907	5.1742	4.60115
Potra2n10c21950	1.22322	1.1411	1.04709	1.19089	1.08018	1.01163	0.89943	1.02683	0.964883	1.02524	1.08485	1.13831	1.04891	0.822816	0.922988	1.02248	0.769029	1.00705	0.846026	0.871329	1.09704	1.0925	0.978069
Potra2n10c21951	0.265912	0.242652	0.155412	0	0.387062	0	0.332759	0.153036	0.217826	0	0.119723	0.19722	0.348022	0	0	0.146312	0.272467	0	0	0	0	0.111764	0.314411
Potra2n10c21952	1.08177	0.982164	1.09698	0.830449	0.77799	0.70874	0.958221	0.902554	0.979161	0.965166	1.11553	0.92996	1.42842	0.828444	1.06995	0.83563	0.812755	0.76803	0.814514	0.760482	0.958847	0.698001	1.05133
Potra2n10c21953	2.08509	2.07351	2.13893	2.22825	2.04712	2.02865	2.42141	2.20916	2.23693	2.24035	2.14529	2.08417	2.08683	2.08061	2.06496	2.09528	2.06546	2.09864	2.25782	2.19738	2.28983	1.98761	2.26531
Potra2n10c21954	1.72996	1.52929	1.66357	1.60528	1.71148	1.59935	1.579	1.65375	1.72171	1.6315	1.79968	1.72033	1.62724	1.71309	1.60167	1.69432	1.5513	1.64711	1.79366	1.70539	1.57266	1.91836	1.58267
Potra2n10c21955	3.34133	3.64429	3.65997	3.42909	3.57354	3.71476	3.59772	3.3982	3.64658	3.3724	3.4011	3.63064	3.64767	3.58512	3.36295	3.66199	3.68041	3.68133	3.79891	3.50052	3.40274	3.60062	3.37211
Potra2n10c21956	1.67503	1.74421	1.58084	1.68546	1.58607	1.55816	1.64728	1.77644	1.52869	1.75865	1.62278	1.56591	1.79652	1.60972	1.8482	1.67091	1.67932	1.69091	1.52593	1.60755	1.76443	1.62283	2.02768
Potra2n10c21957	2.91387	2.8841	3.10565	2.898	2.76181	2.95537	2.92695	2.98178	2.81172	3.08275	2.88961	2.89009	2.88268	3.00644	2.77186	2.92689	3.03001	2.96004	3.09718	2.97112	2.93934	3.09635	2.90324
Potra2n10c21958	3.64152	3.76656	3.68895	3.81052	3.77067	3.94463	3.83149	3.82845	3.99899	3.7524	3.76455	3.586	3.62086	3.64472	3.67197	3.69435	3.86578	3.74592	3.77803	3.7164	3.75409	3.74098	3.71389
Potra2n10c21959	1.72846	1.8032	1.89909	1.5399	1.4415	1.81317	1.23385	1.53471	1.34284	1.85274	1.21199	1.71371	1.5417	1.85682	1.34076	1.85395	1.77901	1.63683	1.54541	1.58418	1.35688	1.83422	1.3654
Potra2n10c21960	0	0.18425	0	0	0	0	0	0.1406	0	0	0	0	0	0	0.620823	0	0	0.136184	0	0	0	0	0
Potra2n10c21961	0.143148	0.185285	0	0.134192	0.202983	0.189759	0	0	0.276792	0.192779	0.238582	0.363486	0.128464	0.380887	0.929769	0.139643	0	0.232686	0.192209	0	0.238582	0	0
Potra2n10c21962	0	0	0	0.138269	0	0.137996	0	0	0	0	0	0	0	0	0	0	0	0	0	0	0	0	0
Potra2n10c21963	3.20526	3.20267	3.22145	3.0592	3.22816	3.32618	3.21974	3.34215	3.42877	3.29307	3.18713	3.08607	3.0973	3.07213	2.68837	3.16956	3.18233	3.25143	3.05775	3.22577	3.14758	3.19521	3.04508
Potra2n10c21964	1.49939	1.3482	1.57393	1.50145	1.3185	1.3024	1.13991	1.279	1.26671	1.14117	1.25449	1.75558	1.77009	1.88105	1.86455	1.58839	1.24741	1.43798	1.57521	1.50939	1.71091	1.4863	1.98874
Potra2n10c21965	2.3876	2.22649	2.2201	2.31096	2.23415	2.36467	2.46428	2.1417	2.41955	2.1935	2.29725	2.21913	2.23479	2.40176	2.18789	2.38021	2.4663	2.38787	2.28983	2.42227	2.24945	2.3908	2.29798
Potra2n10c21966	0.576347	0.480758	0.762127	0.762118	0.600912	0.419032	0.517166	0.516896	0.536179	0.497499	0.642768	0.727812	0.687992	0.610217	0.476624	0.435272	0.624712	0.63911	0.373438	0.724886	0.428468	0.465828	0.614738
Potra2n10c21967	0.701651	0.755102	0.686664	0.767769	0.695009	0.623376	0.576992	0.595746	0.731277	0.735813	0.847156	1.07919	1.17783	0.716843	1.07879	0.753997	0.665341	0.662518	0.634575	0.67398	0.756933	0.818428	1.0948
Potra2n10c21968	0.929999	1.25856	1.20256	1.03859	1.63426	1.244	1.40929	1.0185	1.29319	0.928651	1.03139	1.07715	1.3298	1.27634	1.02728	0.97739	1.21601	1.18033	1.09086	1.0277	0.98987	0.980146	1.17447
Potra2n10c21969	1.82338	1.46714	1.78343	1.58895	1.55093	1.6044	1.79694	1.80218	1.77916	1.56139	1.81211	1.51846	1.65507	1.62222	1.5431	2.09301	1.89394	2.03365	1.66958	1.53602	2.17864	1.9734	1.43481
Potra2n10c21970	0.599868	0.391642	0.435227	0.51351	0.491777	0.459523	0.399477	0.816202	0.596013	0.836388	0.679411	0.881868	1.88318	0.84124	0.84524	0.620121	0.61196	0.693336	0.641158	0.789615	0.717332	0.623911	1.38754
Potra2n10c21971	1.24233	1.10539	1.28272	1.3121	1.28107	1.30744	1.28191	1.20771	1.19209	1.32871	1.24583	1.09469	1.24235	1.22576	1.30297	1.23109	1.35946	1.3141	1.28502	1.06048	1.23654	1.46425	0.997239
Potra2n10c21972	4.28144	4.25522	4.00436	4.21922	4.06673	4.29972	4.26985	4.00373	4.50571	3.9956	4.14975	4.20671	4.25152	4.14212	4.06976	4.47848	4.33625	4.29275	4.33152	4.44263	4.02884	4.45072	4.0484
Potra2n10c21973	0.886059	0.972298	0.36208	0.847678	0.80401	0.490373	0.818522	0.710932	1.18177	0.895391	0.393002	0.85303	0.739767	0.837487	0.742093	0.773935	0.639009	0.698115	0.918747	0.847266	0.970622	0.86687	0.48157
Potra2n10c21974	0.710074	0.450087	0.58192	0.416729	0.553542	0.619127	0.711169	0.924927	0.641663	0.886521	0.903959	0.443485	0.611019	0.601273	0.801999	0.922886	0.945734	0.900528	0.745556	0.652019	0.899557	0.898355	0.689389
Potra2n10c21975	3.82912	3.71128	3.68642	3.77867	3.84697	3.6821	3.85347	3.94985	3.67498	4.00287	3.86462	3.72738	3.68383	3.76751	3.86876	3.7157	3.82244	3.74024	3.8484	3.88283	3.96203	3.73617	3.88457
Potra2n10c21976	1.83246	1.87824	2.19214	2.00727	1.91359	1.82972	2.09966	2.08882	2.03135	1.97397	1.92177	1.97524	2.00284	1.90295	1.86083	2.01147	2.09768	2.00085	1.74911	1.86888	1.96804	1.85688	2.07442
Potra2n10c21977	3.03896	3.04812	3.04765	3.26981	3.74655	3.47686	4.10433	3.65871	4.36308	3.65243	3.54498	3.28986	3.15612	3.241	3.27211	3.41065	3.32541	3.54213	3.58693	4.04025	4.15357	3.48378	3.47995
Potra2n10c21978	2.27594	1.91363	1.84139	2.24109	1.68224	1.37212	1.67649	1.80942	1.52556	1.79583	1.67598	1.95431	2.05092	1.98616	2.32	2.14551	1.93028	1.95317	1.98931	2.24201	1.94795	2.27003	2.17534
Potra2n10c21979	2.87412	2.92327	2.92183	2.85596	3.06718	3.12328	3.02053	3.0163	3.17986	2.96921	2.80164	2.87537	2.7659	2.86404	2.96698	2.84346	2.95694	3.01701	2.88468	2.82832	2.95398	2.91535	2.76377
Potra2n10c21980	0.468788	0.4102	0.639079	0.308095	0.382213	0.255597	0	0.189676	0.188602	0	0.187249	0.351323	0.32484	0.499838	0.360202	0.453234	0.241879	0.369399	0.371828	0.141613	0	0.138904	0.237885
Potra2n10c21981	3.33588	3.33081	3.29141	3.23358	3.01264	2.93183	3.22721	3.20978	2.8887	3.2883	3.38582	3.32583	3.62713	3.27376	3.30463	3.25707	3.32481	3.40674	3.33013	3.32001	3.25585	3.23769	3.43136
Potra2n10c21982	3.41527	3.55213	3.54089	3.5334	3.63351	3.76358	3.57126	3.57978	3.66495	3.58832	3.50334	3.59635	3.59716	3.61332	3.4593	3.56418	3.54116	3.5035	3.5775	3.51482	3.56499	3.56803	3.52157
Potra2n10c21983	3.40818	3.34319	3.22252	3.17225	3.48483	3.3362	3.53647	3.4851	3.32112	3.42809	3.47625	3.12188	3.14556	3.31098	2.98523	3.25094	3.29209	3.37197	3.23834	3.34679	3.2896	3.28195	3.09863
Potra2n10c21984	3.47148	3.4886	3.54018	3.36796	3.63525	3.38022	3.72643	3.67042	3.36629	3.63627	3.632	3.68699	3.81862	3.66451	3.46001	3.56716	3.72838	3.78322	3.64074	3.49241	3.56147	3.50222	3.72228
Potra2n10c21985	0	0	0.215215	0	0	0	0	0	0.144637	0	0.141747	0.123319	0	0	0	0	0	0	0.131006	0.13137	0	0	0
Potra2n10c21986	1.04507	1.04759	1.07808	0.955975	1.10564	1.15729	0.949214	1.10754	1.00126	0.864537	0.92624	0.838797	1.01289	1.1377	0.957175	0.887277	0.967196	1.0874	1.0067	0.734962	0.994771	1.0086	0.999129
Potra2n10c21987	0	0	0	0	0	0	0	0	0	0	0	0	0	0	0	0	0	0	0	0	0	0	0.222218
Potra2n10c21988	0	0	0	0	0	0	0	0	0.143317	0	0.142514	0	0	0	0	0	0	0	0	0	0	0	0
Potra2n10c21989	0	0	0	0	0	0	0	0	0	0	0	0	0	0	0	0	0	0	0	0	0	0	0
Potra2n10c21990	1.182	1.19788	1.61216	1.24446	1.64957	1.74352	1.18585	1.12562	1.41179	1.34177	1.28034	1.29155	1.46358	1.24817	1.06371	1.34397	1.6368	1.39897	1.56272	1.29606	1.2028	1.25842	1.48822
Potra2n10c21991	0	0	0	0	0	0	0	0	0	0	0	0	0	0	0	0	0	0	0	0	0	0	0
Potra2n10c21992	0	0	0	0	0	0	0	0	0	0	0	0	0	0	0	0	0	0	0	0	0	0	0
Potra2n10c21993	0	0	0	0	0	0	0	0	0	0	0	0	0	0	0	0	0	0	0	0	0	0	0
Potra2n10c21994	0	0	0	0.152492	0	0.151962	0	0.160801	0.100154	0	0	0.0952102	0.448423	0	0.143949	0.163872	0.141278	0	0	0.143674	0.160744	0.158875	0.541398
Potra2n10c21995	0	0	0	0	0	0	0	0	0	0	0	0	0	0	0	0	0	0	0	0	0	0	0
Potra2n10c21996	0.193151	0	0.241648	0.312321	0.134026	0.256089	0.135831	0	0	0.227557	0.322833	0	0	0	0.138484	0.152143	0	0.244586	0	0	0.150262	0	0.207533
Potra2n10c21997	4.43501	4.11862	4.66194	4.11247	4.46887	4.05099	4.59785	4.95013	4.52852	4.62511	4.90872	4.15256	4.35126	4.45025	4.08315	5.11282	5.07002	5.18101	4.77727	4.3999	5.28043	5.05499	4.31204
Potra2n10c21998	0	0	0	0	0	0	0	0	0	0	0	0	0	0	0	0	0	0	0	0	0	0	0
Potra2n10c21999	0	0	0	0	0	0	0	0	0	0	0	0	0	0	0	0	0	0	0	0	0.135512	0	0
Potra2n10c22000	1.28283	1.52971	1.50333	1.43714	1.32722	1.50917	1.26867	1.20558	1.38902	1.27975	1.32947	1.51129	1.96854	1.27995	1.61005	1.41388	1.35454	1.30915	1.63471	1.35711	1.25044	1.24725	1.22001
Potra2n10c22001	0	0	0	0	0.145341	0	0.147573	0	0	0	0	0	0	0	0	0	0	0	0	0	0	0	0
Potra2n10c22002	0	0	0	0	0	0	0	0.145198	0	0	0	0	0	0	0	0	0	0	0	0	0	0	0
Potra2n10c22003	4.05163	4.07461	4.02328	4.00058	4.09915	4.24227	4.1463	4.07447	4.24609	4.14159	4.11453	4.04722	3.97681	4.1843	3.86076	4.14532	4.19167	4.12957	4.04547	4.14073	4.09351	4.20562	3.95629
Potra2n10c22004	0	0	0	0	0	0	0.137755	0	0	0	0	0	0	0	0	0	0	0.134286	0	0	0	0.133255	0
Potra2n10c22005	0	0	0	0	0	0	0	0	0	0	0	0	0	0	0	0	0	0	0	0	0	0	0.128382
Potra2n10c22006	3.30723	3.34622	3.14547	3.32803	3.50733	3.38147	3.3154	3.34001	3.42103	3.38511	3.24221	3.38438	3.46135	3.25883	3.23981	3.14225	3.35218	3.13424	3.13236	3.20452	3.16953	3.23258	3.21733
[truncated: 35,076 more rows]

## Sheet: (C) DEGs
PotraID	log2FoldChange	False Discover Rate	Comparison	UniProt description	Best TAIR description	Gene Ontology	Protein family	Transcription factor
Potra2n7c15594	-12.4057	5.19766e-32	Limited NH4+ vs Limited NO3-		AT1G65349-hypothetical protein hypothetical protein
Potra2n1c3635	-11.093	7.19154e-35	Limited NH4+ vs Limited NO3-		AT1G65349-hypothetical protein hypothetical protein
Potra2n15c29163	-10.4898	2.49705e-23	Limited NH4+ vs Limited NO3-
Potra2n13c25954	-10.4861	7.8561e-22	Limited NH4+ vs Limited NO3-
Potra2n4c8950	-10.4488	4.87635e-22	Limited NH4+ vs Limited NO3-
Potra2n8c17169	-10.3701	0	Limited NH4+ vs Limited NO3-		AT2G39855-plant/protein plant/protein
Potra2n7c15497	-10.3505	2.5517e-21	Limited NH4+ vs Limited NO3-
Potra2n2c5710	-10.3006	1.57506e-18	Limited NH4+ vs Limited NO3-
Potra2n6c14257	-10.2634	3.46012e-144	Limited NH4+ vs Limited NO3-
Potra2n10c20683	-10.1619	3.11968e-165	Limited NH4+ vs Limited NO3-		AT5G59080-hypothetical protein hypothetical protein
Potra2n13c25428	-9.98297	1.44088e-78	Limited NH4+ vs Limited NO3-
Potra2n11c23098	-9.97151	2.75154e-85	Limited NH4+ vs Limited NO3-
Potra2n11c23678	-9.9344	2.91652e-19	Limited NH4+ vs Limited NO3-	sp|P9WPL9|CP140_MYCTU Putative cytochrome P450 140 OS=Mycobacterium tuberculosis (strain ATCC 25618 / H37Rv) OX=83332 GN=cyp140 PE=1 SV=1	AT5G36110-cytochrome P450, family 716, subfamily A, polypeptide 1 cytochrome P450, family 716, subfamily A, polypeptide 1	GO:0005506-iron ion binding;GO:0016705-oxidoreductase activity, acting on paired donors, with incorporation or reduction of molecular oxygen;GO:0055114-oxidation-reduction process;GO:0020037-heme binding	PF00067-Cytochrome P450
Potra2n6c14233	-9.88143	0	Limited NH4+ vs Limited NO3-	sp|Q9USR1|TXL1_SCHPO Thioredoxin-like protein 1 OS=Schizosaccharomyces pombe (strain 972 / ATCC 24843) OX=284812 GN=txl1 PE=4 SV=1	AT3G53220-Thioredoxin superfamily protein Thioredoxin superfamily protein	GO:0045454-cell redox homeostasis	PF00085-Thioredoxin
Potra2n1c2897	-9.84427	2.11004e-29	Limited NH4+ vs Limited NO3-
Potra2n17c31718	-9.79548	1.65329e-28	Limited NH4+ vs Limited NO3-		AT1G65349-hypothetical protein hypothetical protein
Potra2n391s35519	-9.77655	1.96675e-19	Limited NH4+ vs Limited NO3-
Potra2n19c33392	-9.76055	1.5202e-18	Limited NH4+ vs Limited NO3-	sp|F4IC29|HIP28_ARATH Heavy metal-associated isoprenylated plant protein 28 OS=Arabidopsis thaliana OX=3702 GN=HIPP28 PE=3 SV=1	AT1G06330-Heavy metal transport/detoxification superfamily protein Heavy metal transport/detoxification superfamily protein	GO:0046872-metal ion binding;GO:0030001-metal ion transport	PF00403-Heavy-metal-associated domain
Potra2n1c36	-9.70115	2.12839e-227	Limited NH4+ vs Limited NO3-
Potra2n11c22713	-9.69421	1.05972e-28	Limited NH4+ vs Limited NO3-	sp|Q39688|EP1G_DAUCA Epidermis-specific secreted glycoprotein EP1 OS=Daucus carota OX=4039 GN=EP1 PE=1 SV=1	AT4G27290-S-locus lectin protein kinase family protein S-locus lectin protein kinase family protein	GO:0048544-recognition of pollen	PF01453-D-mannose binding lectin;PF00954-S-locus glycoprotein domain;PF08276-PAN-like domain
Potra2n1c1579	-9.60657	3.07337e-18	Limited NH4+ vs Limited NO3-
Potra2n5c12185	-9.54093	3.51354e-18	Limited NH4+ vs Limited NO3-	sp|Q9M2W8|Y3990_ARATH BTB/POZ domain-containing protein At3g49900 OS=Arabidopsis thaliana OX=3702 GN=At3g49900 PE=3 SV=1	AT5G10250-Phototropic-responsive NPH3 family protein Phototropic-responsive NPH3 family protein	GO:0005515-protein binding	PF00651-BTB/POZ domain;PF03000-NPH3 family
Potra2n16c29369	-9.40617	5.30165e-17	Limited NH4+ vs Limited NO3-
Potra2n13c26076	-9.39147	2.40744e-25	Limited NH4+ vs Limited NO3-
Potra2n685s36468	-9.32888	2.28327e-14	Limited NH4+ vs Limited NO3-
Potra2n19c34341	-9.21415	3.10583e-16	Limited NH4+ vs Limited NO3-
Potra2n4c8598	-9.16831	3.11103e-229	Limited NH4+ vs Limited NO3-		AT1G65349-hypothetical protein hypothetical protein
Potra2n18c32236	-9.15394	1.80233e-15	Limited NH4+ vs Limited NO3-
Potra2n4c9647	-9.12174	6.77934e-17	Limited NH4+ vs Limited NO3-
Potra2n5c11418	-9.08883	1.3354e-16	Limited NH4+ vs Limited NO3-
Potra2n1c293	-8.98384	5.19867e-16	Limited NH4+ vs Limited NO3-
Potra2n6c14990	-8.95972	1.54851e-15	Limited NH4+ vs Limited NO3-	sp|P93472|DIM_PEA Delta(24)-sterol reductase OS=Pisum sativum OX=3888 GN=DIM PE=1 SV=1	AT2G41510-cytokinin oxidase/dehydrogenase 1 cytokinin oxidase/dehydrogenase 1	GO:0050660-flavin adenine dinucleotide binding;GO:0019139-cytokinin dehydrogenase activity;GO:0003824-catalytic activity;GO:0009690-cytokinin metabolic process;GO:0071949-FAD binding;GO:0055114-oxidation-reduction process;GO:0016491-oxidoreductase activity	PF09265-Cytokinin dehydrogenase 1, FAD and cytokinin binding;PF09265-Cytokinin dehydrogenase 1, FAD and cytokinin binding;PF01565-FAD binding domain
Potra2n18c32129	-8.93507	3.93265e-15	Limited NH4+ vs Limited NO3-
Potra2n10c21422	-8.7963	1.37818e-15	Limited NH4+ vs Limited NO3-
Potra2n16c30546	-8.78994	5.37311e-17	Limited NH4+ vs Limited NO3-
Potra2n7c15893	-8.76767	3.18729e-15	Limited NH4+ vs Limited NO3-	sp|Q9M2W8|Y3990_ARATH BTB/POZ domain-containing protein At3g49900 OS=Arabidopsis thaliana OX=3702 GN=At3g49900 PE=3 SV=1	AT5G10250-Phototropic-responsive NPH3 family protein Phototropic-responsive NPH3 family protein		PF03000-NPH3 family	BTB-POZ
Potra2n1c1696	-8.72808	3.75946e-15	Limited NH4+ vs Limited NO3-
Potra2n12c23933	-8.67983	2.4799e-30	Limited NH4+ vs Limited NO3-	sp|O23617|TPS5_ARATH Alpha,alpha-trehalose-phosphate synthase [UDP-forming] 5 OS=Arabidopsis thaliana OX=3702 GN=TPS5 PE=1 SV=2	AT1G35910-Haloacid dehalogenase-like hydrolase (HAD) superfamily protein Haloacid dehalogenase-like hydrolase (HAD) superfamily protein	GO:0003824-catalytic activity;GO:0005992-trehalose biosynthetic process	PF02358-Trehalose-phosphatase
Potra2n8c17708	-8.66376	1.63742e-13	Limited NH4+ vs Limited NO3-
Potra2n7c15686	-8.63169	8.319e-09	Limited NH4+ vs Limited NO3-
Potra2n10c20371	-8.62588	2.30417e-82	Limited NH4+ vs Limited NO3-	sp|C0LGP4|Y3475_ARATH Probable LRR receptor-like serine/threonine-protein kinase At3g47570 OS=Arabidopsis thaliana OX=3702 GN=At3g47570 PE=2 SV=1	AT2G24130-Leucine-rich receptor-like protein kinase family protein Leucine-rich receptor-like protein kinase family protein
Potra2n14c27788	-8.49248	5.18663e-73	Limited NH4+ vs Limited NO3-	sp|Q8GUM4|Y3739_ARATH Uncharacterized membrane protein At3g27390 OS=Arabidopsis thaliana OX=3702 GN=At3g27390 PE=1 SV=2	AT4G12680-transmembrane protein transmembrane protein
Potra2n2c5487	-8.46874	5.42363e-15	Limited NH4+ vs Limited NO3-		AT4G33590-transmembrane protein transmembrane protein	GO:0016757-transferase activity, transferring glycosyl groups	PF04577-Protein of unknown function (DUF563)
Potra2n6c15327	-8.4598	5.07802e-14	Limited NH4+ vs Limited NO3-	sp|Q40286|UFOG4_MANES Anthocyanidin 3-O-glucosyltransferase 4 (Fragment) OS=Manihot esculenta OX=3983 GN=GT4 PE=2 SV=1	AT3G21790-UDP-Glycosyltransferase superfamily protein UDP-Glycosyltransferase superfamily protein
Potra2n2c6014	-8.42486	6.84927e-13	Limited NH4+ vs Limited NO3-
Potra2n14c27524	-8.414	7.55264e-29	Limited NH4+ vs Limited NO3-	sp|B3H6D0|HIP45_ARATH Heavy metal-associated isoprenylated plant protein 45 OS=Arabidopsis thaliana OX=3702 GN=HIPP45 PE=3 SV=1	AT5G19090-Heavy metal transport/detoxification superfamily protein Heavy metal transport/detoxification superfamily protein	GO:0046872-metal ion binding;GO:0030001-metal ion transport	PF00403-Heavy-metal-associated domain
Potra2n17c31020	-8.3895	1.95673e-13	Limited NH4+ vs Limited NO3-
Potra2n2c6339	-8.38941	3.77321e-23	Limited NH4+ vs Limited NO3-	sp|Q9FF99|AAP7_ARATH Probable amino acid permease 7 OS=Arabidopsis thaliana OX=3702 GN=AAP7 PE=2 SV=1	AT1G47670-Transmembrane amino acid transporter family protein Transmembrane amino acid transporter family protein		PF01490-Transmembrane amino acid transporter protein
Potra2n14c27536	-8.37795	3.11167e-13	Limited NH4+ vs Limited NO3-
Potra2n1c481	-8.34981	3.38419e-20	Limited NH4+ vs Limited NO3-	sp|Q9FJK3|AGL80_ARATH Agamous-like MADS-box protein AGL80 OS=Arabidopsis thaliana OX=3702 GN=AGL80 PE=1 SV=1	AT2G03710-K-box region and MADS-box transcription factor family protein K-box region and MADS-box transcription factor family protein	GO:0003700-DNA binding transcription factor activity;GO:0005634-nucleus;GO:0006355-regulation of transcription, DNA-templated;GO:0045944-positive regulation of transcription from RNA polymerase II promoter;GO:0000977-RNA polymerase II regulatory region sequence-specific DNA binding;GO:0003677-DNA binding;GO:0046983-protein dimerization activity	PF00319-SRF-type transcription factor (DNA-binding and dimerisation domain)	MADS-MIKC
Potra2n2c4053	-8.31146	1.14964e-13	Limited NH4+ vs Limited NO3-	sp|Q8RY60|Y1733_ARATH DUF21 domain-containing protein At1g47330 OS=Arabidopsis thaliana OX=3702 GN=CBSDUF7 PE=1 SV=1	AT1G47330-methyltransferase, putative (DUF21) methyltransferase, putative (DUF21)
Potra2n16c30458	-8.3071	4.0281e-07	Limited NH4+ vs Limited NO3-
Potra2n9c19912	-8.28737	3.39115e-13	Limited NH4+ vs Limited NO3-	sp|Q9LX14|UFC_ARATH Protein UPSTREAM OF FLC OS=Arabidopsis thaliana OX=3702 GN=UFC PE=2 SV=1	AT1G05577-UPSTREAM OF FLC protein (DUF966) UPSTREAM OF FLC protein (DUF966)		PF06136-Domain of unknown function (DUF966)
Potra2n14c26578	-8.26936	5.46236e-32	Limited NH4+ vs Limited NO3-	sp|P06237|NOH4_RHIML Nodulation protein H OS=Rhizobium meliloti OX=382 GN=nodH PE=4 SV=1	AT2G15730-P-loop containing nucleoside triphosphate hydrolases superfamily protein P-loop containing nucleoside triphosphate hydrolases superfamily protein	GO:0008146-sulfotransferase activity	PF00685-Sulfotransferase domain
Potra2n9c19010	-8.26449	2.24024e-14	Limited NH4+ vs Limited NO3-
Potra2n8c18592	-8.24475	4.46523e-13	Limited NH4+ vs Limited NO3-
Potra2n16c29418	-8.21456	3.36017e-13	Limited NH4+ vs Limited NO3-
Potra2n6c14351	-8.20716	3.00987e-13	Limited NH4+ vs Limited NO3-
Potra2n127s34665	-8.20174	2.28006e-20	Limited NH4+ vs Limited NO3-
Potra2n18c32133	-8.16102	2.73067e-13	Limited NH4+ vs Limited NO3-	sp|Q99808|S29A1_HUMAN Equilibrative nucleoside transporter 1 OS=Homo sapiens OX=9606 GN=SLC29A1 PE=1 SV=3	AT1G02630-Nucleoside transporter family protein Nucleoside transporter family protein	GO:0016021-integral component of membrane;GO:0005337-nucleoside transmembrane transporter activity;GO:1901642-nucleoside transmembrane transport	PF01733-Nucleoside transporter
Potra2n5c10639	-8.1363	3.23794e-13	Limited NH4+ vs Limited NO3-	sp|Q8GYT9|SIS3_ARATH E3 ubiquitin-protein ligase SIS3 OS=Arabidopsis thaliana OX=3702 GN=SIS3 PE=2 SV=2	AT5G66070-RING/U-box superfamily protein RING/U-box superfamily protein		PF13639-Ring finger domain	PHD
Potra2n18c32548	-8.03601	4.3141e-17	Limited NH4+ vs Limited NO3-	sp|D4ALQ5|CRH11_ARTBC Probable extracellular glycosidase ARB_05253 OS=Arthroderma benhamiae (strain ATCC MYA-4681 / CBS 112371) OX=663331 GN=ARB_05253 PE=1 SV=2	AT5G19580-glyoxal oxidase-related protein glyoxal oxidase-related protein	GO:0005975-carbohydrate metabolic process;GO:0006073-cellular glucan metabolic process;GO:0005618-cell wall;GO:0048046-apoplast;GO:0016762-xyloglucan:xyloglucosyl transferase activity;GO:0004553-hydrolase activity, hydrolyzing O-glycosyl compounds	PF07250-Glyoxal oxidase N-terminus;PF09118-Domain of unknown function (DUF1929);PF00722-Glycosyl hydrolases family 16;PF06955-Xyloglucan endo-transglycosylase (XET) C-terminus
Potra2n3c8004	-8.01987	8.71369e-13	Limited NH4+ vs Limited NO3-	sp|Q56WM6|ROGFE_ARATH Rop guanine nucleotide exchange factor 14 OS=Arabidopsis thaliana OX=3702 GN=ROPGEF14 PE=1 SV=1	AT1G79860-RHO guanyl-nucleotide exchange factor 12 RHO guanyl-nucleotide exchange factor 12	GO:0005089-Rho guanyl-nucleotide exchange factor activity	PF03759-PRONE (Plant-specific Rop nucleotide exchanger)
Potra2n11c22979	-8.01506	2.06899e-12	Limited NH4+ vs Limited NO3-
Potra2n1c1542	-7.98044	1.40268e-12	Limited NH4+ vs Limited NO3-
Potra2n1c51	-7.96247	5.61383e-89	Limited NH4+ vs Limited NO3-	sp|B2HS63|LOGH_MYCMM Cytokinin riboside 5'-monophosphate phosphoribohydrolase OS=Mycobacterium marinum (strain ATCC BAA-535 / M) OX=216594 GN=MMAR_4233 PE=1 SV=1	AT5G11950-Putative lysine decarboxylase family protein Putative lysine decarboxylase family protein		PF03641-Possible lysine decarboxylase
Potra2n9c18647	-7.94217	1.16237e-11	Limited NH4+ vs Limited NO3-	sp|P90850|YCF2E_CAEEL Uncharacterized peptidase C1-like protein F26E4.3 OS=Caenorhabditis elegans OX=6239 GN=F26E4.3 PE=1 SV=3	AT4G35350-xylem cysteine peptidase 1 xylem cysteine peptidase 1	GO:0006508-proteolysis;GO:0008234-cysteine-type peptidase activity	PF00112-Papain family cysteine protease;PF08246-Cathepsin propeptide inhibitor domain (I29)
Potra2n1c3212	-7.91029	1.24917e-34	Limited NH4+ vs Limited NO3-
Potra2n8c18427	-7.90054	1.38772e-50	Limited NH4+ vs Limited NO3-	sp|Q15JG4|VLDB_STRHL Valienol-1-phosphate guanylyltransferase OS=Streptomyces hygroscopicus subsp. limoneus OX=264445 GN=vldB PE=1 SV=1	AT5G19220-ADP glucose pyrophosphorylase large subunit 1 ADP glucose pyrophosphorylase large subunit 1	GO:0005978-glycogen biosynthetic process;GO:0009058-biosynthetic process;GO:0008878-glucose-1-phosphate adenylyltransferase activity;GO:0016779-nucleotidyltransferase activity	PF00483-Nucleotidyl transferase;PF00483-Nucleotidyl transferase
Potra2n18c32613	-7.85199	9.50795e-12	Limited NH4+ vs Limited NO3-	sp|O13817|SEC7C_SCHPO Protein transport protein sec73 OS=Schizosaccharomyces pombe (strain 972 / ATCC 24843) OX=284812 GN=sec73 PE=3 SV=2	AT5G19610-GNOM-like 2 GNOM-like 2	GO:0032012-regulation of ARF protein signal transduction;GO:0005086-ARF guanyl-nucleotide exchange factor activity	PF01369-Sec7 domain;PF12783-Guanine nucleotide exchange factor in Golgi transport N-terminal
Potra2n18c32141	-7.83779	1.00344e-97	Limited NH4+ vs Limited NO3-	sp|O22773|TL16_ARATH Thylakoid lumenal 16.5 kDa protein, chloroplastic OS=Arabidopsis thaliana OX=3702 GN=At4g02530 PE=1 SV=3	AT4G02530-chloroplast thylakoid lumen protein chloroplast thylakoid lumen protein	GO:0010206-photosystem II repair
Potra2n2c4232	-7.79238	3.98647e-72	Limited NH4+ vs Limited NO3-	sp|Q2R2D5|XA21_ORYSJ Receptor kinase-like protein Xa21 OS=Oryza sativa subsp. japonica OX=39947 GN=XA21 PE=1 SV=1	AT3G07070-Protein kinase superfamily protein Protein kinase superfamily protein	GO:0006468-protein phosphorylation;GO:0004713-protein tyrosine kinase activity;GO:0005524-ATP binding;GO:0004672-protein kinase activity	PF07714-Protein tyrosine kinase
Potra2n9c19425	-7.763	2.18144e-11	Limited NH4+ vs Limited NO3-	sp|O42954|MBX1_SCHPO MADS-box transcription factor 1 OS=Schizosaccharomyces pombe (strain 972 / ATCC 24843) OX=284812 GN=mbx1 PE=1 SV=2	AT2G14210-AGAMOUS-like 44 AGAMOUS-like 44	GO:0046983-protein dimerization activity;GO:0045944-positive regulation of transcription from RNA polymerase II promoter;GO:0000977-RNA polymerase II regulatory region sequence-specific DNA binding;GO:0003677-DNA binding	PF00319-SRF-type transcription factor (DNA-binding and dimerisation domain)	MADS-type1
Potra2n2c6006	-7.70179	8.11288e-08	Limited NH4+ vs Limited NO3-
Potra2n6c15353	-7.70121	3.47779e-54	Limited NH4+ vs Limited NO3-	sp|Q9FKG5|PUB51_ARATH U-box domain-containing protein 51 OS=Arabidopsis thaliana OX=3702 GN=PUB51 PE=2 SV=2	AT5G47740-Adenine nucleotide alpha hydrolases-like superfamily protein Adenine nucleotide alpha hydrolases-like superfamily protein
Potra2n1c2903	-7.64172	2.19671e-11	Limited NH4+ vs Limited NO3-
Potra2n2c6247	-7.63408	1.28648e-10	Limited NH4+ vs Limited NO3-	sp|Q9SVC6|PUB22_ARATH E3 ubiquitin-protein ligase PUB22 OS=Arabidopsis thaliana OX=3702 GN=PUB22 PE=1 SV=1	AT3G06880-Transducin/WD40 repeat-like superfamily protein Transducin/WD40 repeat-like superfamily protein	GO:0016567-protein ubiquitination;GO:0004842-ubiquitin-protein transferase activity	PF04564-U-box domain
Potra2n3c6871	-7.61229	1.72247e-23	Limited NH4+ vs Limited NO3-	sp|Q6G194|UGPC_BARQU sn-glycerol-3-phosphate import ATP-binding protein UgpC OS=Bartonella quintana (strain Toulouse) OX=283165 GN=ugpC PE=3 SV=1	AT1G15520-pleiotropic drug resistance 12 pleiotropic drug resistance 12	GO:0016020-membrane;GO:0016887-ATPase activity;GO:0005524-ATP binding	PF14510-ABC-transporter N-terminal;PF14510-ABC-transporter N-terminal;PF00005-ABC transporter;PF00005-ABC transporter;PF00005-ABC transporter;PF00005-ABC transporter;PF08370-Plant PDR ABC transporter associated;PF08370-Plant PDR ABC transporter associated;PF08370-Plant PDR ABC transporter associated;PF00005-ABC transporter;PF00005-ABC transporter;PF01061-ABC-2 type transporter;PF01061-ABC-2 type …
Potra2n5c10538	-7.55149	8.97242e-83	Limited NH4+ vs Limited NO3-
Potra2n5c11259	-7.5263	4.7339e-19	Limited NH4+ vs Limited NO3-	sp|A1BHL1|DNAJ_CHLPD Chaperone protein DnaJ OS=Chlorobium phaeobacteroides (strain DSM 266) OX=290317 GN=dnaJ PE=3 SV=1	AT1G11040-HSP40/DnaJ peptide-binding protein HSP40/DnaJ peptide-binding protein	GO:0006457-protein folding;GO:0051082-unfolded protein binding	PF01556-DnaJ C terminal domain
Potra2n10c22228	-7.49835	1.62381e-10	Limited NH4+ vs Limited NO3-
Potra2n3c7883	-7.48654	5.94222e-09	Limited NH4+ vs Limited NO3-
Potra2n18c32287	-7.47569	1.50483e-10	Limited NH4+ vs Limited NO3-	sp|Q9SD81|GDPD6_ARATH Glycerophosphodiester phosphodiesterase GDPD6 OS=Arabidopsis thaliana OX=3702 GN=GDPD6 PE=2 SV=1	AT5G58050-SHV3-like 4 SHV3-like 4	GO:0006629-lipid metabolic process;GO:0008081-phosphoric diester hydrolase activity	PF03009-Glycerophosphoryl diester phosphodiesterase family
Potra2n5c11637	-7.45822	7.54146e-10	Limited NH4+ vs Limited NO3-
Potra2n4c9183	-7.45557	1.88171e-10	Limited NH4+ vs Limited NO3-		AT1G56580-plant/protein (Protein of unknown function, DUF538) plant/protein (Protein of unknown function, DUF538)		PF04398-Protein of unknown function, DUF538
Potra2n16c30093	-7.37634	2.1311e-10	Limited NH4+ vs Limited NO3-	sp|Q9FK62|SAU24_ARATH Auxin-responsive protein SAUR24 OS=Arabidopsis thaliana OX=3702 GN=SAUR24 PE=2 SV=1	AT2G37030-SAUR-like auxin-responsive protein family SAUR-like auxin-responsive protein family	GO:0009733-response to auxin	PF02519-Auxin responsive protein
Potra2n8c17828	-7.36692	2.60169e-09	Limited NH4+ vs Limited NO3-
Potra2n3c8281	-7.32151	6.19042e-10	Limited NH4+ vs Limited NO3-
Potra2n10c21176	-7.28744	1.50332e-09	Limited NH4+ vs Limited NO3-
Potra2n7c15535	-7.27423	3.0327e-09	Limited NH4+ vs Limited NO3-
Potra2n8c17781	-7.27071	6.20525e-09	Limited NH4+ vs Limited NO3-
Potra2n9c20008	-7.26154	3.13649e-15	Limited NH4+ vs Limited NO3-
Potra2n16c29367	-7.21573	7.85475e-10	Limited NH4+ vs Limited NO3-
Potra2n11c22535	-7.20589	6.37461e-06	Limited NH4+ vs Limited NO3-	sp|F4IXT6|WTR19_ARATH WAT1-related protein At3g28060 OS=Arabidopsis thaliana OX=3702 GN=At3g28060 PE=3 SV=1	AT3G30340-nodulin MtN21 /EamA-like transporter family protein nodulin MtN21 /EamA-like transporter family protein	GO:0016021-integral component of membrane;GO:0016020-membrane;GO:0022857-transmembrane transporter activity	PF00892-EamA-like transporter family;PF00892-EamA-like transporter family
Potra2n4c8511	-7.20358	4.35385e-10	Limited NH4+ vs Limited NO3-
Potra2n12c24214	-7.13245	1.89862e-07	Limited NH4+ vs Limited NO3-
Potra2n10c21252	-7.09906	3.81025e-10	Limited NH4+ vs Limited NO3-
Potra2n8c17642	-7.08149	4.23017e-09	Limited NH4+ vs Limited NO3-
Potra2n10c20368	-7.07339	2.39572e-09	Limited NH4+ vs Limited NO3-
Potra2n18c32194	-7.06607	2.62372e-09	Limited NH4+ vs Limited NO3-
Potra2n6c14507	-7.06569	6.86372e-09	Limited NH4+ vs Limited NO3-
Potra2n2c6170	-7.06345	4.63761e-09	Limited NH4+ vs Limited NO3-
Potra2n454s35722	-7.0337	1.96548e-09	Limited NH4+ vs Limited NO3-
Potra2n7c15684	-7.01676	0.00294158	Limited NH4+ vs Limited NO3-
Potra2n4c9785	-6.97784	7.50414e-07	Limited NH4+ vs Limited NO3-
Potra2n9c19506	-6.97473	2.48287e-19	Limited NH4+ vs Limited NO3-		AT1G08500-early nodulin-like protein 18 early nodulin-like protein 18	GO:0009055-electron transfer activity	PF02298-Plastocyanin-like domain
Potra2n5c10831	-6.93969	2.98709e-08	Limited NH4+ vs Limited NO3-
Potra2n5c10694	-6.9259	5.32009e-09	Limited NH4+ vs Limited NO3-		AT2G21190-ER lumen protein retaining receptor family protein ER lumen protein retaining receptor family protein	GO:0046923-ER retention sequence binding;GO:0016021-integral component of membrane;GO:0006621-protein retention in ER lumen
Potra2n13c25708	-6.92116	4.66602e-09	Limited NH4+ vs Limited NO3-
Potra2n1c12	-6.91253	9.93708e-09	Limited NH4+ vs Limited NO3-	sp|F4I1T7|NP214_ARATH Nuclear pore complex protein NUP214 OS=Arabidopsis thaliana OX=3702 GN=NUP214 PE=1 SV=1	AT1G55540-Nuclear pore complex protein Nuclear pore complex protein
Potra2n12c23956	-6.88077	9.53279e-09	Limited NH4+ vs Limited NO3-
Potra2n5c11042	-6.84661	8.62803e-14	Limited NH4+ vs Limited NO3-	sp|Q9XFR0|KCO3_ARATH Potassium inward rectifier (Kir)-like channel 3 OS=Arabidopsis thaliana OX=3702 GN=KCO3 PE=1 SV=1	AT5G46370-Ca2+ activated outward rectifying K+ channel 2 Ca2+ activated outward rectifying K+ channel 2	GO:0005267-potassium channel activity;GO:0016020-membrane;GO:0071805-potassium ion transmembrane transport	PF07885-Ion channel;PF07885-Ion channel
Potra2n6c15344	-6.82622	1.15733e-08	Limited NH4+ vs Limited NO3-
Potra2n14c26691	-6.81332	1.14571e-07	Limited NH4+ vs Limited NO3-	sp|P47024|YJ41B_YEAST Transposon Ty4-J Gag-Pol polyprotein OS=Saccharomyces cerevisiae (strain ATCC 204508 / S288c) OX=559292 GN=TY4B-J PE=3 SV=3	AT4G23160-cysteine-rich RECEPTOR-like kinase cysteine-rich RECEPTOR-like kinase		PF07727-Reverse transcriptase (RNA-dependent DNA polymerase);PF07727-Reverse transcriptase (RNA-dependent DNA polymerase)
Potra2n1c218	-6.78442	6.73773e-08	Limited NH4+ vs Limited NO3-	sp|Q9SIY3|TTM3_ARATH Triphosphate tunnel metalloenzyme 3 OS=Arabidopsis thaliana OX=3702 GN=TTM3 PE=1 SV=1	AT2G11890-adenylate cyclase adenylate cyclase	GO:0048364-root development;GO:0050355-triphosphatase activity
Potra2n18c32619	-6.77132	6.62945e-29	Limited NH4+ vs Limited NO3-
Potra2n4c10405	-6.76549	1.25869e-08	Limited NH4+ vs Limited NO3-
Potra2n9c18833	-6.76256	4.01066e-17	Limited NH4+ vs Limited NO3-	sp|Q58967|Y1572_METJA Putative ABC transporter ATP-binding protein MJ1572 OS=Methanocaldococcus jannaschii (strain ATCC 43067 / DSM 2661 / JAL-1 / JCM 10045 / NBRC 100440) OX=243232 GN=MJ1572 PE=3 SV=1	AT1G66950-pleiotropic drug resistance 11 pleiotropic drug resistance 11	GO:0016020-membrane;GO:0016887-ATPase activity;GO:0005524-ATP binding	PF01061-ABC-2 type transporter;PF00005-ABC transporter;PF08370-Plant PDR ABC transporter associated
Potra2n7c15817	-6.73147	6.01685e-08	Limited NH4+ vs Limited NO3-
Potra2n14c27439	-6.68044	6.2761e-08	Limited NH4+ vs Limited NO3-
Potra2n16c29596	-6.6788	9.71056e-24	Limited NH4+ vs Limited NO3-
Potra2n1c1086	-6.6605	3.25341e-08	Limited NH4+ vs Limited NO3-	sp|C6TH93|CASP4_SOYBN Casparian strip membrane protein 4 OS=Glycine max OX=3847 PE=2 SV=1	AT1G22300-general regulatory factor 10 general regulatory factor 10	GO:0019904-protein domain specific binding	PF00244-14-3-3 protein
Potra2n6c13378	-6.65629	1.26314e-08	Limited NH4+ vs Limited NO3-
Potra2n4c9225	-6.65565	2.3382e-08	Limited NH4+ vs Limited NO3-		AT1G21280-Copia-like polyprotein/retrotransposon Copia-like polyprotein/retrotransposon		PF13976-GAG-pre-integrase domain
Potra2n5c10996	-6.65026	7.80235e-06	Limited NH4+ vs Limited NO3-
Potra2n14c27700	-6.63875	3.85674e-159	Limited NH4+ vs Limited NO3-	sp|Q9SF32|IQD1_ARATH Protein IQ-DOMAIN 1 OS=Arabidopsis thaliana OX=3702 GN=IQD1 PE=1 SV=1	AT5G35670-IQ-domain 33 IQ-domain 33	GO:0005515-protein binding
Potra2n9c20019	-6.62893	5.38865e-51	Limited NH4+ vs Limited NO3-
Potra2n13c25260	-6.58765	1.03015e-07	Limited NH4+ vs Limited NO3-
Potra2n19c34133	-6.58601	1.51328e-08	Limited NH4+ vs Limited NO3-	sp|Q40251|VDE_LACSA Violaxanthin de-epoxidase, chloroplastic OS=Lactuca sativa OX=4236 GN=VDE1 PE=1 SV=1	AT1G08550-non-photochemical quenching 1 non-photochemical quenching 1	GO:0046422-violaxanthin de-epoxidase activity;GO:0055114-oxidation-reduction process;GO:0009507-chloroplast	PF07137-VDE lipocalin domain
Potra2n6c13578	-6.57198	4.58911e-08	Limited NH4+ vs Limited NO3-
Potra2n1c2106	-6.57109	3.25375e-08	Limited NH4+ vs Limited NO3-
Potra2n4c9431	-6.57072	4.73904e-05	Limited NH4+ vs Limited NO3-
Potra2n1c1827	-6.55108	7.5895e-08	Limited NH4+ vs Limited NO3-
Potra2n11c22705	-6.55058	4.96321e-08	Limited NH4+ vs Limited NO3-	sp|Q39688|EP1G_DAUCA Epidermis-specific secreted glycoprotein EP1 OS=Daucus carota OX=4039 GN=EP1 PE=1 SV=1	AT4G27290-S-locus lectin protein kinase family protein S-locus lectin protein kinase family protein	GO:0048544-recognition of pollen	PF01453-D-mannose binding lectin;PF08276-PAN-like domain;PF00954-S-locus glycoprotein domain
Potra2n15c28595	-6.47312	6.6e-08	Limited NH4+ vs Limited NO3-	sp|Q54KF1|FORC_DICDI Formin-C OS=Dictyostelium discoideum OX=44689 GN=forC PE=1 SV=1	AT1G70140-formin 8 formin 8		PF02181-Formin Homology 2 Domain
Potra2n11c23448	-6.45132	1.03015e-07	Limited NH4+ vs Limited NO3-
Potra2n12c24813	-6.42912	2.13236e-07	Limited NH4+ vs Limited NO3-	sp|P11018|ISP1_BACSU Major intracellular serine protease OS=Bacillus subtilis (strain 168) OX=224308 GN=isp PE=1 SV=2	AT5G59090-subtilase 4.12 subtilase 4.12	GO:0004252-serine-type endopeptidase activity;GO:0006508-proteolysis	PF00082-Subtilase family;PF05922-Peptidase inhibitor I9;PF17766-Fibronectin type-III domain
Potra2n19c33345	-6.37169	0.0029367	Limited NH4+ vs Limited NO3-
Potra2n2c4309	-6.36869	6.83198e-07	Limited NH4+ vs Limited NO3-
Potra2n3c7760	-6.36726	1.21891e-07	Limited NH4+ vs Limited NO3-	sp|P30271|AMYB_SECCE Beta-amylase (Fragment) OS=Secale cereale OX=4550 GN=BMY1 PE=2 SV=1	AT4G17090-chloroplast beta-amylase chloroplast beta-amylase	GO:0016161-beta-amylase activity;GO:0000272-polysaccharide catabolic process	PF01373-Glycosyl hydrolase family 14
Potra2n8c18553	-6.30839	2.92775e-07	Limited NH4+ vs Limited NO3-	sp|Q9SF94|GDL50_ARATH GDSL esterase/lipase At3g09930 OS=Arabidopsis thaliana OX=3702 GN=At3g09930 PE=2 SV=1	AT2G23540-GDSL-like Lipase/Acylhydrolase superfamily protein GDSL-like Lipase/Acylhydrolase superfamily protein	GO:0016788-hydrolase activity, acting on ester bonds	PF00657-GDSL-like Lipase/Acylhydrolase
Potra2n19c34114	-6.27476	5.02138e-21	Limited NH4+ vs Limited NO3-	sp|P19680|KPYK_SPICI Pyruvate kinase (Fragment) OS=Spiroplasma citri OX=2133 GN=pyk PE=3 SV=1	AT5G56350-Pyruvate kinase family protein Pyruvate kinase family protein	GO:0003824-catalytic activity;GO:0004743-pyruvate kinase activity;GO:0000287-magnesium ion binding;GO:0006096-glycolytic process;GO:0030955-potassium ion binding	PF00224-Pyruvate kinase, barrel domain;PF02887-Pyruvate kinase, alpha/beta domain
Potra2n2c4180	-6.26587	5.06215e-07	Limited NH4+ vs Limited NO3-
Potra2n9c19107	-6.26122	1.9604e-59	Limited NH4+ vs Limited NO3-	sp|Q9SZ67|WRK19_ARATH Probable WRKY transcription factor 19 OS=Arabidopsis thaliana OX=3702 GN=WRKY19 PE=3 SV=1	AT3G18810-Protein kinase superfamily protein Protein kinase superfamily protein	GO:0006468-protein phosphorylation;GO:0005524-ATP binding;GO:0004672-protein kinase activity	PF00069-Protein kinase domain
Potra2n8c16806	-6.2277	2.14635e-58	Limited NH4+ vs Limited NO3-		AT2G36290-alpha/beta-Hydrolases superfamily protein alpha/beta-Hydrolases superfamily protein		PF12697-Alpha/beta hydrolase family
Potra2n13c25487	-6.20672	1.10971e-26	Limited NH4+ vs Limited NO3-	sp|Q59002|Y1607_METJA Uncharacterized glycosyltransferase MJ1607 OS=Methanocaldococcus jannaschii (strain ATCC 43067 / DSM 2661 / JAL-1 / JCM 10045 / NBRC 100440) OX=243232 GN=MJ1607 PE=3 SV=1	AT4G10120-Sucrose-phosphate synthase family protein Sucrose-phosphate synthase family protein	GO:0016157-sucrose synthase activity;GO:0005985-sucrose metabolic process	PF05116-Sucrose-6F-phosphate phosphohydrolase;PF00534-Glycosyl transferases group 1;PF00862-Sucrose synthase
Potra2n5c12558	-6.19997	2.80212e-06	Limited NH4+ vs Limited NO3-
Potra2n2c6419	-6.1841	1.64652e-06	Limited NH4+ vs Limited NO3-
Potra2n14c26327	-6.18253	5.10085e-05	Limited NH4+ vs Limited NO3-	sp|Q54JC7|Y1197_DICDI Probable serine/threonine-protein kinase DDB_G0288147 OS=Dictyostelium discoideum OX=44689 GN=DDB_G0288147 PE=3 SV=1	AT1G16760-kinase with adenine nucleotide alpha hydrolases-like domain-containing protein kinase with adenine nucleotide alpha hydrolases-like domain-containing protein	GO:0006468-protein phosphorylation;GO:0005524-ATP binding;GO:0004672-protein kinase activity	PF00069-Protein kinase domain
Potra2n17c31389	-6.15907	3.10583e-16	Limited NH4+ vs Limited NO3-
Potra2n1c156	-6.15269	0.000621576	Limited NH4+ vs Limited NO3-
Potra2n6c15118	-6.1451	1.25656e-06	Limited NH4+ vs Limited NO3-
Potra2n19c34430	-6.11059	8.63489e-47	Limited NH4+ vs Limited NO3-
Potra2n8c17317	-6.0906	3.14355e-29	Limited NH4+ vs Limited NO3-	sp|P9WNZ7|DESA1_MYCTU Putative acyl-[acyl-carrier-protein] desaturase DesA1 OS=Mycobacterium tuberculosis (strain ATCC 25618 / H37Rv) OX=83332 GN=desA1 PE=1 SV=1	AT3G02630-Plant stearoyl-acyl-carrier-protein desaturase family protein Plant stearoyl-acyl-carrier-protein desaturase family protein	GO:0006633-fatty acid biosynthetic process;GO:0006631-fatty acid metabolic process;GO:0045300-acyl-[acyl-carrier-protein] desaturase activity;GO:0055114-oxidation-reduction process;GO:0016491-oxidoreductase activity	PF03405-Fatty acid desaturase
Potra2n1c992	-6.08023	1.80085e-07	Limited NH4+ vs Limited NO3-
Potra2n4c9092	-6.07619	1.29539e-10	Limited NH4+ vs Limited NO3-
Potra2n13c25745	-6.06767	8.42828e-106	Limited NH4+ vs Limited NO3-	sp|Q9ZU96|Y2168_ARATH Ankyrin repeat-containing protein At2g01680 OS=Arabidopsis thaliana OX=3702 GN=At2g01680 PE=2 SV=1	AT2G03430-Ankyrin repeat family protein Ankyrin repeat family protein	GO:0005515-protein binding	PF12796-Ankyrin repeats (3 copies);PF12796-Ankyrin repeats (3 copies);PF12796-Ankyrin repeats (3 copies);PF00635-MSP (Major sperm protein) domain
Potra2n13c25755	-6.05411	2.16538e-06	Limited NH4+ vs Limited NO3-
Potra2n1c3667	-6.02492	8.08856e-06	Limited NH4+ vs Limited NO3-		AT1G21280-Copia-like polyprotein/retrotransposon Copia-like polyprotein/retrotransposon
Potra2n81s34483	-6.02443	1.87063e-23	Limited NH4+ vs Limited NO3-
Potra2n8c18523	-6.01955	0.000157909	Limited NH4+ vs Limited NO3-
Potra2n5c11347	-6.01871	3.59586e-06	Limited NH4+ vs Limited NO3-
Potra2n17c30869	-6.00819	6.62602e-28	Limited NH4+ vs Limited NO3-	sp|Q5QWR6|NORM_IDILO Probable multidrug resistance protein NorM OS=Idiomarina loihiensis (strain ATCC BAA-735 / DSM 15497 / L2-TR) OX=283942 GN=norM PE=3 SV=1	AT2G04050-MATE efflux family protein MATE efflux family protein	GO:0015297-antiporter activity;GO:0016020-membrane;GO:0055085-transmembrane transport;GO:0042910-xenobiotic transmembrane transporter activity	PF01554-MatE;PF01554-MatE;PF01554-MatE;PF01554-MatE;PF01554-MatE;PF01554-MatE;PF01554-MatE
Potra2n13c25221	-6.00622	2.97874e-06	Limited NH4+ vs Limited NO3-	sp|Q06544|CYSP3_OSTOS Cathepsin B-like cysteine proteinase 3 (Fragment) OS=Ostertagia ostertagi OX=6317 GN=CP-3 PE=3 SV=1	AT1G06260-Cysteine proteinases superfamily protein Cysteine proteinases superfamily protein	GO:0006508-proteolysis;GO:0008234-cysteine-type peptidase activity	PF00112-Papain family cysteine protease
Potra2n2c6323	-5.99658	2.79836e-06	Limited NH4+ vs Limited NO3-
Potra2n16c29323	-5.99547	6.36282e-07	Limited NH4+ vs Limited NO3-
Potra2n4c8611	-5.99431	4.52195e-255	Limited NH4+ vs Limited NO3-	sp|Q9I2X0|PSRP_PSEAE Putative phosphoenolpyruvate synthase regulatory protein OS=Pseudomonas aeruginosa (strain ATCC 15692 / DSM 22644 / CIP 104116 / JCM 14847 / LMG 12228 / 1C / PRS 101 / PAO1) OX=208964 GN=PA1769 PE=3 SV=1	AT4G21210-PPDK regulatory protein PPDK regulatory protein	GO:0016772-transferase activity, transferring phosphorus-containing groups;GO:0005524-ATP binding	PF03618-Kinase/pyrophosphorylase
Potra2n664s36345	-5.98651	2.2596e-05	Limited NH4+ vs Limited NO3-
Potra2n3c7115	-5.97767	9.57738e-06	Limited NH4+ vs Limited NO3-
Potra2n3c6775	-5.9745	1.2243e-06	Limited NH4+ vs Limited NO3-
Potra2n6c13653	-5.93354	8.94711e-06	Limited NH4+ vs Limited NO3-
Potra2n1c174	-5.91823	1.65559e-45	Limited NH4+ vs Limited NO3-	sp|P58710|GGLO_MOUSE L-gulonolactone oxidase OS=Mus musculus OX=10090 GN=Gulo PE=1 SV=3	AT3G63440-cytokinin oxidase/dehydrogenase 6 cytokinin oxidase/dehydrogenase 6	GO:0050660-flavin adenine dinucleotide binding;GO:0019139-cytokinin dehydrogenase activity;GO:0003824-catalytic activity;GO:0009690-cytokinin metabolic process;GO:0071949-FAD binding;GO:0055114-oxidation-reduction process;GO:0016491-oxidoreductase activity	PF01565-FAD binding domain;PF09265-Cytokinin dehydrogenase 1, FAD and cytokinin binding
Potra2n4c8642	-5.90755	3.79216e-19	Limited NH4+ vs Limited NO3-		AT2G32235-hypothetical protein hypothetical protein
Potra2n6c14538	-5.90572	8.68573e-57	Limited NH4+ vs Limited NO3-	sp|Q02647|DYL1_YEAST Dynein light chain 1, cytoplasmic OS=Saccharomyces cerevisiae (strain ATCC 204508 / S288c) OX=559292 GN=DYN2 PE=1 SV=1	AT1G52245-dynein light chain LC6, flagellar outer arm-like protein dynein light chain LC6, flagellar outer arm-like protein	GO:0030286-dynein complex;GO:0007017-microtubule-based process	PF01221-Dynein light chain type 1
Potra2n2c4815	-5.82341	0.000744614	Limited NH4+ vs Limited NO3-
Potra2n7c16174	-5.76076	8.43478e-06	Limited NH4+ vs Limited NO3-
Potra2n13c25686	-5.74455	7.24605e-06	Limited NH4+ vs Limited NO3-
Potra2n13c25849	-5.70918	2.5392e-05	Limited NH4+ vs Limited NO3-	sp|C0LGG7|Y1534_ARATH Probable LRR receptor-like serine/threonine-protein kinase At1g53420 OS=Arabidopsis thaliana OX=3702 GN=At1g53420 PE=2 SV=2	AT1G78940-kinase with adenine nucleotide alpha hydrolases-like domain-containing protein kinase with adenine nucleotide alpha hydrolases-like domain-containing protein	GO:0006468-protein phosphorylation;GO:0005524-ATP binding;GO:0004672-protein kinase activity	PF00069-Protein kinase domain
Potra2n18c32427	-5.68864	3.21677e-05	Limited NH4+ vs Limited NO3-	sp|C0LGD8|Y1755_ARATH Probable LRR receptor-like serine/threonine-protein kinase At1g07550 OS=Arabidopsis thaliana OX=3702 GN=At1g07550 PE=1 SV=1	AT5G57630-CBL-interacting protein kinase 21 CBL-interacting protein kinase 21	GO:0006468-protein phosphorylation;GO:0005524-ATP binding;GO:0004672-protein kinase activity	PF00069-Protein kinase domain
Potra2n19c33766	-5.66084	3.02792e-06	Limited NH4+ vs Limited NO3-
Potra2n5c12677	-5.6493	8.28886e-06	Limited NH4+ vs Limited NO3-
Potra2n6c13597	-5.64673	0.000257044	Limited NH4+ vs Limited NO3-
Potra2n2c5366	-5.62145	0.000572554	Limited NH4+ vs Limited NO3-
Potra2n1c559	-5.61982	2.92428e-17	Limited NH4+ vs Limited NO3-	sp|Q1ACD5|TRIM5_SAGOE Tripartite motif-containing protein 5 OS=Saguinus oedipus OX=9490 GN=TRIM5 PE=3 SV=1	AT1G20780-senescence-associated E3 ubiquitin ligase 1 senescence-associated E3 ubiquitin ligase 1	GO:0016567-protein ubiquitination;GO:0004842-ubiquitin-protein transferase activity;GO:0005515-protein binding	PF00514-Armadillo/beta-catenin-like repeat;PF04564-U-box domain	C2H2
Potra2n9c19901	-5.55203	8.20286e-06	Limited NH4+ vs Limited NO3-		AT1G07850-transferring glycosyl group transferase (DUF604) transferring glycosyl group transferase (DUF604)		PF04646-Protein of unknown function, DUF604
Potra2n9c19255	-5.54704	1.21599e-14	Limited NH4+ vs Limited NO3-	sp|Q8W3M4|Y4744_ARATH Uncharacterized protein At4g06744 OS=Arabidopsis thaliana OX=3702 GN=At4g06744 PE=2 SV=1	AT3G19320-Leucine-rich repeat (LRR) family protein Leucine-rich repeat (LRR) family protein
Potra2n11c22640	-5.5462	0.000301675	Limited NH4+ vs Limited NO3-
Potra2n10c21701	-5.53621	5.95788e-58	Limited NH4+ vs Limited NO3-	sp|Q9ZVC7|XYP11_ARATH Xylogen-like protein 11 OS=Arabidopsis thaliana OX=3702 GN=XYP11 PE=2 SV=2	AT4G14815-Bifunctional inhibitor/lipid-transfer protein/seed storage 2S albumin superfamily protein Bifunctional inhibitor/lipid-transfer protein/seed storage 2S albumin superfamily protein	GO:0008289-lipid binding;GO:0006869-lipid transport	PF14368-Probable lipid transfer
Potra2n3c6924	-5.52622	2.31728e-05	Limited NH4+ vs Limited NO3-
Potra2n10c22323	-5.51309	1.16343e-182	Limited NH4+ vs Limited NO3-	sp|P07602|SAP_HUMAN Prosaposin OS=Homo sapiens OX=9606 GN=PSAP PE=1 SV=2	AT1G62290-Saposin-like aspartyl protease family protein Saposin-like aspartyl protease family protein	GO:0006508-proteolysis;GO:0004190-aspartic-type endopeptidase activity;GO:0006629-lipid metabolic process	PF03489-Saposin-like type B, region 2;PF00026-Eukaryotic aspartyl protease;PF05184-Saposin-like type B, region 1
Potra2n6c15126	-5.51244	0	Limited NH4+ vs Limited NO3-	sp|P86472|CYT1_ACTCC Cysteine proteinase inhibitor 1 OS=Actinidia chinensis var. chinensis OX=1590841 GN=CYT1 PE=1 SV=2	AT3G12490-cystatin B cystatin B	GO:0004869-cysteine-type endopeptidase inhibitor activity	PF16845-Aspartic acid proteinase inhibitor
Potra2n3c6696	-5.5006	0.000162869	Limited NH4+ vs Limited NO3-
Potra2n17c30812	-5.49868	1.54106e-05	Limited NH4+ vs Limited NO3-
Potra2n4c8713	-5.49162	6.55223e-26	Limited NH4+ vs Limited NO3-	sp|P9WJJ0|Y1812_MYCTO NADH dehydrogenase-like protein MT1860 OS=Mycobacterium tuberculosis (strain CDC 1551 / Oshkosh) OX=83331 GN=MT1860 PE=2 SV=1	AT2G29990-alternative NAD(P)H dehydrogenase 2 alternative NAD(P)H dehydrogenase 2	GO:0055114-oxidation-reduction process;GO:0016491-oxidoreductase activity	PF07992-Pyridine nucleotide-disulphide oxidoreductase
Potra2n5c11160	-5.47997	9.72852e-06	Limited NH4+ vs Limited NO3-	sp|P81517|LECA_CRAAG Lectin alpha chain OS=Cratylia argentea OX=83131 PE=1 SV=1	AT5G42120-Concanavalin A-like lectin protein kinase family protein Concanavalin A-like lectin protein kinase family protein	GO:0030246-carbohydrate binding	PF00139-Legume lectin domain
Potra2n10c20898	-5.47797	0.00287595	Limited NH4+ vs Limited NO3-	sp|Q9M088|E135_ARATH Glucan endo-1,3-beta-glucosidase 5 OS=Arabidopsis thaliana OX=3702 GN=At4g31140 PE=2 SV=1	AT1G79480-Carbohydrate-binding X8 domain superfamily protein Carbohydrate-binding X8 domain superfamily protein		PF07983-X8 domain
Potra2n19c33882	-5.47098	0.000200937	Limited NH4+ vs Limited NO3-	sp|E0X9C7|TODS_PSEPT Sensor histidine kinase TodS OS=Pseudomonas putida (strain DOT-T1E) OX=1196325 GN=todS PE=1 SV=1	AT3G56380-response regulator 17 response regulator 17	GO:0000160-phosphorelay signal transduction system	PF00072-Response regulator receiver domain	RR-A-type
Potra2n197s34859	-5.42998	0.000180061	Limited NH4+ vs Limited NO3-
Potra2n7c15954	-5.42925	6.88232e-91	Limited NH4+ vs Limited NO3-	sp|Q8LJT8|TKI1_ARATH TSL-kinase interacting protein 1 OS=Arabidopsis thaliana OX=3702 GN=TKI1 PE=1 SV=2	AT4G39380-TSL-kinase interacting-like protein TSL-kinase interacting-like protein
Potra2n4c10267	-5.4271	3.60699e-05	Limited NH4+ vs Limited NO3-
Potra2n1c1897	-5.40906	6.01685e-08	Limited NH4+ vs Limited NO3-	sp|Q0WV96|NAC1_ARATH NAC domain-containing protein 1 OS=Arabidopsis thaliana OX=3702 GN=NAC001 PE=2 SV=2	AT3G44350-NAC domain containing protein 61 NAC domain containing protein 61	GO:0006355-regulation of transcription, DNA-templated;GO:0003677-DNA binding	PF02365-No apical meristem (NAM) protein	NAM
Potra2n1c2386	-5.39423	1.02727e-18	Limited NH4+ vs Limited NO3-
Potra2n197s34895	-5.39043	0.00105365	Limited NH4+ vs Limited NO3-	sp|Q7M732|RTL1_MOUSE Retrotransposon-like protein 1 OS=Mus musculus OX=10090 GN=Rtl1 PE=2 SV=1			PF17919-RNase H-like domain found in reverse transcriptase
Potra2n15c28681	-5.38611	0.000826779	Limited NH4+ vs Limited NO3-
Potra2n3c8125	-5.38135	4.27508e-33	Limited NH4+ vs Limited NO3-
Potra2n13c25423	-5.38117	0.00600137	Limited NH4+ vs Limited NO3-	sp|O80807|AGL23_ARATH Agamous-like MADS-box protein AGL23 OS=Arabidopsis thaliana OX=3702 GN=AGL23 PE=2 SV=1	AT1G71692-AGAMOUS-like 12 AGAMOUS-like 12	GO:0003700-DNA binding transcription factor activity;GO:0005634-nucleus;GO:0006355-regulation of transcription, DNA-templated;GO:0045944-positive regulation of transcription from RNA polymerase II promoter;GO:0000977-RNA polymerase II regulatory region sequence-specific DNA binding;GO:0003677-DNA binding;GO:0046983-protein dimerization activity	PF01486-K-box region;PF00319-SRF-type transcription factor (DNA-binding and dimerisation domain)	MADS-MIKC
Potra2n4c8767	-5.37859	8.43051e-08	Limited NH4+ vs Limited NO3-
Potra2n8c16830	-5.37778	3.28229e-50	Limited NH4+ vs Limited NO3-	sp|Q64634|UD18_RAT UDP-glucuronosyltransferase 1-8 OS=Rattus norvegicus OX=10116 GN=Ugt1a8 PE=2 SV=1	AT5G65550-UDP-Glycosyltransferase superfamily protein UDP-Glycosyltransferase superfamily protein	GO:0016758-transferase activity, transferring hexosyl groups	PF00201-UDP-glucoronosyl and UDP-glucosyl transferase
Potra2n5c12625	-5.35949	0.000129496	Limited NH4+ vs Limited NO3-
Potra2n18c32618	-5.3579	0.00110138	Limited NH4+ vs Limited NO3-
Potra2n8c17174	-5.35624	0.000675746	Limited NH4+ vs Limited NO3-
Potra2n7c15857	-5.35124	7.87061e-05	Limited NH4+ vs Limited NO3-	sp|Q9LFE4|Y5673_ARATH WEB family protein At5g16730, chloroplastic OS=Arabidopsis thaliana OX=3702 GN=At5g16730 PE=1 SV=1	AT4G40020-Myosin heavy chain-related protein Myosin heavy chain-related protein
Potra2n5c10803	-5.34822	0.00072784	Limited NH4+ vs Limited NO3-		AT1G75260-oxidoreductases, acting on NADH or NADPH oxidoreductases, acting on NADH or NADPH
Potra2n1c592	-5.3459	5.04242e-05	Limited NH4+ vs Limited NO3-
Potra2n3c6910	-5.34539	1.88416e-05	Limited NH4+ vs Limited NO3-
Potra2n1c3603	-5.34379	0.000252118	Limited NH4+ vs Limited NO3-	sp|Q6Z9U7|MCES1_ORYSJ mRNA cap guanine-N7 methyltransferase 1 OS=Oryza sativa subsp. japonica OX=39947 GN=Os08g0180000 PE=2 SV=1	AT3G20650-mRNA capping enzyme family protein mRNA capping enzyme family protein	GO:0004482-mRNA (guanine-N7-)-methyltransferase activity	PF03291-mRNA capping enzyme
Potra2n4c9696	-5.32582	9.35247e-34	Limited NH4+ vs Limited NO3-	sp|P21637|COBG_SINSX Precorrin-3B synthase OS=Sinorhizobium sp. OX=42445 GN=cobG PE=3 SV=2	AT2G15620-nitrite reductase 1 nitrite reductase 1	GO:0051536-iron-sulfur cluster binding;GO:0020037-heme binding;GO:0055114-oxidation-reduction process;GO:0016491-oxidoreductase activity	PF03460-Nitrite/Sulfite reductase ferredoxin-like half domain;PF03460-Nitrite/Sulfite reductase ferredoxin-like half domain;PF01077-Nitrite and sulphite reductase 4Fe-4S domain;PF01077-Nitrite and sulphite reductase 4Fe-4S domain
Potra2n10c21127	-5.30318	0.000191647	Limited NH4+ vs Limited NO3-
Potra2n369s35442	-5.29446	6.31035e-24	Limited NH4+ vs Limited NO3-	sp|Q0WV96|NAC1_ARATH NAC domain-containing protein 1 OS=Arabidopsis thaliana OX=3702 GN=NAC001 PE=2 SV=2	AT5G22380-NAC domain containing protein 90 NAC domain containing protein 90	GO:0006355-regulation of transcription, DNA-templated;GO:0003677-DNA binding	PF02365-No apical meristem (NAM) protein	NAM
Potra2n16c29284	-5.2882	1.85937e-287	Limited NH4+ vs Limited NO3-	sp|A0LNX9|ACP_SYNFM Acyl carrier protein OS=Syntrophobacter fumaroxidans (strain DSM 10017 / MPOB) OX=335543 GN=acpP PE=3 SV=1	AT5G47630-mitochondrial acyl carrier protein 3 mitochondrial acyl carrier protein 3	GO:0006633-fatty acid biosynthetic process	PF00550-Phosphopantetheine attachment site
Potra2n3c7609	-5.28466	0.000367573	Limited NH4+ vs Limited NO3-
Potra2n2c4117	-5.27945	4.98733e-05	Limited NH4+ vs Limited NO3-	sp|O86043|NAGL_RALSP Maleylpyruvate isomerase OS=Ralstonia sp. OX=54061 GN=nagL PE=1 SV=1	AT2G29420-glutathione S-transferase tau 7 glutathione S-transferase tau 7	GO:0005515-protein binding	PF02798-Glutathione S-transferase, N-terminal domain;PF00043-Glutathione S-transferase, C-terminal domain
Potra2n6c13609	-5.24446	0.000504902	Limited NH4+ vs Limited NO3-			GO:0008270-zinc ion binding;GO:0003676-nucleic acid binding	PF03732-Retrotransposon gag protein;PF13650-Aspartyl protease	CCHC(Zn)
Potra2n1c1592	-5.24421	2.87503e-07	Limited NH4+ vs Limited NO3-
Potra2n16c29273	-5.2398	1.71942e-09	Limited NH4+ vs Limited NO3-	sp|Q9LVQ4|Y5586_ARATH WEB family protein At5g55860 OS=Arabidopsis thaliana OX=3702 GN=At5g55860 PE=1 SV=1	AT1G12150-weak chloroplast movement under blue light protein (DUF827) weak chloroplast movement under blue light protein (DUF827)		PF05701-Weak chloroplast movement under blue light;PF05701-Weak chloroplast movement under blue light
Potra2n6c13338	-5.23122	6.69295e-05	Limited NH4+ vs Limited NO3-
Potra2n1c1267	-5.23028	1.01109e-19	Limited NH4+ vs Limited NO3-	sp|Q9M4X7|EXPA6_ORYSJ Expansin-A6 OS=Oryza sativa subsp. japonica OX=39947 GN=EXPA6 PE=2 SV=1	AT4G38400-expansin-like A2 expansin-like A2	GO:0005576-extracellular region	PF03330-Lytic transglycolase;PF01357-Pollen allergen
Potra2n13c25770	-5.22608	0.000651909	Limited NH4+ vs Limited NO3-
Potra2n12c23945	-5.18408	0.000563612	Limited NH4+ vs Limited NO3-
Potra2n11c23577	-5.16435	3.24188e-12	Limited NH4+ vs Limited NO3-	sp|Q5JIZ5|TKSP_THEKO Subtilisin-like serine protease OS=Thermococcus kodakarensis (strain ATCC BAA-918 / JCM 12380 / KOD1) OX=69014 GN=TK1689 PE=1 SV=1	AT1G62340-PA-domain containing subtilase family protein PA-domain containing subtilase family protein	GO:0004252-serine-type endopeptidase activity;GO:0006508-proteolysis	PF00082-Subtilase family
Potra2n13c26110	-5.1597	0.000165432	Limited NH4+ vs Limited NO3-
Potra2n2c5693	-5.15223	1.10551e-152	Limited NH4+ vs Limited NO3-	sp|Q2QMW1|CCD52_ORYSJ Cyclin-D5-2 OS=Oryza sativa subsp. japonica OX=39947 GN=CYCD5-2 PE=2 SV=1	AT1G44110-Cyclin A1;1 Cyclin A1;1	GO:0005634-nucleus	PF00134-Cyclin, N-terminal domain;PF02984-Cyclin, C-terminal domain
Potra2n15c27959	-5.15138	8.56318e-18	Limited NH4+ vs Limited NO3-	sp|A7KAU3|S47A2_RABIT Multidrug and toxin extrusion protein 2 OS=Oryctolagus cuniculus OX=9986 GN=SLC47A2 PE=1 SV=1	AT4G25640-detoxifying efflux carrier 35 detoxifying efflux carrier 35	GO:0015297-antiporter activity;GO:0016020-membrane;GO:0055085-transmembrane transport;GO:0042910-xenobiotic transmembrane transporter activity	PF01554-MatE
Potra2n1c474	-5.14957	3.65636e-47	Limited NH4+ vs Limited NO3-		AT1G27300-transmembrane protein transmembrane protein
Potra2n6c13926	-5.148	0.000138539	Limited NH4+ vs Limited NO3-
Potra2n6c14285	-5.11712	0.00095094	Limited NH4+ vs Limited NO3-
Potra2n9c19487	-5.0874	0.00123105	Limited NH4+ vs Limited NO3-
Potra2n11c22546	-5.08275	0.00186606	Limited NH4+ vs Limited NO3-
Potra2n18c32160	-5.08121	0.00110316	Limited NH4+ vs Limited NO3-
Potra2n5c10565	-5.07883	1.26741e-08	Limited NH4+ vs Limited NO3-	sp|Q29RZ5|TNG2_BOVIN Transport and Golgi organization protein 2 homolog OS=Bos taurus OX=9913 GN=TANGO2 PE=2 SV=1	AT4G38260-transport/golgi organization-like protein (DUF833) transport/golgi organization-like protein (DUF833)		PF05742-Transport and Golgi organisation 2
Potra2n5c10668	-5.06729	0.0050981	Limited NH4+ vs Limited NO3-	sp|Q8LKZ1|NORK_PEA Nodulation receptor kinase OS=Pisum sativum OX=3888 GN=NORK PE=1 SV=1	AT1G75820-Leucine-rich receptor-like protein kinase family protein Leucine-rich receptor-like protein kinase family protein	GO:0005515-protein binding	PF13855-Leucine rich repeat;PF13855-Leucine rich repeat;PF08263-Leucine rich repeat N-terminal domain
Potra2n13c26151	-5.06238	0.000419063	Limited NH4+ vs Limited NO3-
Potra2n1c791	-5.04796	0.0013231	Limited NH4+ vs Limited NO3-
Potra2n2c6428	-5.04228	0.00486327	Limited NH4+ vs Limited NO3-
Potra2n18c33008	-5.04115	8.16863e-05	Limited NH4+ vs Limited NO3-	sp|P24484|LIP2_MORS1 Lipase 2 OS=Moraxella sp. (strain TA144) OX=77152 GN=lip2 PE=1 SV=1	AT1G68620-alpha/beta-Hydrolases superfamily protein alpha/beta-Hydrolases superfamily protein	GO:0016787-hydrolase activity	PF07859-alpha/beta hydrolase fold;PF07859-alpha/beta hydrolase fold;PF07859-alpha/beta hydrolase fold
Potra2n6c13305	-5.03419	8.52247e-08	Limited NH4+ vs Limited NO3-
Potra2n5c10937	-5.00956	8.76545e-05	Limited NH4+ vs Limited NO3-	sp|Q8W4K5|VAB_ARATH VAN3-binding protein OS=Arabidopsis thaliana OX=3702 GN=VAB PE=1 SV=1	AT3G63300-FORKED 1 FORKED 1		PF08458-Plant pleckstrin homology-like region;PF05703-Auxin canalisation;PF05703-Auxin canalisation
Potra2n17c31418	-4.98172	0.000211856	Limited NH4+ vs Limited NO3-	sp|Q9SD84|PDCB2_ARATH PLASMODESMATA CALLOSE-BINDING PROTEIN 2 OS=Arabidopsis thaliana OX=3702 GN=PDCB2 PE=1 SV=1	AT3G23770-O-Glycosyl hydrolases family 17 protein O-Glycosyl hydrolases family 17 protein	GO:0005975-carbohydrate metabolic process;GO:0004553-hydrolase activity, hydrolyzing O-glycosyl compounds	PF00332-Glycosyl hydrolases family 17;PF07983-X8 domain
Potra2n4c9027	-4.96325	0.00117761	Limited NH4+ vs Limited NO3-
Potra2n11c22536	-4.9482	0.00773612	Limited NH4+ vs Limited NO3-		AT1G63310-hypothetical protein hypothetical protein
Potra2n8c18259	-4.94524	0.000490598	Limited NH4+ vs Limited NO3-
Potra2n16c30245	-4.94271	0.00382122	Limited NH4+ vs Limited NO3-	sp|Q54DC8|Y2350_DICDI Probable serine/threonine-protein kinase DDB_G0292350 OS=Dictyostelium discoideum OX=44689 GN=DDB_G0292350 PE=3 SV=1	AT3G48750-cell division control 2 cell division control 2	GO:0006468-protein phosphorylation;GO:0005524-ATP binding;GO:0004672-protein kinase activity	PF00069-Protein kinase domain
Potra2n5c10508	-4.92581	1.26181e-49	Limited NH4+ vs Limited NO3-	sp|Q9U2G0|U520_CAEEL Putative U5 small nuclear ribonucleoprotein 200 kDa helicase OS=Caenorhabditis elegans OX=6239 GN=snrp-200 PE=3 SV=1	AT1G20960-U5 small nuclear ribonucleoprotein helicase U5 small nuclear ribonucleoprotein helicase
Potra2n2c6327	-4.91994	1.86459e-205	Limited NH4+ vs Limited NO3-	sp|Q56WM6|ROGFE_ARATH Rop guanine nucleotide exchange factor 14 OS=Arabidopsis thaliana OX=3702 GN=ROPGEF14 PE=1 SV=1	AT4G38430-rho guanyl-nucleotide exchange factor 1 rho guanyl-nucleotide exchange factor 1	GO:0005089-Rho guanyl-nucleotide exchange factor activity	PF03759-PRONE (Plant-specific Rop nucleotide exchanger)
Potra2n13c25142	-4.91222	0.0060127	Limited NH4+ vs Limited NO3-	sp|Q80YE7|DAPK1_MOUSE Death-associated protein kinase 1 OS=Mus musculus OX=10090 GN=Dapk1 PE=1 SV=3	AT1G03670-ankyrin repeat family protein ankyrin repeat family protein	GO:0005515-protein binding	PF13857-Ankyrin repeats (many copies);PF12796-Ankyrin repeats (3 copies);PF12796-Ankyrin repeats (3 copies);PF12796-Ankyrin repeats (3 copies)
Potra2n10c20969	-4.90569	1.67034e-06	Limited NH4+ vs Limited NO3-	sp|P16151|ERD1_YEAST Protein ERD1 OS=Saccharomyces cerevisiae (strain ATCC 204508 / S288c) OX=559292 GN=ERD1 PE=1 SV=3	AT1G14040-EXS (ERD1/XPR1/SYG1) family protein EXS (ERD1/XPR1/SYG1) family protein	GO:0016021-integral component of membrane	PF03124-EXS family;PF03105-SPX domain
Potra2n6c14797	-4.89937	6.15296e-68	Limited NH4+ vs Limited NO3-	sp|P11467|DG17_DICDI RING finger protein DG17 OS=Dictyostelium discoideum OX=44689 GN=zfaA PE=2 SV=2	AT2G25320-TRAF-like family protein TRAF-like family protein	GO:0005515-protein binding	PF00917-MATH domain;PF00917-MATH domain;PF00917-MATH domain
Potra2n6c15359	-4.89436	1.3456e-82	Limited NH4+ vs Limited NO3-	sp|P0DKC4|PGP1B_ARATH Phosphoglycolate phosphatase 1B, chloroplastic OS=Arabidopsis thaliana OX=3702 GN=PGLP1B PE=1 SV=1	AT5G47760-2-phosphoglycolate phosphatase 2 2-phosphoglycolate phosphatase 2
Potra2n16c29403	-4.85468	1.57537e-25	Limited NH4+ vs Limited NO3-	sp|P82280|RAV2_ARATH AP2/ERF and B3 domain-containing transcription repressor RAV2 OS=Arabidopsis thaliana OX=3702 GN=RAV2 PE=1 SV=1	AT2G36450-Integrase-type DNA-binding superfamily protein Integrase-type DNA-binding superfamily protein	GO:0003700-DNA binding transcription factor activity;GO:0006355-regulation of transcription, DNA-templated;GO:0003677-DNA binding	PF00847-AP2 domain	AP2-EREBP
Potra2n2c6374	-4.84465	9.91608e-151	Limited NH4+ vs Limited NO3-	sp|Q9HM14|XPD_THEAC ATP-dependent DNA helicase Ta0057 OS=Thermoplasma acidophilum (strain ATCC 25905 / DSM 1728 / JCM 9062 / NBRC 15155 / AMRC-C165) OX=273075 GN=Ta0057 PE=1 SV=1	AT1G20720-RAD3-like DNA-binding helicase protein RAD3-like DNA-binding helicase protein	GO:0006139-nucleobase-containing compound metabolic process;GO:0016818-hydrolase activity, acting on acid anhydrides, in phosphorus-containing anhydrides;GO:0004386-helicase activity;GO:0003676-nucleic acid binding;GO:0003677-DNA binding;GO:0003678-DNA helicase activity;GO:0005524-ATP binding	PF06733-DEAD_2;PF13307-Helicase C-terminal domain
Potra2n15c28632	-4.84372	0.000823009	Limited NH4+ vs Limited NO3-	sp|Q9ZUP0|LBD8_ARATH LOB domain-containing protein 8 OS=Arabidopsis thaliana OX=3702 GN=LBD8 PE=2 SV=1	AT3G47870-LOB domain-containing protein 27 LOB domain-containing protein 27		PF03195-Lateral organ boundaries (LOB) domain	AS2-LOB
Potra2n1c2623	-4.8223	0.00359278	Limited NH4+ vs Limited NO3-
Potra2n15c28479	-4.8216	0.00350875	Limited NH4+ vs Limited NO3-	sp|B1A0U4|ECT1_ELSFA Elsinochrome transporter 1 OS=Elsinoe fawcettii OX=40997 GN=ECT1 PE=2 SV=1	AT1G12940-nitrate transporter2.5 nitrate transporter2.5	GO:0055085-transmembrane transport;GO:0005887-integral component of plasma membrane	PF07690-Major Facilitator Superfamily
Potra2n17c31571	-4.79925	0.00385813	Limited NH4+ vs Limited NO3-
Potra2n5c10804	-4.7985	2.88775e-17	Limited NH4+ vs Limited NO3-	sp|Q58799|Y1404_METJA Uncharacterized protein MJ1404 OS=Methanocaldococcus jannaschii (strain ATCC 43067 / DSM 2661 / JAL-1 / JCM 10045 / NBRC 100440) OX=243232 GN=MJ1404 PE=4 SV=1	AT1G47271-Cystathionine beta-synthase (CBS) family protein Cystathionine beta-synthase (CBS) family protein		PF00571-CBS domain;PF00571-CBS domain
Potra2n1c2869	-4.79786	1.55742e-30	Limited NH4+ vs Limited NO3-		AT5G40960-transmembrane protein, putative (DUF 3339) transmembrane protein, putative (DUF 3339)		PF11820-Protein of unknown function (DUF3339)
Potra2n1c2987	-4.79774	0.00161221	Limited NH4+ vs Limited NO3-
Potra2n5c12626	-4.79356	0.0065763	Limited NH4+ vs Limited NO3-
Potra2n2c5352	-4.79202	0.00290227	Limited NH4+ vs Limited NO3-		AT1G58420-Uncharacterized conserved protein UCP031279 Uncharacterized conserved protein UCP031279
Potra2n2c5966	-4.78976	0.00180034	Limited NH4+ vs Limited NO3-		AT2G01050-zinc ion binding / nucleic acid binding protein zinc ion binding / nucleic acid binding protein		PF14111-Domain of unknown function (DUF4283)
Potra2n8c16911	-4.75834	0.0021607	Limited NH4+ vs Limited NO3-
Potra2n5c12568	-4.73235	0.00334537	Limited NH4+ vs Limited NO3-
Potra2n8c18618	-4.71328	6.75049e-06	Limited NH4+ vs Limited NO3-		AT4G15890-binding protein binding protein	GO:0007076-mitotic chromosome condensation
Potra2n16c30062	-4.69934	0.00179903	Limited NH4+ vs Limited NO3-	sp|Q6AYB4|HSP7E_RAT Heat shock 70 kDa protein 14 OS=Rattus norvegicus OX=10116 GN=Hspa14 PE=2 SV=1	AT5G42020-Heat shock protein 70 (Hsp 70) family protein Heat shock protein 70 (Hsp 70) family protein		PF00012-Hsp70 protein;PF00012-Hsp70 protein
Potra2n2c5606	-4.65203	1.42886e-08	Limited NH4+ vs Limited NO3-	sp|Q9LXD1|RLF_ARATH Cytochrome b5 domain-containing protein RLF OS=Arabidopsis thaliana OX=3702 GN=RLF PE=2 SV=1	AT1G37130-nitrate reductase 2 nitrate reductase 2	GO:0043546-molybdopterin cofactor binding;GO:0050464-nitrate reductase (NADPH) activity;GO:0020037-heme binding;GO:0030151-molybdenum ion binding;GO:0042128-nitrate assimilation;GO:0006809-nitric oxide biosynthetic process;GO:0055114-oxidation-reduction process;GO:0016491-oxidoreductase activity	PF00970-Oxidoreductase FAD-binding domain;PF00175-Oxidoreductase NAD-binding domain;PF00173-Cytochrome b5-like Heme/Steroid binding domain;PF00174-Oxidoreductase molybdopterin binding domain;PF03404-Mo-co oxidoreductase dimerisation domain
Potra2n680s36434	-4.62954	0.00283864	Limited NH4+ vs Limited NO3-
Potra2n11c22617	-4.62655	0.00216006	Limited NH4+ vs Limited NO3-
Potra2n10c20784	-4.6087	0.00563392	Limited NH4+ vs Limited NO3-	sp|P0CM60|VAC8_CRYNJ Vacuolar protein 8 OS=Cryptococcus neoformans var. neoformans serotype D (strain JEC21 / ATCC MYA-565) OX=214684 GN=VAC8 PE=3 SV=1	AT3G46510-plant U-box 13 plant U-box 13	GO:0016567-protein ubiquitination;GO:0004842-ubiquitin-protein transferase activity;GO:0005515-protein binding	PF04564-U-box domain;PF00514-Armadillo/beta-catenin-like repeat	C2H2
Potra2n10c21017	-4.60738	1.53634e-43	Limited NH4+ vs Limited NO3-	sp|Q9SD96|SNP29_ARATH SNAP25 homologous protein SNAP29 OS=Arabidopsis thaliana OX=3702 GN=SNAP29 PE=2 SV=1	AT1G13890-soluble N-ethylmaleimide-sensitive factor adaptor protein 30 soluble N-ethylmaleimide-sensitive factor adaptor protein 30		PF12352-Snare region anchored in the vesicle membrane C-terminus
Potra2n9c19615	-4.60567	7.01056e-41	Limited NH4+ vs Limited NO3-	sp|P81382|OXLA_CALRH L-amino-acid oxidase OS=Calloselasma rhodostoma OX=8717 PE=1 SV=2	AT5G13700-polyamine oxidase 1 polyamine oxidase 1	GO:0055114-oxidation-reduction process;GO:0016491-oxidoreductase activity	PF01593-Flavin containing amine oxidoreductase;PF01593-Flavin containing amine oxidoreductase
Potra2n1c3814	-4.59069	0.00829026	Limited NH4+ vs Limited NO3-	sp|F4IXT6|WTR19_ARATH WAT1-related protein At3g28060 OS=Arabidopsis thaliana OX=3702 GN=At3g28060 PE=3 SV=1	AT3G30340-nodulin MtN21 /EamA-like transporter family protein nodulin MtN21 /EamA-like transporter family protein	GO:0016021-integral component of membrane;GO:0016020-membrane;GO:0022857-transmembrane transporter activity	PF00892-EamA-like transporter family;PF00892-EamA-like transporter family
Potra2n18c32617	-4.58848	0.00357602	Limited NH4+ vs Limited NO3-
Potra2n15c28040	-4.567	1.30242e-13	Limited NH4+ vs Limited NO3-
Potra2n639s36246	-4.56098	0.00229962	Limited NH4+ vs Limited NO3-	sp|P92512|M710_ARATH Uncharacterized mitochondrial protein AtMg00710 OS=Arabidopsis thaliana OX=3702 GN=AtMg00710 PE=4 SV=1	AT4G23160-cysteine-rich RECEPTOR-like kinase cysteine-rich RECEPTOR-like kinase	GO:0015074-DNA integration;GO:0003676-nucleic acid binding	PF14244-gag-polypeptide of LTR copia-type;PF07727-Reverse transcriptase (RNA-dependent DNA polymerase);PF13976-GAG-pre-integrase domain;PF00665-Integrase core domain;PF14223-gag-polypeptide of LTR copia-type
Potra2n2c4664	-4.53415	9.46829e-33	Limited NH4+ vs Limited NO3-	sp|B2HIL4|FAA29_MYCMM 4-hydroxyphenylalkanoate adenylyltransferase OS=Mycobacterium marinum (strain ATCC BAA-535 / M) OX=216594 GN=fadD29 PE=1 SV=1	AT2G47240-AMP-dependent synthetase and ligase family protein AMP-dependent synthetase and ligase family protein	GO:0003824-catalytic activity	PF00501-AMP-binding enzyme
Potra2n438s35675	-4.53239	0.00098098	Limited NH4+ vs Limited NO3-	sp|Q5I159|IKBC2_MDBVW I-Kappa-B like protein C2 OS=Microplitis demolitor bracovirus (isolate Webb) OX=654919 GN=C2 PE=3 SV=1	AT1G03670-ankyrin repeat family protein ankyrin repeat family protein	GO:2000031-regulation of salicylic acid mediated signaling pathway;GO:0016021-integral component of membrane;GO:0071446-cellular response to salicylic acid stimulus;GO:0031347-regulation of defense response;GO:0005515-protein binding	PF12796-Ankyrin repeats (3 copies);PF12796-Ankyrin repeats (3 copies);PF13962-Domain of unknown function
Potra2n13c25910	-4.52949	0.00829727	Limited NH4+ vs Limited NO3-	sp|P62287|ASPM_COLGU Abnormal spindle-like microcephaly-associated protein homolog OS=Colobus guereza OX=33548 GN=ASPM PE=3 SV=1	AT1G08730-Myosin family protein with Dil domain-containing protein Myosin family protein with Dil domain-containing protein	GO:0007015-actin filament organization;GO:0016459-myosin complex;GO:0003774-motor activity;GO:0005524-ATP binding;GO:0005515-protein binding	PF02736-Myosin N-terminal SH3-like domain;PF00612-IQ calmodulin-binding motif;PF00612-IQ calmodulin-binding motif;PF01843-DIL domain;PF00063-Myosin head (motor domain);PF00063-Myosin head (motor domain)
Potra2n19c34173	-4.52272	0.00295127	Limited NH4+ vs Limited NO3-
Potra2n19c34005	-4.5156	0.00381614	Limited NH4+ vs Limited NO3-
Potra2n14c27425	-4.51026	0.000130964	Limited NH4+ vs Limited NO3-	sp|P27626|DIN1_RAPSA Senescence-associated protein DIN1 OS=Raphanus sativus OX=3726 GN=DIN1 PE=2 SV=1	AT2G21045-Rhodanese/Cell cycle control phosphatase superfamily protein Rhodanese/Cell cycle control phosphatase superfamily protein		PF00581-Rhodanese-like domain
Potra2n16c29423	-4.50717	1.91534e-14	Limited NH4+ vs Limited NO3-	sp|Q91280|UGT3_PLEPL UDP-glucuronosyltransferase (Fragment) OS=Pleuronectes platessa OX=8262 GN=ugt3 PE=2 SV=1	AT1G22370-UDP-glucosyl transferase 85A5 UDP-glucosyl transferase 85A5	GO:0016758-transferase activity, transferring hexosyl groups	PF00201-UDP-glucoronosyl and UDP-glucosyl transferase;PF00201-UDP-glucoronosyl and UDP-glucosyl transferase
Potra2n11c22953	-4.49696	0.00348171	Limited NH4+ vs Limited NO3-	sp|Q63796|M3K12_RAT Mitogen-activated protein kinase kinase kinase 12 OS=Rattus norvegicus OX=10116 GN=Map3k12 PE=1 SV=1	AT1G78530-Protein kinase superfamily protein Protein kinase superfamily protein	GO:0006468-protein phosphorylation;GO:0005524-ATP binding;GO:0004672-protein kinase activity	PF00069-Protein kinase domain
Potra2n6c14920	-4.47963	0.0047739	Limited NH4+ vs Limited NO3-	sp|Q0J090|DRE1H_ORYSJ Dehydration-responsive element-binding protein 1H OS=Oryza sativa subsp. japonica OX=39947 GN=DREB1H PE=3 SV=1	AT3G57600-Integrase-type DNA-binding superfamily protein Integrase-type DNA-binding superfamily protein	GO:0003700-DNA binding transcription factor activity;GO:0006355-regulation of transcription, DNA-templated;GO:0003677-DNA binding	PF00847-AP2 domain	AP2-EREBP
Potra2n18c33024	-4.47728	3.92415e-07	Limited NH4+ vs Limited NO3-	sp|Q9LIG2|RLK6_ARATH Receptor-like protein kinase At3g21340 OS=Arabidopsis thaliana OX=3702 GN=At3g21340 PE=1 SV=1	AT1G56130-Leucine-rich repeat transmembrane protein kinase Leucine-rich repeat transmembrane protein kinase	GO:0005515-protein binding	PF13855-Leucine rich repeat;PF11721-Malectin domain
Potra2n8c17763	-4.47633	0.00504525	Limited NH4+ vs Limited NO3-
Potra2n8c18034	-4.44364	1.03279e-14	Limited NH4+ vs Limited NO3-	sp|Q79FV4|CYSK2_MYCTU S-sulfocysteine synthase OS=Mycobacterium tuberculosis (strain ATCC 25618 / H37Rv) OX=83332 GN=cysK2 PE=1 SV=1	AT4G14880-O-acetylserine (thiol) lyase (OAS-TL) isoform A1 O-acetylserine (thiol) lyase (OAS-TL) isoform A1		PF00291-Pyridoxal-phosphate dependent enzyme
Potra2n2c5773	-4.43899	5.02226e-34	Limited NH4+ vs Limited NO3-
Potra2n5c10765	-4.42906	0.000121403	Limited NH4+ vs Limited NO3-	sp|Q9FNM2|JAL45_ARATH Jacalin-related lectin 45 OS=Arabidopsis thaliana OX=3702 GN=JAL45 PE=3 SV=1	AT1G19715-Mannose-binding lectin superfamily protein Mannose-binding lectin superfamily protein	GO:0030246-carbohydrate binding	PF01419-Jacalin-like lectin domain;PF01419-Jacalin-like lectin domain;PF01419-Jacalin-like lectin domain
Potra2n200s34922	-4.42532	3.16885e-84	Limited NH4+ vs Limited NO3-	sp|Q2QXC6|WNK9_ORYSJ Probable serine/threonine-protein kinase WNK9 OS=Oryza sativa subsp. japonica OX=39947 GN=WNK9 PE=2 SV=1	AT4G08850-Leucine-rich repeat receptor-like protein kinase family protein Leucine-rich repeat receptor-like protein kinase family protein	GO:0006468-protein phosphorylation;GO:0005515-protein binding;GO:0005524-ATP binding;GO:0004672-protein kinase activity	PF00560-Leucine Rich Repeat;PF00560-Leucine Rich Repeat;PF00069-Protein kinase domain;PF13855-Leucine rich repeat
Potra2n7c16501	-4.41754	1.33312e-09	Limited NH4+ vs Limited NO3-	sp|Q47474|PMEB_DICD3 Pectinesterase B OS=Dickeya dadantii (strain 3937) OX=198628 GN=pemB PE=1 SV=2	AT5G19730-Pectin lyase-like superfamily protein Pectin lyase-like superfamily protein	GO:0042545-cell wall modification;GO:0030599-pectinesterase activity	PF01095-Pectinesterase
Potra2n1c551	-4.40545	0.00295258	Limited NH4+ vs Limited NO3-	sp|O01840|PEPT3_CAEEL Peptide transporter 3 OS=Caenorhabditis elegans OX=6239 GN=pept-3 PE=1 SV=1	AT5G13400-Major facilitator superfamily protein Major facilitator superfamily protein	GO:0006857-oligopeptide transport;GO:0022857-transmembrane transporter activity;GO:0016020-membrane;GO:0055085-transmembrane transport	PF00854-POT family
Potra2n16c29685	-4.40398	0.00342723	Limited NH4+ vs Limited NO3-	sp|Q9LRW9|RLP40_ARATH Receptor-like protein 40 OS=Arabidopsis thaliana OX=3702 GN=RLP40 PE=2 SV=1	AT5G06860-polygalacturonase inhibiting protein 1 polygalacturonase inhibiting protein 1
Potra2n12c24823	-4.37131	1.1587e-06	Limited NH4+ vs Limited NO3-	sp|Q9LS06|RAVL4_ARATH AP2/ERF and B3 domain-containing transcription factor ARF14 OS=Arabidopsis thaliana OX=3702 GN=ARF14 PE=2 SV=1	AT4G25480-dehydration response element B1A dehydration response element B1A	GO:0003700-DNA binding transcription factor activity;GO:0006355-regulation of transcription, DNA-templated;GO:0003677-DNA binding	PF00847-AP2 domain	AP2-EREBP
Potra2n11c23208	-4.36061	9.87275e-30	Limited NH4+ vs Limited NO3-
Potra2n13c25207	-4.35593	0	Limited NH4+ vs Limited NO3-	sp|Q5M985|NGDNB_XENLA Neuroguidin-B (Fragment) OS=Xenopus laevis OX=8355 GN=ngdn-b PE=1 SV=1	AT2G43650-Sas10/U3 ribonucleoprotein (Utp) family protein Sas10/U3 ribonucleoprotein (Utp) family protein		PF09368-Sas10 C-terminal domain;PF04000-Sas10/Utp3/C1D family
Potra2n14c27558	-4.34371	3.4558e-16	Limited NH4+ vs Limited NO3-		AT3G19340-aminopeptidase (DUF3754) aminopeptidase (DUF3754)		PF12576-Protein of unknown function (DUF3754)
Potra2n15c28225	-4.34093	2.01102e-80	Limited NH4+ vs Limited NO3-	sp|Q9UNA1|RHG26_HUMAN Rho GTPase-activating protein 26 OS=Homo sapiens OX=9606 GN=ARHGAP26 PE=1 SV=1	AT5G61980-ARF-GAP domain 1 ARF-GAP domain 1	GO:0005737-cytoplasm;GO:0005096-GTPase activator activity;GO:0005515-protein binding	PF01412-Putative GTPase activating protein for Arf;PF16746-BAR domain of APPL family;PF12796-Ankyrin repeats (3 copies);PF00169-PH domain
Potra2n4c9149	-4.33708	1.32184e-09	Limited NH4+ vs Limited NO3-	sp|Q7KWM5|ALG2_DICDI Alpha-1,3/1,6-mannosyltransferase ALG2 OS=Dictyostelium discoideum OX=44689 GN=alg2 PE=3 SV=1	AT1G73370-sucrose synthase 6 sucrose synthase 6	GO:0016157-sucrose synthase activity;GO:0005985-sucrose metabolic process	PF00862-Sucrose synthase;PF00534-Glycosyl transferases group 1
Potra2n8c17943	-4.33685	6.14368e-30	Limited NH4+ vs Limited NO3-	sp|P42694|HELZ_HUMAN Probable helicase with zinc finger domain OS=Homo sapiens OX=9606 GN=HELZ PE=1 SV=2	AT1G65810-P-loop containing nucleoside triphosphate hydrolases superfamily protein P-loop containing nucleoside triphosphate hydrolases superfamily protein	GO:0005524-ATP binding	PF13087-AAA domain;PF00580-UvrD/REP helicase N-terminal domain;PF13086-AAA domain
Potra2n14c27119	-4.3322	1.50341e-16	Limited NH4+ vs Limited NO3-	sp|O88448|KLC2_MOUSE Kinesin light chain 2 OS=Mus musculus OX=10090 GN=Klc2 PE=1 SV=1	AT1G01320-Tetratricopeptide repeat (TPR)-like superfamily protein Tetratricopeptide repeat (TPR)-like superfamily protein	GO:0005515-protein binding	PF15044-Mitochondrial function, CLU-N-term;PF13424-Tetratricopeptide repeat;PF13424-Tetratricopeptide repeat;PF12807-Translation initiation factor eIF3 subunit 135
Potra2n12c24432	-4.31847	0.00039565	Limited NH4+ vs Limited NO3-
Potra2n15c28820	-4.31629	0.00261569	Limited NH4+ vs Limited NO3-
Potra2n4c10024	-4.28968	2.47081e-05	Limited NH4+ vs Limited NO3-	sp|P25333|HAL4_YEAST Serine/threonine-protein kinase HAL4/SAT4 OS=Saccharomyces cerevisiae (strain ATCC 204508 / S288c) OX=559292 GN=SAT4 PE=1 SV=1	AT4G38470-ACT-like protein tyrosine kinase family protein ACT-like protein tyrosine kinase family protein	GO:0006468-protein phosphorylation;GO:0005524-ATP binding;GO:0004672-protein kinase activity	PF07714-Protein tyrosine kinase;PF07714-Protein tyrosine kinase
Potra2n7c16435	-4.28303	0.00906164	Limited NH4+ vs Limited NO3-	sp|P35249|RFC4_HUMAN Replication factor C subunit 4 OS=Homo sapiens OX=9606 GN=RFC4 PE=1 SV=2	AT5G27740-ATPase family associated with various cellular activities (AAA) ATPase family associated with various cellular activities (AAA)	GO:0006260-DNA replication;GO:0003677-DNA binding
[truncated: 5,788 more rows]
