# Supplementary material for: Unraveling nitrogen uptake and metabolism: gene families, expression dynamics and functional insights in aspen (Populus tremula)
Source: Tree Physiol. 2025 Aug 11;45(13):100–13. doi: 10.1093/treephys/tpaf099 (PMC12666385; doi:10.1093/treephys/tpaf099)
Supplement: Table_S3_tpaf099 [file table_s3_tpaf099.xlsx]

## Sheet: README
Table S3: eQTL analysis of the NIN-like and NRT transcription factor family in a population of Swedish aspen trees. Both local and distant associations are shown between (1) genetic variation (single nucleotide polymorphism) and the expression of the different NLP and NRT family members and (2) association between SNPs in the NLP or NRT genes and gene expression. The eQTL analysis is based on gen…
Sheet name	NLPs_cis
Description	cis eQTLs in genes that correlated with NLPs expression
Column A	SNP_ID
Column B	NLPs geneID
Column C	beta
Column D	statistic
Column E	pvalue
Column F	padj
Column G	snp related gene
Column H	postion of snp
Column I	Description from plantgenie
Column J	Arabidopsis homolog
Column K	Transcription Factor
Sheet name	NLPs_trans
Description	trans eQTLs in genes that correlated with NLPs expression
Column A	SNP_ID
Column B	NLPs geneID
Column C	beta
Column D	statistic
Column E	pvalue
Column F	padj
Column G	snp related gene
Column H	postion of snp
Column I	Description from plantgenie
Column J	Arabidopsis homolog
Column K	Transcription Factor
Sheet name	NRTs_cis
Description	cis eQTLs in genes that correlated with NRTs expression
Column A	SNP_ID
Column B	NLPs geneID
Column C	beta
Column D	statistic
Column E	pvalue
Column F	padj
Column G	snp related gene
Column H	postion of snp
Column I	Description from plantgenie
Column J	Arabidopsis homolog
Column K	Transcription Factor
Sheet name	NRTs_trans
Description	trans eQTL in genes that correlated with NLPs expression
Column A	SNP_ID
Column B	NLPs geneID
Column C	beta
Column D	statistic
Column E	pvalue
Column F	padj
Column G	snp related gene
Column H	postion of snp
Column I	Description from plantgenie
Column J	Arabidopsis homolog
Column K	Transcription Factor
Sheet name	snp_in_NLPs_cis
Description	cis eQTLs in NLPs correlated with other genes' expression
Column A	SNP_ID
Column B	geneID
Column C	beta
Column D	statistic
Column E	pvalue
Column F	padj
Column G	snp related NLPs
Column H	postion of snp
Column I	Description from plantgenie
Column J	Arabidopsis homolog
Column K	Transcription Factor
Sheet name	snp_in_NLPs_trans
Description	trans eQTLs in NLPs correlated with other genes' expression
Column A	SNP_ID
Column B	geneID
Column C	beta
Column D	statistic
Column E	pvalue
Column F	padj
Column G	snp related NLPs
Column H	postion of snp
Column I	Description from plantgenie
Column J	Arabidopsis homolog
Column K	Transcription Factor
Sheet name	snp_in_NRTs_cis
Description	cis eQTLs in NRTs correlated with other genes' expression
Column A	SNP_ID
Column B	geneID
Column C	beta
Column D	statistic
Column E	pvalue
Column F	padj
Column G	snp related NRTs
Column H	postion of snp
Column I	Description from plantgenie
Column J	Arabidopsis homolog
Column K	Transcription Factor
Sheet name	snp_in_NRTs_trans
Description	Trans eQTLs in NRTs correlated with other genes' expression
Column A	SNP_ID
Column B	geneID
Column C	beta
Column D	statistic
Column E	pvalue
Column F	padj
Column G	snp related NRTs
Column H	postion of snp
Column I	Description from plantgenie
Column J	Arabidopsis homolog
Column K	Transcription Factor

## Sheet: NLPs_cis
Sheet name	NLPs_cis
Description	cis eQTLs that correlated with NLPs expression
SNP_ID	NLPs geneID	beta	statistic	pvalue	padj	snp related gene	postion of snp	Description from plantgenie	Arabidopsis homolog	Transcription Factor
chr17_14280592	Potra2n17c31776	0.258277	7.10118	2.90577e-10	0.000314816	intergenic	N/A	#N/A	#N/A	#N/A
chr17_14283250	Potra2n17c31776	0.266205	7.06779	3.38996e-10	0.000358658	intergenic	N/A	#N/A	#N/A	#N/A
chr17_14281239	Potra2n17c31776	0.245083	6.91941	6.70861e-10	0.000636358	intergenic	N/A	#N/A	#N/A	#N/A
chr17_14280286	Potra2n17c31776	0.261481	6.90325	7.22476e-10	0.000676774	intergenic	N/A	#N/A	#N/A	#N/A
chr17_14283210	Potra2n17c31776	0.228671	6.35099	8.82187e-09	0.00503573	intergenic	N/A	#N/A	#N/A	#N/A
chr17_14280377	Potra2n17c31776	0.199485	5.73184	1.33827e-07	0.0346682	intergenic	N/A	#N/A	#N/A	#N/A
chr1_30504050	Potra2n1c2557	-0.315431	-5.85774	7.76469e-08	0.0242958	intergenic	N/A	#N/A	#N/A	#N/A
chr1_30504030	Potra2n1c2557	-0.305929	-5.7262	1.37112e-07	0.035207	intergenic	N/A	#N/A	#N/A	#N/A
chr1_30503914	Potra2n1c2557	-0.312434	-5.54867	2.92883e-07	0.0562535	intergenic	N/A	#N/A	#N/A	#N/A
chr1_30523431	Potra2n1c2557	-0.32143	-5.42461	4.94731e-07	0.0761742	intergenic	N/A	#N/A	#N/A	#N/A
chr1_30503756	Potra2n1c2557	-0.275886	-5.37802	6.01559e-07	0.0849181	intergenic	N/A	#N/A	#N/A	#N/A
chr1_30519220	Potra2n1c2557	-0.348268	-5.27373	9.29249e-07	0.10691	intergenic	N/A	#N/A	#N/A	#N/A
chr1_30504164	Potra2n1c2557	-0.299466	-5.26166	9.76958e-07	0.109709	intergenic	N/A	#N/A	#N/A	#N/A
chr3_6367240	Potra2n3c7205	-0.258036	-6.66365	2.15584e-09	0.00166138	intergenic	N/A	#N/A	#N/A	#N/A
chr3_6367236	Potra2n3c7205	-0.254348	-6.61743	2.65853e-09	0.00196676	intergenic	N/A	#N/A	#N/A	#N/A
chr3_6367551	Potra2n3c7205	-0.23726	-6.03555	3.57143e-08	0.0141944	intergenic	N/A	#N/A	#N/A	#N/A
chr3_6367399	Potra2n3c7205	-0.246745	-5.97937	4.56905e-08	0.0168772	intergenic	N/A	#N/A	#N/A	#N/A
chr3_6366970	Potra2n3c7205	-0.208059	-5.80481	9.76716e-08	0.0282858	intergenic	N/A	#N/A	#N/A	#N/A
chr3_6366971	Potra2n3c7205	-0.208059	-5.80481	9.76716e-08	0.0282858	intergenic	N/A	#N/A	#N/A	#N/A
chr3_6367581	Potra2n3c7205	-0.231466	-5.51272	3.41108e-07	0.0615863	intergenic	N/A	#N/A	#N/A	#N/A
chr3_6367445	Potra2n3c7205	-0.225636	-5.48078	3.90451e-07	0.0665908	intergenic	N/A	#N/A	#N/A	#N/A
chr1_30488070	Potra2n1c2557	-0.34263	-5.9927	4.30999e-08	0.0162125	Potra2n1c2557	downstream	sp|O81791|RKD5_ARATH Protein RKD5 OS=Arabidopsis thaliana OX=3702 GN=RKD5 PE=3 SV=1	AT2G17150-Plant regulator RWP-RK family protein Plant regulator RWP-RK family protein	Nin-like
chr1_30488026	Potra2n1c2557	-0.41842	-5.69743	1.55162e-07	0.038089	Potra2n1c2557	downstream	sp|O81791|RKD5_ARATH Protein RKD5 OS=Arabidopsis thaliana OX=3702 GN=RKD5 PE=3 SV=1	AT2G17150-Plant regulator RWP-RK family protein Plant regulator RWP-RK family protein	Nin-like
chr1_30488163	Potra2n1c2557	-0.308135	-5.66643	1.7723e-07	0.0414005	Potra2n1c2557	downstream	sp|O81791|RKD5_ARATH Protein RKD5 OS=Arabidopsis thaliana OX=3702 GN=RKD5 PE=3 SV=1	AT2G17150-Plant regulator RWP-RK family protein Plant regulator RWP-RK family protein	Nin-like
chr1_30488388	Potra2n1c2557	-0.341953	-5.50161	3.57529e-07	0.0632801	Potra2n1c2557	downstream	sp|O81791|RKD5_ARATH Protein RKD5 OS=Arabidopsis thaliana OX=3702 GN=RKD5 PE=3 SV=1	AT2G17150-Plant regulator RWP-RK family protein Plant regulator RWP-RK family protein	Nin-like
chr1_30488491	Potra2n1c2557	-0.321485	-5.48045	3.90983e-07	0.0666448	Potra2n1c2557	downstream	sp|O81791|RKD5_ARATH Protein RKD5 OS=Arabidopsis thaliana OX=3702 GN=RKD5 PE=3 SV=1	AT2G17150-Plant regulator RWP-RK family protein Plant regulator RWP-RK family protein	Nin-like
chr1_30485539	Potra2n1c2557	-0.388626	-5.37572	6.07366e-07	0.085354	Potra2n1c2557	inside	sp|O81791|RKD5_ARATH Protein RKD5 OS=Arabidopsis thaliana OX=3702 GN=RKD5 PE=3 SV=1	AT2G17150-Plant regulator RWP-RK family protein Plant regulator RWP-RK family protein	Nin-like
chr1_30488119	Potra2n1c2557	-0.332864	-5.32539	7.49542e-07	0.0955283	Potra2n1c2557	downstream	sp|O81791|RKD5_ARATH Protein RKD5 OS=Arabidopsis thaliana OX=3702 GN=RKD5 PE=3 SV=1	AT2G17150-Plant regulator RWP-RK family protein Plant regulator RWP-RK family protein	Nin-like
chr1_30488120	Potra2n1c2557	-0.332864	-5.32539	7.49542e-07	0.0955283	Potra2n1c2557	downstream	sp|O81791|RKD5_ARATH Protein RKD5 OS=Arabidopsis thaliana OX=3702 GN=RKD5 PE=3 SV=1	AT2G17150-Plant regulator RWP-RK family protein Plant regulator RWP-RK family protein	Nin-like
chr1_30485642	Potra2n1c2557	-0.402857	-5.32117	7.62855e-07	0.0964247	Potra2n1c2557	inside	sp|O81791|RKD5_ARATH Protein RKD5 OS=Arabidopsis thaliana OX=3702 GN=RKD5 PE=3 SV=1	AT2G17150-Plant regulator RWP-RK family protein Plant regulator RWP-RK family protein	Nin-like
chr1_30501855	Potra2n1c2557	-0.293159	-5.88363	6.93848e-08	0.0225137	Potra2n1c2558	downstream	sp|Q0P8J9|CDK_CAMJE Cytidine diphosphoramidate kinase OS=Campylobacter jejuni subsp. jejuni serotype O:2 (strain ATCC 700819 / NCTC 11168) OX=192222 GN=Cj1415c PE=1 SV=1	AT2G14750-APS kinase APS kinase	No
chr1_30502084	Potra2n1c2557	-0.276031	-5.6493	1.90716e-07	0.0433196	Potra2n1c2558	downstream	sp|Q0P8J9|CDK_CAMJE Cytidine diphosphoramidate kinase OS=Campylobacter jejuni subsp. jejuni serotype O:2 (strain ATCC 700819 / NCTC 11168) OX=192222 GN=Cj1415c PE=1 SV=1	AT2G14750-APS kinase APS kinase	No
chr1_30502127	Potra2n1c2557	0.270002	5.59464	2.40852e-07	0.0499701	Potra2n1c2558	downstream	sp|Q0P8J9|CDK_CAMJE Cytidine diphosphoramidate kinase OS=Campylobacter jejuni subsp. jejuni serotype O:2 (strain ATCC 700819 / NCTC 11168) OX=192222 GN=Cj1415c PE=1 SV=1	AT2G14750-APS kinase APS kinase	No
chr1_30503349	Potra2n1c2557	0.28419	5.54216	3.0109e-07	0.0571768	Potra2n1c2558	downstream	sp|Q0P8J9|CDK_CAMJE Cytidine diphosphoramidate kinase OS=Campylobacter jejuni subsp. jejuni serotype O:2 (strain ATCC 700819 / NCTC 11168) OX=192222 GN=Cj1415c PE=1 SV=1	AT2G14750-APS kinase APS kinase	No
chr1_30503474	Potra2n1c2557	0.272592	5.32223	7.5949e-07	0.0962029	Potra2n1c2558	downstream	sp|Q0P8J9|CDK_CAMJE Cytidine diphosphoramidate kinase OS=Campylobacter jejuni subsp. jejuni serotype O:2 (strain ATCC 700819 / NCTC 11168) OX=192222 GN=Cj1415c PE=1 SV=1	AT2G14750-APS kinase APS kinase	No
chr1_30506340	Potra2n1c2557	-0.348473	-6.03144	3.63648e-08	0.0143775	Potra2n1c2559	upstream	sp|Q9K9A8|DPO42_BACHD DNA polymerase IV 2 OS=Bacillus halodurans (strain ATCC BAA-125 / DSM 18197 / FERM 7344 / JCM 9153 / C-125) OX=272558 GN=dinB2 PE=3 SV=1	AT1G49980-DNA/RNA polymerases superfamily protein DNA/RNA polymerases superfamily protein	No
chr1_30506913	Potra2n1c2557	-0.339115	-6.0217	3.79532e-08	0.0148162	Potra2n1c2559	upstream	sp|Q9K9A8|DPO42_BACHD DNA polymerase IV 2 OS=Bacillus halodurans (strain ATCC BAA-125 / DSM 18197 / FERM 7344 / JCM 9153 / C-125) OX=272558 GN=dinB2 PE=3 SV=1	AT1G49980-DNA/RNA polymerases superfamily protein DNA/RNA polymerases superfamily protein	No
chr1_30506606	Potra2n1c2557	-0.319968	-5.74673	1.25511e-07	0.0332694	Potra2n1c2559	upstream	sp|Q9K9A8|DPO42_BACHD DNA polymerase IV 2 OS=Bacillus halodurans (strain ATCC BAA-125 / DSM 18197 / FERM 7344 / JCM 9153 / C-125) OX=272558 GN=dinB2 PE=3 SV=1	AT1G49980-DNA/RNA polymerases superfamily protein DNA/RNA polymerases superfamily protein	No
chr1_30507307	Potra2n1c2557	0.303181	5.70442	1.5057e-07	0.037366	Potra2n1c2559	upstream	sp|Q9K9A8|DPO42_BACHD DNA polymerase IV 2 OS=Bacillus halodurans (strain ATCC BAA-125 / DSM 18197 / FERM 7344 / JCM 9153 / C-125) OX=272558 GN=dinB2 PE=3 SV=1	AT1G49980-DNA/RNA polymerases superfamily protein DNA/RNA polymerases superfamily protein	No
chr1_7583514	Potra2n1c723	0.341962	6.61903	2.6393e-09	0.00195525	Potra2n1c723	inside	sp|Q9LVU8|RKD4_ARATH Protein RKD4 OS=Arabidopsis thaliana OX=3702 GN=RKD4 PE=3 SV=1	AT4G24020-NIN like protein 7 NIN like protein 7	Nin-like
chr1_7583538	Potra2n1c723	0.341962	6.61903	2.6393e-09	0.00195525	Potra2n1c723	inside	sp|Q9LVU8|RKD4_ARATH Protein RKD4 OS=Arabidopsis thaliana OX=3702 GN=RKD4 PE=3 SV=1	AT4G24020-NIN like protein 7 NIN like protein 7	Nin-like
chr1_7585224	Potra2n1c723	0.395608	5.79943	9.9969e-08	0.0287181	Potra2n1c723	inside	sp|Q9LVU8|RKD4_ARATH Protein RKD4 OS=Arabidopsis thaliana OX=3702 GN=RKD4 PE=3 SV=1	AT4G24020-NIN like protein 7 NIN like protein 7	Nin-like
chr1_7585931	Potra2n1c723	0.302978	5.55495	2.85168e-07	0.0553729	Potra2n1c723	downstream	sp|Q9LVU8|RKD4_ARATH Protein RKD4 OS=Arabidopsis thaliana OX=3702 GN=RKD4 PE=3 SV=1	AT4G24020-NIN like protein 7 NIN like protein 7	Nin-like
chr1_7585019	Potra2n1c723	0.297049	5.49938	3.60925e-07	0.0636065	Potra2n1c723	inside	sp|Q9LVU8|RKD4_ARATH Protein RKD4 OS=Arabidopsis thaliana OX=3702 GN=RKD4 PE=3 SV=1	AT4G24020-NIN like protein 7 NIN like protein 7	Nin-like
chr1_7585514	Potra2n1c723	0.381109	5.44828	4.47816e-07	0.0720046	Potra2n1c723	downstream	sp|Q9LVU8|RKD4_ARATH Protein RKD4 OS=Arabidopsis thaliana OX=3702 GN=RKD4 PE=3 SV=1	AT4G24020-NIN like protein 7 NIN like protein 7	Nin-like
chr1_7583970	Potra2n1c723	0.276965	5.27521	9.23556e-07	0.106569	Potra2n1c723	inside	sp|Q9LVU8|RKD4_ARATH Protein RKD4 OS=Arabidopsis thaliana OX=3702 GN=RKD4 PE=3 SV=1	AT4G24020-NIN like protein 7 NIN like protein 7	Nin-like
chr1_7591868	Potra2n1c723	0.348458	7.01791	4.26604e-10	0.000435651	Potra2n1c724	inside	sp|Q54FR9|Y0436_DICDI Probable serine/threonine-protein kinase DDB_G0290621 OS=Dictyostelium discoideum OX=44689 GN=DDB_G0290621 PE=3 SV=1	AT5G63610-cyclin-dependent kinase E;1 cyclin-dependent kinase E;1	No
chr1_7591927	Potra2n1c723	0.345966	6.94041	6.09224e-10	0.000586906	Potra2n1c724	inside	sp|Q54FR9|Y0436_DICDI Probable serine/threonine-protein kinase DDB_G0290621 OS=Dictyostelium discoideum OX=44689 GN=DDB_G0290621 PE=3 SV=1	AT5G63610-cyclin-dependent kinase E;1 cyclin-dependent kinase E;1	No
chr1_7591901	Potra2n1c723	0.341524	6.9076	7.08194e-10	0.000666216	Potra2n1c724	inside	sp|Q54FR9|Y0436_DICDI Probable serine/threonine-protein kinase DDB_G0290621 OS=Dictyostelium discoideum OX=44689 GN=DDB_G0290621 PE=3 SV=1	AT5G63610-cyclin-dependent kinase E;1 cyclin-dependent kinase E;1	No
chr1_7592367	Potra2n1c723	0.341524	6.9076	7.08194e-10	0.000666216	Potra2n1c724	inside	sp|Q54FR9|Y0436_DICDI Probable serine/threonine-protein kinase DDB_G0290621 OS=Dictyostelium discoideum OX=44689 GN=DDB_G0290621 PE=3 SV=1	AT5G63610-cyclin-dependent kinase E;1 cyclin-dependent kinase E;1	No
chr1_7590480	Potra2n1c723	0.317634	6.25545	1.35092e-08	0.00696498	Potra2n1c724	upstream	sp|Q54FR9|Y0436_DICDI Probable serine/threonine-protein kinase DDB_G0290621 OS=Dictyostelium discoideum OX=44689 GN=DDB_G0290621 PE=3 SV=1	AT5G63610-cyclin-dependent kinase E;1 cyclin-dependent kinase E;1	No
chr1_7590543	Potra2n1c723	0.403811	5.92867	5.70224e-08	0.0196789	Potra2n1c724	upstream	sp|Q54FR9|Y0436_DICDI Probable serine/threonine-protein kinase DDB_G0290621 OS=Dictyostelium discoideum OX=44689 GN=DDB_G0290621 PE=3 SV=1	AT5G63610-cyclin-dependent kinase E;1 cyclin-dependent kinase E;1	No
chr2_22780204	Potra2n2c6368	0.258424	5.53625	3.08735e-07	0.0580376	Potra2n2c6367	inside	sp|P11934|CATA_PENJA Catalase OS=Penicillium janthinellum OX=5079 PE=1 SV=1	AT4G35090-catalase 2 catalase 2	No
chr2_22796739	Potra2n2c6368	0.261216	5.39538	5.59331e-07	0.0815776	Potra2n2c6368	inside	sp|Q9M1B0|NLP9_ARATH Protein NLP9 OS=Arabidopsis thaliana OX=3702 GN=NLP9 PE=2 SV=1	AT1G20640-Plant regulator RWP-RK family protein Plant regulator RWP-RK family protein	Nin-like
chr2_22796895	Potra2n2c6368	0.261216	5.39538	5.59331e-07	0.0815776	Potra2n2c6368	inside	sp|Q9M1B0|NLP9_ARATH Protein NLP9 OS=Arabidopsis thaliana OX=3702 GN=NLP9 PE=2 SV=1	AT1G20640-Plant regulator RWP-RK family protein Plant regulator RWP-RK family protein	Nin-like
chr2_22796739	Potra2n2c6368	0.261216	5.39538	5.59331e-07	0.0815776	Potra2n2c6369	inside	sp|P18502|PTC_DROME Protein patched OS=Drosophila melanogaster OX=7227 GN=ptc PE=2 SV=2	AT1G42470-Patched family protein Patched family protein	No
chr2_22796895	Potra2n2c6368	0.261216	5.39538	5.59331e-07	0.0815776	Potra2n2c6369	inside	sp|P18502|PTC_DROME Protein patched OS=Drosophila melanogaster OX=7227 GN=ptc PE=2 SV=2	AT1G42470-Patched family protein Patched family protein	No
chr2_22804274	Potra2n2c6368	0.261216	5.39538	5.59331e-07	0.0815776	Potra2n2c6369	inside	sp|P18502|PTC_DROME Protein patched OS=Drosophila melanogaster OX=7227 GN=ptc PE=2 SV=2	AT1G42470-Patched family protein Patched family protein	No
chr2_23026039	Potra2n2c6368	0.257303	5.48114	3.89852e-07	0.0665334	Potra2n2c6396	downstream	sp|P81785|MLOL_LINUS MLO-like protein (Fragment) OS=Linum usitatissimum OX=4006 PE=2 SV=1	AT2G17430-Seven transmembrane MLO family protein Seven transmembrane MLO family protein	No
chr2_23026039	Potra2n2c6368	0.257303	5.48114	3.89852e-07	0.0665334	Potra2n2c6397	inside	sp|O49873|MLOH1_HORVU MLO protein homolog 1 OS=Hordeum vulgare OX=4513 GN=MLO-H1 PE=3 SV=1	0	No
chr2_23026039	Potra2n2c6368	0.257303	5.48114	3.89852e-07	0.0665334	Potra2n2c6398	upstream	sp|Q14AK4|ZDH11_MOUSE Probable palmitoyltransferase ZDHHC11 OS=Mus musculus OX=10090 GN=Zdhhc11 PE=2 SV=2	AT2G33640-DHHC-type zinc finger family protein DHHC-type zinc finger family protein	No
chr3_6364736	Potra2n3c7205	0.275975	7.70007	1.7841e-11	2.81078e-05	Potra2n3c7205	inside	sp|Q9SVF1|NLP3_ARATH Protein NLP3 OS=Arabidopsis thaliana OX=3702 GN=NLP3 PE=2 SV=1	AT4G24020-NIN like protein 7 NIN like protein 7	Nin-like
chr3_6363275	Potra2n3c7205	0.250755	6.98682	4.92223e-10	0.000491587	Potra2n3c7205	inside	sp|Q9SVF1|NLP3_ARATH Protein NLP3 OS=Arabidopsis thaliana OX=3702 GN=NLP3 PE=2 SV=1	AT4G24020-NIN like protein 7 NIN like protein 7	Nin-like
chr3_6364338	Potra2n3c7205	0.250757	6.97919	5.09788e-10	0.000506102	Potra2n3c7205	inside	sp|Q9SVF1|NLP3_ARATH Protein NLP3 OS=Arabidopsis thaliana OX=3702 GN=NLP3 PE=2 SV=1	AT4G24020-NIN like protein 7 NIN like protein 7	Nin-like
chr3_6362015	Potra2n3c7205	0.253265	6.91063	6.9843e-10	0.000658563	Potra2n3c7205	inside	sp|Q9SVF1|NLP3_ARATH Protein NLP3 OS=Arabidopsis thaliana OX=3702 GN=NLP3 PE=2 SV=1	AT4G24020-NIN like protein 7 NIN like protein 7	Nin-like
chr3_6363568	Potra2n3c7205	0.253265	6.91063	6.9843e-10	0.000658563	Potra2n3c7205	inside	sp|Q9SVF1|NLP3_ARATH Protein NLP3 OS=Arabidopsis thaliana OX=3702 GN=NLP3 PE=2 SV=1	AT4G24020-NIN like protein 7 NIN like protein 7	Nin-like
chr3_6364045	Potra2n3c7205	0.253265	6.91063	6.9843e-10	0.000658563	Potra2n3c7205	inside	sp|Q9SVF1|NLP3_ARATH Protein NLP3 OS=Arabidopsis thaliana OX=3702 GN=NLP3 PE=2 SV=1	AT4G24020-NIN like protein 7 NIN like protein 7	Nin-like
chr3_6364264	Potra2n3c7205	0.239012	6.6014	2.85875e-09	0.00208359	Potra2n3c7205	inside	sp|Q9SVF1|NLP3_ARATH Protein NLP3 OS=Arabidopsis thaliana OX=3702 GN=NLP3 PE=2 SV=1	AT4G24020-NIN like protein 7 NIN like protein 7	Nin-like
chr3_6365743	Potra2n3c7205	0.243538	6.56223	3.41284e-09	0.00239984	Potra2n3c7205	downstream	sp|Q9SVF1|NLP3_ARATH Protein NLP3 OS=Arabidopsis thaliana OX=3702 GN=NLP3 PE=2 SV=1	AT4G24020-NIN like protein 7 NIN like protein 7	Nin-like
chr3_6365501	Potra2n3c7205	0.237057	6.55357	3.549e-09	0.0024752	Potra2n3c7205	downstream	sp|Q9SVF1|NLP3_ARATH Protein NLP3 OS=Arabidopsis thaliana OX=3702 GN=NLP3 PE=2 SV=1	AT4G24020-NIN like protein 7 NIN like protein 7	Nin-like
chr3_6362312	Potra2n3c7205	0.233007	6.44699	5.73643e-09	0.00360197	Potra2n3c7205	inside	sp|Q9SVF1|NLP3_ARATH Protein NLP3 OS=Arabidopsis thaliana OX=3702 GN=NLP3 PE=2 SV=1	AT4G24020-NIN like protein 7 NIN like protein 7	Nin-like
chr3_6366839	Potra2n3c7205	-0.234818	-6.42878	6.22557e-09	0.00383877	Potra2n3c7205	downstream	sp|Q9SVF1|NLP3_ARATH Protein NLP3 OS=Arabidopsis thaliana OX=3702 GN=NLP3 PE=2 SV=1	AT4G24020-NIN like protein 7 NIN like protein 7	Nin-like
chr3_6362236	Potra2n3c7205	0.233593	6.32673	9.83192e-09	0.00547341	Potra2n3c7205	inside	sp|Q9SVF1|NLP3_ARATH Protein NLP3 OS=Arabidopsis thaliana OX=3702 GN=NLP3 PE=2 SV=1	AT4G24020-NIN like protein 7 NIN like protein 7	Nin-like
chr3_6364138	Potra2n3c7205	0.233593	6.32673	9.83192e-09	0.00547341	Potra2n3c7205	inside	sp|Q9SVF1|NLP3_ARATH Protein NLP3 OS=Arabidopsis thaliana OX=3702 GN=NLP3 PE=2 SV=1	AT4G24020-NIN like protein 7 NIN like protein 7	Nin-like
chr3_6364226	Potra2n3c7205	0.233593	6.32673	9.83192e-09	0.00547341	Potra2n3c7205	inside	sp|Q9SVF1|NLP3_ARATH Protein NLP3 OS=Arabidopsis thaliana OX=3702 GN=NLP3 PE=2 SV=1	AT4G24020-NIN like protein 7 NIN like protein 7	Nin-like
chr3_6363593	Potra2n3c7205	0.233933	6.28251	1.1976e-08	0.00636298	Potra2n3c7205	inside	sp|Q9SVF1|NLP3_ARATH Protein NLP3 OS=Arabidopsis thaliana OX=3702 GN=NLP3 PE=2 SV=1	AT4G24020-NIN like protein 7 NIN like protein 7	Nin-like
chr3_6365507	Potra2n3c7205	-0.234635	-6.16529	2.01553e-08	0.00938145	Potra2n3c7205	downstream	sp|Q9SVF1|NLP3_ARATH Protein NLP3 OS=Arabidopsis thaliana OX=3702 GN=NLP3 PE=2 SV=1	AT4G24020-NIN like protein 7 NIN like protein 7	Nin-like
chr3_6365554	Potra2n3c7205	-0.234635	-6.16529	2.01553e-08	0.00938145	Potra2n3c7205	downstream	sp|Q9SVF1|NLP3_ARATH Protein NLP3 OS=Arabidopsis thaliana OX=3702 GN=NLP3 PE=2 SV=1	AT4G24020-NIN like protein 7 NIN like protein 7	Nin-like
chr3_6365575	Potra2n3c7205	-0.234635	-6.16529	2.01553e-08	0.00938145	Potra2n3c7205	downstream	sp|Q9SVF1|NLP3_ARATH Protein NLP3 OS=Arabidopsis thaliana OX=3702 GN=NLP3 PE=2 SV=1	AT4G24020-NIN like protein 7 NIN like protein 7	Nin-like
chr3_6364955	Potra2n3c7205	0.230552	6.12274	2.43271e-08	0.0107542	Potra2n3c7205	downstream	sp|Q9SVF1|NLP3_ARATH Protein NLP3 OS=Arabidopsis thaliana OX=3702 GN=NLP3 PE=2 SV=1	AT4G24020-NIN like protein 7 NIN like protein 7	Nin-like
chr3_6365754	Potra2n3c7205	-0.229321	-5.9899	4.3631e-08	0.016352	Potra2n3c7205	downstream	sp|Q9SVF1|NLP3_ARATH Protein NLP3 OS=Arabidopsis thaliana OX=3702 GN=NLP3 PE=2 SV=1	AT4G24020-NIN like protein 7 NIN like protein 7	Nin-like
chr3_6365966	Potra2n3c7205	0.221467	5.96647	4.83427e-08	0.0175435	Potra2n3c7205	downstream	sp|Q9SVF1|NLP3_ARATH Protein NLP3 OS=Arabidopsis thaliana OX=3702 GN=NLP3 PE=2 SV=1	AT4G24020-NIN like protein 7 NIN like protein 7	Nin-like
chr3_6365161	Potra2n3c7205	-0.225641	-5.8421	8.31023e-08	0.0254083	Potra2n3c7205	downstream	sp|Q9SVF1|NLP3_ARATH Protein NLP3 OS=Arabidopsis thaliana OX=3702 GN=NLP3 PE=2 SV=1	AT4G24020-NIN like protein 7 NIN like protein 7	Nin-like
chr3_6363221	Potra2n3c7205	0.308585	5.77979	1.08829e-07	0.0303481	Potra2n3c7205	inside	sp|Q9SVF1|NLP3_ARATH Protein NLP3 OS=Arabidopsis thaliana OX=3702 GN=NLP3 PE=2 SV=1	AT4G24020-NIN like protein 7 NIN like protein 7	Nin-like
chr3_6366008	Potra2n3c7205	0.21134	5.7565	1.20336e-07	0.0323814	Potra2n3c7205	downstream	sp|Q9SVF1|NLP3_ARATH Protein NLP3 OS=Arabidopsis thaliana OX=3702 GN=NLP3 PE=2 SV=1	AT4G24020-NIN like protein 7 NIN like protein 7	Nin-like
chr3_6365453	Potra2n3c7205	-0.224897	-5.6743	1.71354e-07	0.0405395	Potra2n3c7205	downstream	sp|Q9SVF1|NLP3_ARATH Protein NLP3 OS=Arabidopsis thaliana OX=3702 GN=NLP3 PE=2 SV=1	AT4G24020-NIN like protein 7 NIN like protein 7	Nin-like
chr3_6361062	Potra2n3c7205	0.219638	5.46319	4.20535e-07	0.0694992	Potra2n3c7205	inside	sp|Q9SVF1|NLP3_ARATH Protein NLP3 OS=Arabidopsis thaliana OX=3702 GN=NLP3 PE=2 SV=1	AT4G24020-NIN like protein 7 NIN like protein 7	Nin-like
chr3_6361083	Potra2n3c7205	0.214766	5.28479	8.87537e-07	0.104417	Potra2n3c7205	inside	sp|Q9SVF1|NLP3_ARATH Protein NLP3 OS=Arabidopsis thaliana OX=3702 GN=NLP3 PE=2 SV=1	AT4G24020-NIN like protein 7 NIN like protein 7	Nin-like
chr4_18314517	Potra2n4c10214	-0.324919	-5.40509	5.37014e-07	0.0797328	Potra2n4c10211	downstream	sp|Q9H347|UBQL3_HUMAN Ubiquilin-3 OS=Homo sapiens OX=9606 GN=UBQLN3 PE=1 SV=2	AT2G17190-ubiquitin family protein ubiquitin family protein	No
chr4_18314517	Potra2n4c10214	-0.324919	-5.40509	5.37014e-07	0.0797328	Potra2n4c10212	upstream	None available	AT4G38280-integral membrane hemolysin-III-like protein integral membrane hemolysin-III-like protein	No

## Sheet: NLPs_trans
Sheet name	NLPs_trans
Description	trans eQTLs that correlated with NLPs expression
SNP_ID	NLPs geneID	beta	statistic	pvalue	padj	snp related gene	postion of snp	Description from plantgenie	Arabidopsis homolog	Transcription Factor
chr5_20105109	Potra2n16c29612	0.197964	6.01723	3.87057e-08	0.0150255	Potra2n5c12724	downstream	None available	0	No
chr14_13128300	Potra2n16c29612	0.182143	5.80885	9.59786e-08	0.0279714	intergenic	N/A	#N/A	#N/A	#N/A
chr1_27864286	Potra2n16c29612	0.178489	5.30782	8.06466e-07	0.0993306	intergenic	N/A	#N/A	#N/A	#N/A
chr1_27864299	Potra2n16c29612	0.178489	5.30782	8.06466e-07	0.0993306	intergenic	N/A	#N/A	#N/A	#N/A
chr4_7562747	Potra2n16c29612	0.19477	5.2596	9.85337e-07	0.110159	intergenic	N/A	#N/A	#N/A	#N/A
chr16_13289971	Potra2n17c31776	0.310763	5.70806	1.48238e-07	0.0370054	intergenic	N/A	#N/A	#N/A	#N/A
chr18_5806648	Potra2n17c31776	0.181307	5.48327	3.86356e-07	0.0661751	intergenic	N/A	#N/A	#N/A	#N/A
chr12_3953549	Potra2n1c723	0.301187	5.63221	2.05178e-07	0.045322	intergenic	N/A	#N/A	#N/A	#N/A
chr14_13683458	Potra2n1c723	-0.29086	-5.58745	2.48344e-07	0.0509141	intergenic	N/A	#N/A	#N/A	#N/A
chr1_21833463	Potra2n2c6368	-0.152541	-5.30191	8.26541e-07	0.100624	intergenic	N/A	#N/A	#N/A	#N/A
chr3_8177280	Potra2n3c7205	-0.230849	-5.72276	1.39157e-07	0.0355371	intergenic	N/A	#N/A	#N/A	#N/A
chr8_7277635	Potra2n3c7205	-0.250161	-5.58866	2.47067e-07	0.0507538	intergenic	N/A	#N/A	#N/A	#N/A
chr8_7277559	Potra2n3c7205	-0.256737	-5.48533	3.83003e-07	0.0658359	intergenic	N/A	#N/A	#N/A	#N/A
chr3_8177018	Potra2n3c7205	-0.230367	-5.46498	4.1738e-07	0.0691974	intergenic	N/A	#N/A	#N/A	#N/A
chr3_8177229	Potra2n3c7205	-0.225421	-5.45923	4.27616e-07	0.0701396	intergenic	N/A	#N/A	#N/A	#N/A
chr3_8177232	Potra2n3c7205	-0.225421	-5.45923	4.27616e-07	0.0701396	intergenic	N/A	#N/A	#N/A	#N/A
chr3_8177057	Potra2n3c7205	-0.223285	-5.39049	5.70915e-07	0.0825224	intergenic	N/A	#N/A	#N/A	#N/A
chr6_6096338	Potra2n5c10572	-0.148833	-5.44576	4.526e-07	01:44:19.919000	intergenic	N/A	#N/A	#N/A	#N/A
chr16_2623239	Potra2n7c15508	-0.179131	-5.50861	3.471e-07	0.0622047	intergenic	N/A	#N/A	#N/A	#N/A
chr11_7092069	Potra2n7c15508	-0.193209	-5.43302	4.7752e-07	0.0746522	intergenic	N/A	#N/A	#N/A	#N/A
chr11_9342540	Potra2n9c18665	0.250245	5.40802	5.3043e-07	0.0791994	intergenic	N/A	#N/A	#N/A	#N/A
chr6_6564130	Potra2n9c18665	0.312169	5.3089	8.02843e-07	0.0990965	intergenic	N/A	#N/A	#N/A	#N/A
chr2_129420	Potra2n9c18666	0.0407758	6.02779	3.69531e-08	0.0145398	intergenic	N/A	#N/A	#N/A	#N/A
chr15_4336318	Potra2n9c18666	0.0470598	6.0046	4.09095e-08	0.0156228	intergenic	N/A	#N/A	#N/A	#N/A
chr15_4336292	Potra2n9c18666	0.04579	5.80588	9.72193e-08	0.0281988	intergenic	N/A	#N/A	#N/A	#N/A
chr14_9591455	Potra2n9c18666	0.0372012	5.63362	2.03943e-07	0.0451585	intergenic	N/A	#N/A	#N/A	#N/A
chr15_5095344	Potra2n9c18666	0.0406068	5.40044	5.47576e-07	0.0806258	intergenic	N/A	#N/A	#N/A	#N/A
chr11_7637097	Potra2n9c18666	0.0476497	5.3964	5.56957e-07	0.0813837	intergenic	N/A	#N/A	#N/A	#N/A
chr11_7637098	Potra2n9c18666	0.0476497	5.3964	5.56957e-07	0.0813837	intergenic	N/A	#N/A	#N/A	#N/A
chr15_5092739	Potra2n9c18666	0.045529	5.36998	6.22149e-07	0.0864926	intergenic	N/A	#N/A	#N/A	#N/A
chr15_5092761	Potra2n9c18666	0.045529	5.36998	6.22149e-07	0.0864926	intergenic	N/A	#N/A	#N/A	#N/A
chr17_8986311	Potra2n9c18666	0.0359432	5.30595	8.12783e-07	0.0997432	intergenic	N/A	#N/A	#N/A	#N/A
chr10_13810491	Potra2n4c10214	-0.312893	-5.80258	9.86176e-08	0.0284664	Potra2n10c21980	upstream	sp|O34819|PEL1_BACSU Pectin lyase OS=Bacillus subtilis (strain 168) OX=224308 GN=pelB PE=3 SV=1	AT1G67750-Pectate lyase family protein Pectate lyase family protein	No
chr10_13809772	Potra2n4c10214	-0.302104	-5.78722	1.05388e-07	0.0297219	Potra2n10c21980	upstream	sp|O34819|PEL1_BACSU Pectin lyase OS=Bacillus subtilis (strain 168) OX=224308 GN=pelB PE=3 SV=1	AT1G67750-Pectate lyase family protein Pectate lyase family protein	No
chr10_13810912	Potra2n4c10214	-0.311644	-5.5177	3.33988e-07	0.0608296	Potra2n10c21980	upstream	sp|O34819|PEL1_BACSU Pectin lyase OS=Bacillus subtilis (strain 168) OX=224308 GN=pelB PE=3 SV=1	AT1G67750-Pectate lyase family protein Pectate lyase family protein	No
chr10_13810698	Potra2n4c10214	-0.299583	-5.45377	4.37579e-07	0.071071	Potra2n10c21980	upstream	sp|O34819|PEL1_BACSU Pectin lyase OS=Bacillus subtilis (strain 168) OX=224308 GN=pelB PE=3 SV=1	AT1G67750-Pectate lyase family protein Pectate lyase family protein	No
chr10_13810350	Potra2n4c10214	-0.284706	-5.37589	6.0695e-07	0.0853226	Potra2n10c21980	upstream	sp|O34819|PEL1_BACSU Pectin lyase OS=Bacillus subtilis (strain 168) OX=224308 GN=pelB PE=3 SV=1	AT1G67750-Pectate lyase family protein Pectate lyase family protein	No
chr10_13810751	Potra2n4c10214	-0.304536	-5.3163	7.78495e-07	0.0974809	Potra2n10c21980	upstream	sp|O34819|PEL1_BACSU Pectin lyase OS=Bacillus subtilis (strain 168) OX=224308 GN=pelB PE=3 SV=1	AT1G67750-Pectate lyase family protein Pectate lyase family protein	No
chr10_13810491	Potra2n4c10214	-0.312893	-5.80258	9.86176e-08	0.0284664	Potra2n10c21981	upstream	sp|Q9WWL4|CH60_METSS 60 kDa chaperonin OS=Methylovorus sp. (strain SS1 / DSM 11726) OX=81683 GN=groL PE=3 SV=1	AT1G24510-TCP-1/cpn60 chaperonin family protein TCP-1/cpn60 chaperonin family protein	No
chr10_13810912	Potra2n4c10214	-0.311644	-5.5177	3.33988e-07	0.0608296	Potra2n10c21981	upstream	sp|Q9WWL4|CH60_METSS 60 kDa chaperonin OS=Methylovorus sp. (strain SS1 / DSM 11726) OX=81683 GN=groL PE=3 SV=1	AT1G24510-TCP-1/cpn60 chaperonin family protein TCP-1/cpn60 chaperonin family protein	No
chr10_13810698	Potra2n4c10214	-0.299583	-5.45377	4.37579e-07	0.071071	Potra2n10c21981	upstream	sp|Q9WWL4|CH60_METSS 60 kDa chaperonin OS=Methylovorus sp. (strain SS1 / DSM 11726) OX=81683 GN=groL PE=3 SV=1	AT1G24510-TCP-1/cpn60 chaperonin family protein TCP-1/cpn60 chaperonin family protein	No
chr10_13810350	Potra2n4c10214	-0.284706	-5.37589	6.0695e-07	0.0853226	Potra2n10c21981	upstream	sp|Q9WWL4|CH60_METSS 60 kDa chaperonin OS=Methylovorus sp. (strain SS1 / DSM 11726) OX=81683 GN=groL PE=3 SV=1	AT1G24510-TCP-1/cpn60 chaperonin family protein TCP-1/cpn60 chaperonin family protein	No
chr10_13810751	Potra2n4c10214	-0.304536	-5.3163	7.78495e-07	0.0974809	Potra2n10c21981	upstream	sp|Q9WWL4|CH60_METSS 60 kDa chaperonin OS=Methylovorus sp. (strain SS1 / DSM 11726) OX=81683 GN=groL PE=3 SV=1	AT1G24510-TCP-1/cpn60 chaperonin family protein TCP-1/cpn60 chaperonin family protein	No
chr11_3567463	Potra2n9c18666	0.0337135	5.66767	1.76287e-07	0.041268	Potra2n11c22740	downstream	sp|Q96JP2|MY15B_HUMAN Unconventional myosin-XVB OS=Homo sapiens OX=9606 GN=MYO15B PE=1 SV=3	AT5G54280-myosin 2 myosin 2	No
chr12_10646402	Potra2n3c7205	0.202105	5.27142	9.38204e-07	0.107446	Potra2n12c24578	downstream	sp|Q6AXS3|DEK_RAT Protein DEK OS=Rattus norvegicus OX=10116 GN=Dek PE=1 SV=1	AT3G48710-DEK domain-containing chromatin associated protein DEK domain-containing chromatin associated protein	No
chr14_8343398	Potra2n9c18666	0.038733	5.60615	2.29319e-07	0.0485165	Potra2n14c27343	downstream	sp|P80074|MYB1_PHYPA Myb-related protein Pp1 (Fragment) OS=Physcomitrella patens subsp. patens OX=3218 GN=PP1 PE=2 SV=1	AT5G49330-myb domain protein 111 myb domain protein 111	MYB-HB-like
chr14_13085658	Potra2n16c29612	0.181371	5.86407	7.55412e-08	0.0238521	Potra2n14c27836	downstream	None available	AT4G12840-GTPase Der (DUF707) GTPase Der (DUF707)	No
chr15_5106494	Potra2n9c18666	0.039342	5.45949	4.27142e-07	0.0701003	Potra2n15c28544	upstream	sp|Q7XD99|EXEC1_ORYSJ Protein EXECUTER 1, chloroplastic OS=Oryza sativa subsp. japonica OX=39947 GN=EX1 PE=2 SV=1	AT1G27510-UvrB/UvrC domain protein (DUF3506) UvrB/UvrC domain protein (DUF3506)	No
chr16_5914377	Potra2n9c18666	0.0454861	5.9419	5.38231e-08	0.0189078	Potra2n16c29963	inside	None available	0	No
chr16_5914139	Potra2n9c18666	0.0450066	5.84097	8.3509e-08	0.0254911	Potra2n16c29963	inside	None available	0	No
chr16_5913782	Potra2n9c18666	0.0439289	5.73993	1.29245e-07	0.0339016	Potra2n16c29963	inside	None available	0	No
chr16_5913797	Potra2n9c18666	0.0439289	5.73993	1.29245e-07	0.0339016	Potra2n16c29963	inside	None available	0	No
chr16_5914198	Potra2n9c18666	0.0439289	5.73993	1.29245e-07	0.0339016	Potra2n16c29963	inside	None available	0	No
chr16_5915066	Potra2n9c18666	0.0430479	5.58391	2.5212e-07	0.0513794	Potra2n16c29963	inside	None available	0	No
chr16_5914521	Potra2n9c18666	0.0458637	5.54323	2.99725e-07	0.0570221	Potra2n16c29963	inside	None available	0	No
chr16_5913914	Potra2n9c18666	0.0396477	5.51323	3.40368e-07	0.0615129	Potra2n16c29963	inside	None available	0	No
chr16_5914396	Potra2n9c18666	0.0451462	5.4275	4.88755e-07	0.0756568	Potra2n16c29963	inside	None available	0	No
chr17_2471943	Potra2n9c19349	-0.238163	-5.34419	6.92983e-07	0.0916544	Potra2n17c30856	upstream	sp|Q80TE3|MARH4_MOUSE E3 ubiquitin-protein ligase MARCHF4 OS=Mus musculus OX=10090 GN=Marchf4 PE=2 SV=3	AT2G01275-RING/FYVE/PHD zinc finger superfamily protein RING/FYVE/PHD zinc finger superfamily protein	No
chr17_13623203	Potra2n2c6368	-0.224602	-5.76029	1.18386e-07	0.0320375	Potra2n17c31715	downstream	sp|Q9FKL2|MYB36_ARATH Transcription factor MYB36 OS=Arabidopsis thaliana OX=3702 GN=MYB36 PE=1 SV=1	AT2G46410-Homeodomain-like superfamily protein Homeodomain-like superfamily protein	MYB-HB-like
chr18_203398	Potra2n7c15508	0.216694	5.48371	3.85648e-07	0.0661038	Potra2n18c31961	inside	sp|Q54TB8|TSTB_DICDI TSET complex member tstB OS=Dictyostelium discoideum OX=44689 GN=tstB PE=1 SV=1	AT2G07360-SH3 domain-containing protein SH3 domain-containing protein	No
chr18_203338	Potra2n7c15508	0.247317	5.4002	5.48137e-07	0.0806714	Potra2n18c31961	inside	sp|Q54TB8|TSTB_DICDI TSET complex member tstB OS=Dictyostelium discoideum OX=44689 GN=tstB PE=1 SV=1	AT2G07360-SH3 domain-containing protein SH3 domain-containing protein	No
chr18_203345	Potra2n7c15508	0.247317	5.4002	5.48137e-07	0.0806714	Potra2n18c31961	inside	sp|Q54TB8|TSTB_DICDI TSET complex member tstB OS=Dictyostelium discoideum OX=44689 GN=tstB PE=1 SV=1	AT2G07360-SH3 domain-containing protein SH3 domain-containing protein	No
chr18_203940	Potra2n7c15508	0.247317	5.4002	5.48137e-07	0.0806714	Potra2n18c31961	inside	sp|Q54TB8|TSTB_DICDI TSET complex member tstB OS=Dictyostelium discoideum OX=44689 GN=tstB PE=1 SV=1	AT2G07360-SH3 domain-containing protein SH3 domain-containing protein	No
chr18_4886234	Potra2n9c18666	0.0406434	5.44496	4.54126e-07	0.0725803	Potra2n18c32513	downstream	sp|F4JNX2|SDEH4_ARATH Senescence/dehydration-associated protein At4g35985, chloroplastic OS=Arabidopsis thaliana OX=3702 GN=P85 PE=2 SV=1	AT3G21600-Senescence/dehydration-associated protein-like protein Senescence/dehydration-associated protein-like protein	No
chr18_4886223	Potra2n9c18666	0.0385646	5.39421	5.62084e-07	0.0818039	Potra2n18c32513	downstream	sp|F4JNX2|SDEH4_ARATH Senescence/dehydration-associated protein At4g35985, chloroplastic OS=Arabidopsis thaliana OX=3702 GN=P85 PE=2 SV=1	AT3G21600-Senescence/dehydration-associated protein-like protein Senescence/dehydration-associated protein-like protein	No
chr18_4886241	Potra2n9c18666	0.0396336	5.28964	8.69817e-07	0.103374	Potra2n18c32513	downstream	sp|F4JNX2|SDEH4_ARATH Senescence/dehydration-associated protein At4g35985, chloroplastic OS=Arabidopsis thaliana OX=3702 GN=P85 PE=2 SV=1	AT3G21600-Senescence/dehydration-associated protein-like protein Senescence/dehydration-associated protein-like protein	No
chr18_4886234	Potra2n9c18666	0.0406434	5.44496	4.54126e-07	0.0725803	Potra2n18c32514	downstream	None available	0	No
chr18_4886223	Potra2n9c18666	0.0385646	5.39421	5.62084e-07	0.0818039	Potra2n18c32514	downstream	None available	0	No
chr18_4886241	Potra2n9c18666	0.0396336	5.28964	8.69817e-07	0.103374	Potra2n18c32514	downstream	None available	0	No
chr18_4886234	Potra2n9c18666	0.0406434	5.44496	4.54126e-07	0.0725803	Potra2n18c32515	upstream	None available	0	No
chr18_4886223	Potra2n9c18666	0.0385646	5.39421	5.62084e-07	0.0818039	Potra2n18c32515	upstream	None available	0	No
chr18_4886241	Potra2n9c18666	0.0396336	5.28964	8.69817e-07	0.103374	Potra2n18c32515	upstream	None available	0	No
chr1_37884745	Potra2n16c29612	0.191514	5.57855	2.57941e-07	0.0520984	Potra2n1c3163	inside	sp|X1WEM4|CSC1_DANRE Calcium permeable stress-gated cation channel 1 OS=Danio rerio OX=7955 GN=tmem63c PE=3 SV=1	AT1G30360-Early-responsive to dehydration stress protein (ERD4) Early-responsive to dehydration stress protein (ERD4)	No
chr1_8260638	Potra2n16c29612	0.129657	5.27694	9.16974e-07	0.106184	Potra2n1c802	downstream	sp|Q9LQQ0|DIR25_ARATH Dirigent protein 25 OS=Arabidopsis thaliana OX=3702 GN=DIR25 PE=3 SV=1	AT4G23690-Disease resistance-responsive (dirigent-like protein) family protein Disease resistance-responsive (dirigent-like protein) family protein	No
chr1_8260638	Potra2n16c29612	0.129657	5.27694	9.16974e-07	0.106184	Potra2n1c803	upstream	sp|Q94AX5|PAM71_ARATH Protein PAM71, chloroplastic OS=Arabidopsis thaliana OX=3702 GN=PAM71 PE=1 SV=2	AT1G64150-Uncharacterized protein family (UPF0016) Uncharacterized protein family (UPF0016)	No
chr3_8178626	Potra2n3c7205	-0.195843	-5.3714	6.18469e-07	0.0862141	Potra2n3c7445	upstream	None available	0	No
chr3_8178765	Potra2n3c7205	-0.205557	-5.34267	6.97409e-07	0.0919651	Potra2n3c7445	upstream	None available	0	No
chr4_18725748	Potra2n9c18666	0.043372	5.50304	3.55374e-07	0.0630521	Potra2n4c10272	inside	None available	AT5G60700-glycosyltransferase family protein 2 glycosyltransferase family protein 2	No
chr4_18725997	Potra2n9c18666	0.0434596	5.45437	4.3647e-07	0.0709696	Potra2n4c10272	inside	None available	AT5G60700-glycosyltransferase family protein 2 glycosyltransferase family protein 2	No
chr4_216352	Potra2n9c18666	0.0315127	5.28209	8.97545e-07	0.105016	Potra2n4c8441	upstream	None available	AT4G22190-serine/arginine repetitive matrix-like protein serine/arginine repetitive matrix-like protein	No
chr4_216352	Potra2n9c18666	0.0315127	5.28209	8.97545e-07	0.105016	Potra2n4c8442	upstream	None available	AT4G22190-serine/arginine repetitive matrix-like protein serine/arginine repetitive matrix-like protein	No
chr4_9306452	Potra2n4c10214	-0.284777	-5.26861	9.49208e-07	0.108097	Potra2n4c9427	downstream	sp|Q9M9X9|PPR18_ARATH Pentatricopeptide repeat-containing protein At1g06710, mitochondrial OS=Arabidopsis thaliana OX=3702 GN=At1g06710 PE=3 SV=1	AT3G02490-Pentatricopeptide repeat (PPR) superfamily protein Pentatricopeptide repeat (PPR) superfamily protein	No
chr5_20105141	Potra2n16c29612	0.142817	5.35773	6.54857e-07	0.0889337	Potra2n5c12724	downstream	None available	0	No
chr6_23840330	Potra2n9c19349	-0.129201	-5.60134	2.34079e-07	0.0491182	Potra2n6c15393	downstream	None available	0	No
chr6_23840330	Potra2n9c19349	-0.129201	-5.60134	2.34079e-07	0.0491182	Potra2n6c15394	inside	None available	0	No
chr7_3990731	Potra2n9c18666	0.0396465	5.62234	2.14016e-07	0.0465091	Potra2n7c15890	downstream	sp|Q07DZ7|ASZ1_ORNAN Ankyrin repeat, SAM and basic leucine zipper domain-containing protein 1 OS=Ornithorhynchus anatinus OX=9258 GN=ASZ1 PE=3 SV=1	AT2G22300-signal responsive 1 signal responsive 1	CG1-CAMTA
chr7_3990731	Potra2n9c18666	0.0396465	5.62234	2.14016e-07	0.0465091	Potra2n7c15891	upstream	sp|Q96CQ1|S2536_HUMAN Solute carrier family 25 member 36 OS=Homo sapiens OX=9606 GN=SLC25A36 PE=1 SV=1	AT5G64970-Mitochondrial substrate carrier family protein Mitochondrial substrate carrier family protein	No
chr8_2659271	Potra2n17c31776	0.213952	5.37815	6.01219e-07	0.0848907	Potra2n8c17038	downstream	sp|Q03338|PRP3_YEAST U4/U6 small nuclear ribonucleoprotein PRP3 OS=Saccharomyces cerevisiae (strain ATCC 204508 / S288c) OX=559292 GN=PRP3 PE=1 SV=1	AT1G28060-Pre-mRNA-splicing factor 3 Pre-mRNA-splicing factor 3	No
chr8_12189409	Potra2n7c15508	0.262177	5.59645	2.3901e-07	0.0497483	Potra2n8c18291	upstream	sp|Q28654|2A5E_RABIT Serine/threonine-protein phosphatase 2A 56 kDa regulatory subunit epsilon isoform (Fragment) OS=Oryctolagus cuniculus OX=9986 GN=PPP2R5E PE=2 SV=1	AT1G13460-Protein phosphatase 2A regulatory B subunit family protein Protein phosphatase 2A regulatory B subunit family protein	No
chr8_12189437	Potra2n7c15508	0.251322	5.401	5.46296e-07	0.0805176	Potra2n8c18291	upstream	sp|Q28654|2A5E_RABIT Serine/threonine-protein phosphatase 2A 56 kDa regulatory subunit epsilon isoform (Fragment) OS=Oryctolagus cuniculus OX=9986 GN=PPP2R5E PE=2 SV=1	AT1G13460-Protein phosphatase 2A regulatory B subunit family protein Protein phosphatase 2A regulatory B subunit family protein	No
chr8_13952937	Potra2n5c10572	-0.204795	-5.421	5.02279e-07	0.0768169	Potra2n8c18468	downstream	None available	0	No
chr8_13952937	Potra2n5c10572	-0.204795	-5.421	5.02279e-07	0.0768169	Potra2n8c18469	inside	sp|Q9LNF6|FB48_ARATH F-box protein At1g48060 OS=Arabidopsis thaliana OX=3702 GN=At1g48060 PE=2 SV=3	AT3G23880-F-box and associated interaction domains-containing protein F-box and associated interaction domains-containing protein	No
chr9_5316375	Potra2n1c723	-0.436167	-5.40262	5.42601e-07	0.0802086	Potra2n9c19392	downstream	sp|Q0WPN7|CGR3_ARATH Probable pectin methylesterase CGR3 OS=Arabidopsis thaliana OX=3702 GN=CGR3 PE=2 SV=1	AT3G49720-transmembrane protein transmembrane protein	No
chr9_5316375	Potra2n1c723	-0.436167	-5.40262	5.42601e-07	0.0802086	Potra2n9c19393	upstream	sp|A8GPR9|HLYC_RICAH Possible hemolysin C OS=Rickettsia akari (strain Hartford) OX=293614 GN=tlyC PE=3 SV=1	AT2G14520-CBS domain protein (DUF21) CBS domain protein (DUF21)	No
chr9_8244936	Potra2n9c18666	0.0415568	5.36292	6.40794e-07	0.0878998	Potra2n9c19745	downstream	sp|O82387|CDC6A_ARATH Cell division control protein 6 homolog OS=Arabidopsis thaliana OX=3702 GN=CDC6 PE=2 SV=2	AT1G07270-Cell division control, Cdc6 Cell division control, Cdc6	No

## Sheet: NRTs_cis
Sheet name	NRTs_cis
Description	cis eQTLs that correlated with NRTs expression
SNP_ID	NRTs geneID	beta	statistic	pvalue	padj	snp related gene	postion of snp	Description from plantgenie	Arabidopsis homolog	Transcription Factor
chr12_9489021	Potra2n12c24446	-0.348442	-6.15021	2.1546e-08	0.00985087	intergenic	N/A	#N/A	#N/A	#N/A
chr12_9485277	Potra2n12c24446	-0.344245	-6.03233	3.62237e-08	0.0143384	intergenic	N/A	#N/A	#N/A	#N/A
chr12_9482354	Potra2n12c24446	-0.32873	-5.89185	6.6947e-08	0.021966	intergenic	N/A	#N/A	#N/A	#N/A
chr12_9579025	Potra2n12c24446	0.306749	5.52626	3.22086e-07	0.059531	intergenic	N/A	#N/A	#N/A	#N/A
chr12_9576635	Potra2n12c24446	0.285898	5.30839	8.04561e-07	0.0992032	intergenic	N/A	#N/A	#N/A	#N/A
chr12_9578749	Potra2n12c24446	0.292733	5.28645	8.81446e-07	0.104047	intergenic	N/A	#N/A	#N/A	#N/A
chr14_11043745	Potra2n14c27667	0.509622	5.46106	4.24327e-07	0.0698518	intergenic	N/A	#N/A	#N/A	#N/A
chr14_11044673	Potra2n14c27667	0.504873	5.26246	9.73736e-07	0.10952	intergenic	N/A	#N/A	#N/A	#N/A
chr15_4192988	Potra2n15c28440	0.246137	5.65257	1.88065e-07	0.042942	intergenic	N/A	#N/A	#N/A	#N/A
chr15_4175083	Potra2n15c28440	0.231225	5.4523	4.40293e-07	0.0713185	intergenic	N/A	#N/A	#N/A	#N/A
chr15_4174147	Potra2n15c28440	0.235721	5.29095	8.65117e-07	0.103087	intergenic	N/A	#N/A	#N/A	#N/A
chr15_3680978	Potra2n15c28480	0.428211	5.49991	3.6011e-07	0.0635241	intergenic	N/A	#N/A	#N/A	#N/A
chr17_233090	Potra2n17c30600	0.407932	6.01834	3.85171e-08	0.0149714	intergenic	N/A	#N/A	#N/A	#N/A
chr17_233234	Potra2n17c30600	0.407932	6.01834	3.85171e-08	0.0149714	intergenic	N/A	#N/A	#N/A	#N/A
chr17_233374	Potra2n17c30600	0.407932	6.01834	3.85171e-08	0.0149714	intergenic	N/A	#N/A	#N/A	#N/A
chr17_192845	Potra2n17c30600	0.373105	5.4481	4.48158e-07	0.0720373	intergenic	N/A	#N/A	#N/A	#N/A
chr17_237077	Potra2n17c30600	0.343053	5.37182	6.17386e-07	0.0861451	intergenic	N/A	#N/A	#N/A	#N/A
chr17_221949	Potra2n17c30600	0.371674	5.29057	8.66477e-07	0.103172	intergenic	N/A	#N/A	#N/A	#N/A
chr17_542139	Potra2n17c30657	0.730853	7.09338	3.01238e-10	0.000324625	intergenic	N/A	#N/A	#N/A	#N/A
chr17_557968	Potra2n17c30657	0.545426	5.50763	3.48533e-07	0.0623477	intergenic	N/A	#N/A	#N/A	#N/A
chr17_6924831	Potra2n17c31256	0.657746	6.82352	1.04073e-09	0.000914669	intergenic	N/A	#N/A	#N/A	#N/A
chr17_6937502	Potra2n17c31256	0.626516	6.05956	3.21378e-08	0.0131681	intergenic	N/A	#N/A	#N/A	#N/A
chr17_6927041	Potra2n17c31256	0.741663	6.00655	4.05625e-08	0.0155293	intergenic	N/A	#N/A	#N/A	#N/A
chr17_6920387	Potra2n17c31256	0.604056	5.84698	8.13592e-08	0.0250554	intergenic	N/A	#N/A	#N/A	#N/A
chr17_6938333	Potra2n17c31256	-0.641951	-5.46979	4.08986e-07	0.0684031	intergenic	N/A	#N/A	#N/A	#N/A
chr17_6920230	Potra2n17c31256	-0.602713	-5.3886	5.75466e-07	0.08287	intergenic	N/A	#N/A	#N/A	#N/A
chr17_6920102	Potra2n17c31256	-0.593888	-5.27379	9.29031e-07	0.106896	intergenic	N/A	#N/A	#N/A	#N/A
chr19_4068791	Potra2n19c33665	-0.400453	-6.34886	8.90599e-09	0.00507191	intergenic	N/A	#N/A	#N/A	#N/A
chr19_4067846	Potra2n19c33665	-0.494605	-5.80296	9.84555e-08	0.0284352	intergenic	N/A	#N/A	#N/A	#N/A
chr19_4066746	Potra2n19c33665	-0.366318	-5.65846	1.83386e-07	0.0422744	intergenic	N/A	#N/A	#N/A	#N/A
chr19_4067896	Potra2n19c33665	-0.479327	-5.59128	2.44326e-07	0.0504031	intergenic	N/A	#N/A	#N/A	#N/A
chr19_4067614	Potra2n19c33665	-0.450188	-5.57682	2.59846e-07	0.0523353	intergenic	N/A	#N/A	#N/A	#N/A
chr19_4068391	Potra2n19c33665	-0.450188	-5.57682	2.59846e-07	0.0523353	intergenic	N/A	#N/A	#N/A	#N/A
chr19_4068396	Potra2n19c33665	-0.450188	-5.57682	2.59846e-07	0.0523353	intergenic	N/A	#N/A	#N/A	#N/A
chr19_4068420	Potra2n19c33665	-0.450188	-5.57682	2.59846e-07	0.0523353	intergenic	N/A	#N/A	#N/A	#N/A
chr19_4068532	Potra2n19c33665	-0.450188	-5.57682	2.59846e-07	0.0523353	intergenic	N/A	#N/A	#N/A	#N/A
chr19_4068546	Potra2n19c33665	-0.450188	-5.57682	2.59846e-07	0.0523353	intergenic	N/A	#N/A	#N/A	#N/A
chr19_4068898	Potra2n19c33665	-0.450188	-5.57682	2.59846e-07	0.0523353	intergenic	N/A	#N/A	#N/A	#N/A
chr19_4068946	Potra2n19c33665	-0.450188	-5.57682	2.59846e-07	0.0523353	intergenic	N/A	#N/A	#N/A	#N/A
chr19_4069607	Potra2n19c33665	-0.450188	-5.57682	2.59846e-07	0.0523353	intergenic	N/A	#N/A	#N/A	#N/A
chr19_4068659	Potra2n19c33665	0.365881	5.55278	2.87815e-07	0.0556807	intergenic	N/A	#N/A	#N/A	#N/A
chr19_4069156	Potra2n19c33665	-0.351045	-5.54265	3.00463e-07	0.0571057	intergenic	N/A	#N/A	#N/A	#N/A
chr19_4067877	Potra2n19c33665	-0.476679	-5.53442	3.11138e-07	0.0583027	intergenic	N/A	#N/A	#N/A	#N/A
chr19_4067790	Potra2n19c33665	-0.487819	-5.53101	3.15672e-07	0.0588219	intergenic	N/A	#N/A	#N/A	#N/A
chr19_4067815	Potra2n19c33665	-0.487819	-5.53101	3.15672e-07	0.0588219	intergenic	N/A	#N/A	#N/A	#N/A
chr19_4067819	Potra2n19c33665	-0.487819	-5.53101	3.15672e-07	0.0588219	intergenic	N/A	#N/A	#N/A	#N/A
chr19_4069622	Potra2n19c33665	0.399163	5.50418	3.53667e-07	0.0628779	intergenic	N/A	#N/A	#N/A	#N/A
chr19_4070426	Potra2n19c33665	-0.448291	-5.47835	3.94467e-07	0.0669811	intergenic	N/A	#N/A	#N/A	#N/A
chr19_4070442	Potra2n19c33665	-0.448291	-5.47835	3.94467e-07	0.0669811	intergenic	N/A	#N/A	#N/A	#N/A
chr19_4069124	Potra2n19c33665	-0.346733	-5.4584	4.29111e-07	0.0702777	intergenic	N/A	#N/A	#N/A	#N/A
chr19_4067887	Potra2n19c33665	-0.470475	-5.45308	4.38838e-07	0.0711854	intergenic	N/A	#N/A	#N/A	#N/A
chr19_4069848	Potra2n19c33665	-0.446179	-5.41277	5.19966e-07	0.078317	intergenic	N/A	#N/A	#N/A	#N/A
chr19_4066555	Potra2n19c33665	-0.354428	-5.41088	5.24102e-07	0.0786577	intergenic	N/A	#N/A	#N/A	#N/A
chr19_4067666	Potra2n19c33665	-0.435213	-5.30072	8.30647e-07	0.100887	intergenic	N/A	#N/A	#N/A	#N/A
chr19_4067697	Potra2n19c33665	-0.435213	-5.30072	8.30647e-07	0.100887	intergenic	N/A	#N/A	#N/A	#N/A
chr19_4067994	Potra2n19c33665	-0.435213	-5.30072	8.30647e-07	0.100887	intergenic	N/A	#N/A	#N/A	#N/A
chr19_4068118	Potra2n19c33665	-0.435213	-5.30072	8.30647e-07	0.100887	intergenic	N/A	#N/A	#N/A	#N/A
chr19_4068158	Potra2n19c33665	-0.435213	-5.30072	8.30647e-07	0.100887	intergenic	N/A	#N/A	#N/A	#N/A
chr19_4068222	Potra2n19c33665	-0.435213	-5.30072	8.30647e-07	0.100887	intergenic	N/A	#N/A	#N/A	#N/A
chr19_4068254	Potra2n19c33665	-0.435213	-5.30072	8.30647e-07	0.100887	intergenic	N/A	#N/A	#N/A	#N/A
chr19_4068258	Potra2n19c33665	-0.435213	-5.30072	8.30647e-07	0.100887	intergenic	N/A	#N/A	#N/A	#N/A
chr19_4068470	Potra2n19c33665	-0.435213	-5.30072	8.30647e-07	0.100887	intergenic	N/A	#N/A	#N/A	#N/A
chr19_4068519	Potra2n19c33665	-0.435213	-5.30072	8.30647e-07	0.100887	intergenic	N/A	#N/A	#N/A	#N/A
chr19_4068578	Potra2n19c33665	-0.435213	-5.30072	8.30647e-07	0.100887	intergenic	N/A	#N/A	#N/A	#N/A
chr19_4068647	Potra2n19c33665	-0.435213	-5.30072	8.30647e-07	0.100887	intergenic	N/A	#N/A	#N/A	#N/A
chr19_4068666	Potra2n19c33665	-0.435213	-5.30072	8.30647e-07	0.100887	intergenic	N/A	#N/A	#N/A	#N/A
chr19_4068845	Potra2n19c33665	-0.435213	-5.30072	8.30647e-07	0.100887	intergenic	N/A	#N/A	#N/A	#N/A
chr19_4068848	Potra2n19c33665	-0.435213	-5.30072	8.30647e-07	0.100887	intergenic	N/A	#N/A	#N/A	#N/A
chr19_4069017	Potra2n19c33665	-0.435213	-5.30072	8.30647e-07	0.100887	intergenic	N/A	#N/A	#N/A	#N/A
chr19_4069431	Potra2n19c33665	-0.435213	-5.30072	8.30647e-07	0.100887	intergenic	N/A	#N/A	#N/A	#N/A
chr19_4069432	Potra2n19c33665	-0.435213	-5.30072	8.30647e-07	0.100887	intergenic	N/A	#N/A	#N/A	#N/A
chr19_4069834	Potra2n19c33665	-0.435213	-5.30072	8.30647e-07	0.100887	intergenic	N/A	#N/A	#N/A	#N/A
chr19_4069835	Potra2n19c33665	-0.435213	-5.30072	8.30647e-07	0.100887	intergenic	N/A	#N/A	#N/A	#N/A
chr19_4070054	Potra2n19c33665	-0.435213	-5.30072	8.30647e-07	0.100887	intergenic	N/A	#N/A	#N/A	#N/A
chr19_4070056	Potra2n19c33665	-0.435213	-5.30072	8.30647e-07	0.100887	intergenic	N/A	#N/A	#N/A	#N/A
chr19_4070182	Potra2n19c33665	-0.435213	-5.30072	8.30647e-07	0.100887	intergenic	N/A	#N/A	#N/A	#N/A
chr19_4070409	Potra2n19c33665	-0.435213	-5.30072	8.30647e-07	0.100887	intergenic	N/A	#N/A	#N/A	#N/A
chr19_4069974	Potra2n19c33665	-0.434309	-5.28625	8.82186e-07	0.104086	intergenic	N/A	#N/A	#N/A	#N/A
chr19_4066434	Potra2n19c33665	-0.358243	-5.27332	9.30821e-07	0.106999	intergenic	N/A	#N/A	#N/A	#N/A
chr1_25776700	Potra2n1c2158	-0.162883	-5.64973	1.90364e-07	0.0432727	intergenic	N/A	#N/A	#N/A	#N/A
chr1_26783939	Potra2n1c2246	0.431271	7.59133	2.97088e-11	4.39235e-05	intergenic	N/A	#N/A	#N/A	#N/A
chr1_26783110	Potra2n1c2246	0.412878	7.38667	7.72876e-11	0.000101037	intergenic	N/A	#N/A	#N/A	#N/A
chr1_26781815	Potra2n1c2246	0.408511	7.28067	1.26546e-10	0.000154674	intergenic	N/A	#N/A	#N/A	#N/A
chr1_26781821	Potra2n1c2246	0.408511	7.28067	1.26546e-10	0.000154674	intergenic	N/A	#N/A	#N/A	#N/A
chr1_26781829	Potra2n1c2246	0.408511	7.28067	1.26546e-10	0.000154674	intergenic	N/A	#N/A	#N/A	#N/A
chr1_26781068	Potra2n1c2246	0.402915	7.26676	1.34987e-10	0.000163505	intergenic	N/A	#N/A	#N/A	#N/A
chr1_26815924	Potra2n1c2246	0.4407	7.23044	1.59765e-10	0.000188871	intergenic	N/A	#N/A	#N/A	#N/A
chr1_26784625	Potra2n1c2246	0.399039	7.13063	2.53614e-10	0.000280248	intergenic	N/A	#N/A	#N/A	#N/A
chr1_26781123	Potra2n1c2246	0.394438	7.12257	2.63235e-10	0.000289351	intergenic	N/A	#N/A	#N/A	#N/A
chr1_26786194	Potra2n1c2246	0.397893	6.93145	6.34804e-10	0.000607392	intergenic	N/A	#N/A	#N/A	#N/A
chr1_26785236	Potra2n1c2246	0.371622	6.82712	1.0237e-09	0.000902292	intergenic	N/A	#N/A	#N/A	#N/A
chr1_26785171	Potra2n1c2246	0.360403	6.54477	3.69292e-09	0.00255388	intergenic	N/A	#N/A	#N/A	#N/A
chr1_26815614	Potra2n1c2246	0.422608	6.1192	2.47099e-08	0.0108778	intergenic	N/A	#N/A	#N/A	#N/A
chr1_26784973	Potra2n1c2246	0.333656	6.1088	2.58706e-08	0.0112465	intergenic	N/A	#N/A	#N/A	#N/A
chr1_26734100	Potra2n1c2241	0.172865	6.08759	2.84072e-08	0.0120376	intergenic	N/A	#N/A	#N/A	#N/A
chr1_26733075	Potra2n1c2241	0.170662	6.00763	4.03698e-08	0.0154786	intergenic	N/A	#N/A	#N/A	#N/A
chr1_26783918	Potra2n1c2246	-0.351374	-5.99217	4.31996e-08	0.0162384	intergenic	N/A	#N/A	#N/A	#N/A
chr1_26733237	Potra2n1c2241	0.156446	5.98378	4.48176e-08	0.0166546	intergenic	N/A	#N/A	#N/A	#N/A
chr1_26733793	Potra2n1c2242	-0.294785	-5.96316	4.90485e-08	0.0177263	intergenic	N/A	#N/A	#N/A	#N/A
chr1_26818064	Potra2n1c2246	0.412404	5.92729	5.73667e-08	0.0197615	intergenic	N/A	#N/A	#N/A	#N/A
chr1_26734183	Potra2n1c2241	0.168077	5.87537	7.19203e-08	0.0230691	intergenic	N/A	#N/A	#N/A	#N/A
chr1_26758319	Potra2n1c2246	0.32757	5.85486	7.86241e-08	0.0245008	intergenic	N/A	#N/A	#N/A	#N/A
chr1_26946904	Potra2n1c2246	0.372153	5.6066	2.28882e-07	0.0484589	intergenic	N/A	#N/A	#N/A	#N/A
chr1_26785874	Potra2n1c2246	0.317387	5.59777	2.37665e-07	0.0495716	intergenic	N/A	#N/A	#N/A	#N/A
chr1_26758174	Potra2n1c2246	0.332486	5.568	2.69785e-07	0.053551	intergenic	N/A	#N/A	#N/A	#N/A
chr1_26786059	Potra2n1c2246	-0.313598	-5.53336	3.12537e-07	0.0584693	intergenic	N/A	#N/A	#N/A	#N/A
chr1_26840065	Potra2n1c2246	0.359084	5.50429	3.53507e-07	0.0628629	intergenic	N/A	#N/A	#N/A	#N/A
chr1_26734244	Potra2n1c2241	0.142283	5.50009	3.59846e-07	0.063499	intergenic	N/A	#N/A	#N/A	#N/A
chr1_26759075	Potra2n1c2246	0.325087	5.36335	6.39658e-07	0.0878147	intergenic	N/A	#N/A	#N/A	#N/A
chr1_26734297	Potra2n1c2241	0.139822	5.33055	7.33587e-07	0.0944411	intergenic	N/A	#N/A	#N/A	#N/A
chr1_26964507	Potra2n1c2246	0.362034	5.30814	8.05402e-07	0.0992596	intergenic	N/A	#N/A	#N/A	#N/A
chr1_26733458	Potra2n1c2241	-0.125218	-5.30549	8.14334e-07	0.0998458	intergenic	N/A	#N/A	#N/A	#N/A
chr1_26782128	Potra2n1c2246	0.287568	5.27849	9.11074e-07	0.105831	intergenic	N/A	#N/A	#N/A	#N/A
chr1_26956150	Potra2n1c2246	0.373084	5.27429	9.27085e-07	0.106782	intergenic	N/A	#N/A	#N/A	#N/A
chr1_36160336	Potra2n1c3059	-0.424478	-5.67947	1.67592e-07	0.0399729	intergenic	N/A	#N/A	#N/A	#N/A
chr1_36160799	Potra2n1c3059	-0.416972	-5.59482	2.40675e-07	0.0499464	intergenic	N/A	#N/A	#N/A	#N/A
chr1_36160804	Potra2n1c3059	-0.416972	-5.59482	2.40675e-07	0.0499464	intergenic	N/A	#N/A	#N/A	#N/A
chr1_36159461	Potra2n1c3059	-0.392835	-5.3992	5.50432e-07	0.0808688	intergenic	N/A	#N/A	#N/A	#N/A
chr1_36158188	Potra2n1c3059	-0.419919	-5.32064	7.64544e-07	0.0965404	intergenic	N/A	#N/A	#N/A	#N/A
chr1_36412951	Potra2n1c3059	0.30089	5.30267	8.23941e-07	0.100468	intergenic	N/A	#N/A	#N/A	#N/A
chr1_36160738	Potra2n1c3059	-0.398491	-5.26715	9.54964e-07	0.108426	intergenic	N/A	#N/A	#N/A	#N/A
chr2_536311	Potra2n2c4072	0.28011	5.74669	1.25532e-07	0.0332728	intergenic	N/A	#N/A	#N/A	#N/A
chr2_429627	Potra2n2c4072	0.313925	5.57019	2.67278e-07	0.0532442	intergenic	N/A	#N/A	#N/A	#N/A
chr2_534606	Potra2n2c4072	0.24999	5.38093	5.9426e-07	0.0843619	intergenic	N/A	#N/A	#N/A	#N/A
chr2_432766	Potra2n2c4072	0.302469	5.33271	7.27012e-07	0.0939839	intergenic	N/A	#N/A	#N/A	#N/A
chr3_8780189	Potra2n3c7503	1.30126	13.2323	9.82714e-23	1.92371e-15	intergenic	N/A	#N/A	#N/A	#N/A
chr3_8780205	Potra2n3c7503	1.30126	13.2323	9.82714e-23	1.92371e-15	intergenic	N/A	#N/A	#N/A	#N/A
chr3_8781632	Potra2n3c7503	1.3044	13.1855	1.21271e-22	2.32582e-15	intergenic	N/A	#N/A	#N/A	#N/A
chr3_8780929	Potra2n3c7503	1.34186	13.1739	1.2771e-22	2.44105e-15	intergenic	N/A	#N/A	#N/A	#N/A
chr3_8780635	Potra2n3c7503	1.30747	13.1255	1.5879e-22	2.97806e-15	intergenic	N/A	#N/A	#N/A	#N/A
chr3_8781366	Potra2n3c7503	1.30747	13.1255	1.5879e-22	2.97806e-15	intergenic	N/A	#N/A	#N/A	#N/A
chr3_8781584	Potra2n3c7503	1.30747	13.1255	1.5879e-22	2.97806e-15	intergenic	N/A	#N/A	#N/A	#N/A
chr3_8783299	Potra2n3c7503	1.30747	13.1255	1.5879e-22	2.97806e-15	intergenic	N/A	#N/A	#N/A	#N/A
chr3_8781120	Potra2n3c7503	1.27787	12.7888	7.25928e-22	1.19221e-14	intergenic	N/A	#N/A	#N/A	#N/A
chr3_8780520	Potra2n3c7503	1.2736	12.5155	2.5164e-21	3.65729e-14	intergenic	N/A	#N/A	#N/A	#N/A
chr3_8782456	Potra2n3c7503	1.26242	12.1535	1.32163e-20	1.69091e-13	intergenic	N/A	#N/A	#N/A	#N/A
chr3_8780741	Potra2n3c7503	1.26535	12.1119	1.60039e-20	2.00594e-13	intergenic	N/A	#N/A	#N/A	#N/A
chr3_8780766	Potra2n3c7503	1.26535	12.1119	1.60039e-20	2.00594e-13	intergenic	N/A	#N/A	#N/A	#N/A
chr3_8780848	Potra2n3c7503	1.22326	11.7364	9.07543e-20	9.67431e-13	intergenic	N/A	#N/A	#N/A	#N/A
chr3_8781105	Potra2n3c7503	1.25005	11.3547	5.36638e-19	4.84165e-12	intergenic	N/A	#N/A	#N/A	#N/A
chr3_8780837	Potra2n3c7503	1.20407	11.2836	7.47932e-19	6.55079e-12	intergenic	N/A	#N/A	#N/A	#N/A
chr3_8780547	Potra2n3c7503	1.21387	11.2778	7.68661e-19	6.70567e-12	intergenic	N/A	#N/A	#N/A	#N/A
chr3_8783553	Potra2n3c7503	1.23789	11.1981	1.11624e-18	9.41311e-12	intergenic	N/A	#N/A	#N/A	#N/A
chr3_8782909	Potra2n3c7503	1.09222	11.0175	2.60383e-18	2.02283e-11	intergenic	N/A	#N/A	#N/A	#N/A
chr3_8781225	Potra2n3c7503	1.22283	11.0128	2.66267e-18	2.06473e-11	intergenic	N/A	#N/A	#N/A	#N/A
chr3_8780822	Potra2n3c7503	1.19515	10.9554	3.48688e-18	2.63267e-11	intergenic	N/A	#N/A	#N/A	#N/A
chr3_8783022	Potra2n3c7503	1.14904	10.8773	5.03611e-18	3.67348e-11	intergenic	N/A	#N/A	#N/A	#N/A
chr3_8780887	Potra2n3c7503	1.22855	10.7704	8.33087e-18	5.80586e-11	intergenic	N/A	#N/A	#N/A	#N/A
chr3_8780805	Potra2n3c7503	1.15313	10.5253	2.65114e-17	1.65173e-10	intergenic	N/A	#N/A	#N/A	#N/A
chr3_8781377	Potra2n3c7503	1.40512	9.7934	8.55655e-16	3.82431e-09	intergenic	N/A	#N/A	#N/A	#N/A
chr3_8781809	Potra2n3c7503	1.32305	9.59781	2.17223e-15	8.84978e-09	intergenic	N/A	#N/A	#N/A	#N/A
chr3_8784695	Potra2n3c7503	1.18687	8.9428	4.93413e-14	1.47366e-07	intergenic	N/A	#N/A	#N/A	#N/A
chr3_8780211	Potra2n3c7503	1.24854	8.82425	8.68083e-14	2.44927e-07	intergenic	N/A	#N/A	#N/A	#N/A
chr3_8781823	Potra2n3c7503	1.20258	8.30328	1.03392e-12	2.25384e-06	intergenic	N/A	#N/A	#N/A	#N/A
chr3_8780937	Potra2n3c7503	0.987842	8.1778	1.87396e-12	3.83725e-06	intergenic	N/A	#N/A	#N/A	#N/A
chr3_8784691	Potra2n3c7503	1.05926	7.6743	2.01358e-11	3.12526e-05	intergenic	N/A	#N/A	#N/A	#N/A
chr3_8786008	Potra2n3c7503	1.07585	7.53314	3.90086e-11	5.5761e-05	intergenic	N/A	#N/A	#N/A	#N/A
chr3_8784347	Potra2n3c7503	-0.915113	-7.15344	2.28229e-10	0.000256053	intergenic	N/A	#N/A	#N/A	#N/A
chr3_8789157	Potra2n3c7503	-0.947862	-7.12714	2.57734e-10	0.000284152	intergenic	N/A	#N/A	#N/A	#N/A
chr3_8787922	Potra2n3c7503	1.35855	6.65887	2.20308e-09	0.00169092	intergenic	N/A	#N/A	#N/A	#N/A
chr3_8785370	Potra2n3c7503	-0.829513	-6.31942	1.01581e-08	0.00561168	intergenic	N/A	#N/A	#N/A	#N/A
chr3_8782278	Potra2n3c7503	1.16162	6.18452	1.85101e-08	0.00881291	intergenic	N/A	#N/A	#N/A	#N/A
chr3_8784111	Potra2n3c7503	0.730871	6.07814	2.96139e-08	0.0124104	intergenic	N/A	#N/A	#N/A	#N/A
chr3_8782275	Potra2n3c7503	1.14293	6.06451	3.14454e-08	0.0129625	intergenic	N/A	#N/A	#N/A	#N/A
chr3_8788158	Potra2n3c7503	1.25869	6.06068	3.19789e-08	0.01312	intergenic	N/A	#N/A	#N/A	#N/A
chr3_8784200	Potra2n3c7503	0.714664	6.01725	3.8702e-08	0.0150244	intergenic	N/A	#N/A	#N/A	#N/A
chr3_8787803	Potra2n3c7503	1.10986	5.44246	4.58924e-07	0.0729975	intergenic	N/A	#N/A	#N/A	#N/A
chr3_8793778	Potra2n3c7503	-0.877279	-5.39808	5.53039e-07	0.081069	intergenic	N/A	#N/A	#N/A	#N/A
chr3_8793852	Potra2n3c7503	-0.877279	-5.39808	5.53039e-07	0.081069	intergenic	N/A	#N/A	#N/A	#N/A
chr8_3502050	Potra2n8c17164	-0.415252	-6.10245	2.66049e-08	0.0114798	intergenic	N/A	#N/A	#N/A	#N/A
chr8_3502137	Potra2n8c17164	-0.415252	-6.10245	2.66049e-08	0.0114798	intergenic	N/A	#N/A	#N/A	#N/A
chr8_3501665	Potra2n8c17164	-0.344201	-5.38045	5.95459e-07	0.0844536	intergenic	N/A	#N/A	#N/A	#N/A
chr9_8387039	Potra2n9c19764	-0.429028	-6.30213	1.09729e-08	0.00595095	intergenic	N/A	#N/A	#N/A	#N/A
chr9_8386949	Potra2n9c19764	-0.356906	-5.59081	2.44823e-07	0.0504687	intergenic	N/A	#N/A	#N/A	#N/A
chr11_4063050	Potra2n11c22799	-0.575764	-6.1057	2.62265e-08	0.01136	Potra2n11c22797	downstream	sp|C3SAH7|MLAC1_METAN Laccase 1 OS=Metarhizium anisopliae OX=5530 GN=Mlac1 PE=2 SV=1	AT5G60020-laccase 17 laccase 17	No
chr11_4063050	Potra2n11c22799	-0.575764	-6.1057	2.62265e-08	0.01136	Potra2n11c22798	inside	sp|Q2M5Q2|PSEF_CAMJJ Pseudaminic acid cytidylyltransferase OS=Campylobacter jejuni subsp. jejuni serotype O:23/36 (strain 81-176) OX=354242 GN=pseF PE=3 SV=1	AT1G53000-Nucleotide-diphospho-sugar transferases superfamily protein Nucleotide-diphospho-sugar transferases superfamily protein	No
chr12_7836558	Potra2n12c24313	0.268257	5.25848	9.8993e-07	0.110424	Potra2n12c24308	inside	sp|Q8GMH4|SGCD_STRGL 2-amino-4-deoxychorismate synthase OS=Streptomyces globisporus OX=1908 GN=sgcD PE=1 SV=1	AT1G18870-isochorismate synthase 2 isochorismate synthase 2	No
chr12_7933783	Potra2n12c24318	0.353157	6.10096	2.67812e-08	0.011535	Potra2n12c24318	inside	sp|O01840|PEPT3_CAEEL Peptide transporter 3 OS=Caenorhabditis elegans OX=6239 GN=pept-3 PE=1 SV=1	AT5G62680-Major facilitator superfamily protein Major facilitator superfamily protein	No
chr12_9436328	Potra2n12c24446	-0.411477	-5.41015	5.25708e-07	0.0787908	Potra2n12c24443	downstream	sp|Q55C80|DPH7_DICDI Diphthine methyltransferase homolog OS=Dictyostelium discoideum OX=44689 GN=wdr85 PE=3 SV=1	AT5G63010-Transducin/WD40 repeat-like superfamily protein Transducin/WD40 repeat-like superfamily protein	WD40-like
chr12_9465031	Potra2n12c24446	0.473619	5.70437	1.50606e-07	0.0373709	Potra2n12c24446	inside	sp|P42432|NASA_BACSU Nitrate transporter OS=Bacillus subtilis (strain 168) OX=224308 GN=nasA PE=2 SV=2	AT1G12940-nitrate transporter2.5 nitrate transporter2.5	No
chr12_9470104	Potra2n12c24446	0.493405	5.63466	2.03038e-07	0.0450335	Potra2n12c24446	inside	sp|P42432|NASA_BACSU Nitrate transporter OS=Bacillus subtilis (strain 168) OX=224308 GN=nasA PE=2 SV=2	AT1G12940-nitrate transporter2.5 nitrate transporter2.5	No
chr12_9476457	Potra2n12c24446	0.446439	5.48184	3.887e-07	0.0664123	Potra2n12c24446	inside	sp|P42432|NASA_BACSU Nitrate transporter OS=Bacillus subtilis (strain 168) OX=224308 GN=nasA PE=2 SV=2	AT1G12940-nitrate transporter2.5 nitrate transporter2.5	No
chr12_9476442	Potra2n12c24446	0.441778	5.40568	5.35683e-07	0.0796193	Potra2n12c24446	inside	sp|P42432|NASA_BACSU Nitrate transporter OS=Bacillus subtilis (strain 168) OX=224308 GN=nasA PE=2 SV=2	AT1G12940-nitrate transporter2.5 nitrate transporter2.5	No
chr12_9494751	Potra2n12c24446	0.399523	5.85835	7.74419e-08	0.024253	Potra2n12c24447	upstream	sp|P14802|YOXD_BACSU Uncharacterized oxidoreductase YoxD OS=Bacillus subtilis (strain 168) OX=224308 GN=yoxD PE=3 SV=2	AT5G50130-NAD(P)-binding Rossmann-fold superfamily protein NAD(P)-binding Rossmann-fold superfamily protein	No
chr12_9494805	Potra2n12c24446	-0.354803	-5.59643	2.39023e-07	0.0497499	Potra2n12c24447	upstream	sp|P14802|YOXD_BACSU Uncharacterized oxidoreductase YoxD OS=Bacillus subtilis (strain 168) OX=224308 GN=yoxD PE=3 SV=2	AT5G50130-NAD(P)-binding Rossmann-fold superfamily protein NAD(P)-binding Rossmann-fold superfamily protein	No
chr12_9537552	Potra2n12c24460	-0.261834	-5.31717	7.7567e-07	0.0972948	Potra2n12c24451	upstream	None available	AT5G50150-NEP-interacting protein, putative (DUF239) NEP-interacting protein, putative (DUF239)	No
chr12_9569554	Potra2n12c24446	0.32358	5.96852	4.79124e-08	0.0174369	Potra2n12c24453	upstream	None available	AT1G17100-SOUL heme-binding family protein SOUL heme-binding family protein	No
chr12_9572822	Potra2n12c24446	0.291553	5.34663	6.85949e-07	0.0911565	Potra2n12c24453	downstream	None available	AT1G17100-SOUL heme-binding family protein SOUL heme-binding family protein	No
chr12_9572829	Potra2n12c24446	0.28894	5.33474	7.20875e-07	0.0935723	Potra2n12c24453	downstream	None available	AT1G17100-SOUL heme-binding family protein SOUL heme-binding family protein	No
chr12_9588813	Potra2n12c24446	0.320134	6.01269	3.94846e-08	0.0152368	Potra2n12c24454	inside	sp|Q9SB63|MOS1_ARATH Protein MODIFIER OF SNC1 1 OS=Arabidopsis thaliana OX=3702 GN=MOS1 PE=1 SV=2	AT4G24680-modifier of snc1 modifier of snc1	No
chr12_9584466	Potra2n12c24446	0.297446	5.545	2.97471e-07	0.056774	Potra2n12c24454	inside	sp|Q9SB63|MOS1_ARATH Protein MODIFIER OF SNC1 1 OS=Arabidopsis thaliana OX=3702 GN=MOS1 PE=1 SV=2	AT4G24680-modifier of snc1 modifier of snc1	No
chr12_9582040	Potra2n12c24446	0.279424	5.26935	9.46295e-07	0.107927	Potra2n12c24454	upstream	sp|Q9SB63|MOS1_ARATH Protein MODIFIER OF SNC1 1 OS=Arabidopsis thaliana OX=3702 GN=MOS1 PE=1 SV=2	AT4G24680-modifier of snc1 modifier of snc1	No
chr14_11063663	Potra2n14c27667	0.559642	7.09079	3.0486e-10	0.000327895	Potra2n14c27664	upstream	sp|Q9N2W5|UBXN2_CAEEL UBX domain-containing protein 2 OS=Caenorhabditis elegans OX=6239 GN=ubxn-2 PE=1 SV=2	AT4G04210-plant UBX domain containing protein 4 plant UBX domain containing protein 4	No
chr14_11063254	Potra2n14c27667	0.487248	5.32136	7.62229e-07	0.096381	Potra2n14c27664	upstream	sp|Q9N2W5|UBXN2_CAEEL UBX domain-containing protein 2 OS=Caenorhabditis elegans OX=6239 GN=ubxn-2 PE=1 SV=2	AT4G04210-plant UBX domain containing protein 4 plant UBX domain containing protein 4	No
chr14_11063288	Potra2n14c27667	0.487248	5.32136	7.62229e-07	0.096381	Potra2n14c27664	upstream	sp|Q9N2W5|UBXN2_CAEEL UBX domain-containing protein 2 OS=Caenorhabditis elegans OX=6239 GN=ubxn-2 PE=1 SV=2	AT4G04210-plant UBX domain containing protein 4 plant UBX domain containing protein 4	No
chr14_11063298	Potra2n14c27667	0.487248	5.32136	7.62229e-07	0.096381	Potra2n14c27664	upstream	sp|Q9N2W5|UBXN2_CAEEL UBX domain-containing protein 2 OS=Caenorhabditis elegans OX=6239 GN=ubxn-2 PE=1 SV=2	AT4G04210-plant UBX domain containing protein 4 plant UBX domain containing protein 4	No
chr14_11062916	Potra2n14c27667	0.504873	5.26246	9.73736e-07	0.10952	Potra2n14c27664	upstream	sp|Q9N2W5|UBXN2_CAEEL UBX domain-containing protein 2 OS=Caenorhabditis elegans OX=6239 GN=ubxn-2 PE=1 SV=2	AT4G04210-plant UBX domain containing protein 4 plant UBX domain containing protein 4	No
chr14_11069327	Potra2n14c27667	0.474807	5.53545	3.0978e-07	0.058155	Potra2n14c27665	downstream	sp|P53316|YG5B_YEAST Uncharacterized RNA-binding protein YGR250C OS=Saccharomyces cerevisiae (strain ATCC 204508 / S288c) OX=559292 GN=YGR250C PE=1 SV=1	AT3G08000-RNA-binding (RRM/RBD/RNP motifs) family protein RNA-binding (RRM/RBD/RNP motifs) family protein	No
chr14_11073286	Potra2n14c27667	0.541306	6.37674	7.86163e-09	0.00460319	Potra2n14c27666	downstream	None available	AT5G55140-ribosomal protein L30 family protein ribosomal protein L30 family protein	No
chr14_11069327	Potra2n14c27667	0.474807	5.53545	3.0978e-07	0.058155	Potra2n14c27666	inside	None available	AT5G55140-ribosomal protein L30 family protein ribosomal protein L30 family protein	No
chr14_11073286	Potra2n14c27667	0.541306	6.37674	7.86163e-09	0.00460319	Potra2n14c27667	inside	sp|D2TNL4|DTPD_CITRI Dipeptide permease D OS=Citrobacter rodentium (strain ICC168) OX=637910 GN=dtpD PE=3 SV=1	AT3G21670-Major facilitator superfamily protein Major facilitator superfamily protein	No
chr14_11076088	Potra2n14c27667	0.448015	6.03927	3.51355e-08	0.0140264	Potra2n14c27667	downstream	sp|D2TNL4|DTPD_CITRI Dipeptide permease D OS=Citrobacter rodentium (strain ICC168) OX=637910 GN=dtpD PE=3 SV=1	AT3G21670-Major facilitator superfamily protein Major facilitator superfamily protein	No
chr14_11075791	Potra2n14c27667	0.506091	5.97099	4.73976e-08	0.0173122	Potra2n14c27667	downstream	sp|D2TNL4|DTPD_CITRI Dipeptide permease D OS=Citrobacter rodentium (strain ICC168) OX=637910 GN=dtpD PE=3 SV=1	AT3G21670-Major facilitator superfamily protein Major facilitator superfamily protein	No
chr14_11076707	Potra2n14c27667	0.456462	5.74706	1.25331e-07	0.0332428	Potra2n14c27667	downstream	sp|D2TNL4|DTPD_CITRI Dipeptide permease D OS=Citrobacter rodentium (strain ICC168) OX=637910 GN=dtpD PE=3 SV=1	AT3G21670-Major facilitator superfamily protein Major facilitator superfamily protein	No
chr14_11069327	Potra2n14c27667	0.474807	5.53545	3.0978e-07	0.058155	Potra2n14c27667	upstream	sp|D2TNL4|DTPD_CITRI Dipeptide permease D OS=Citrobacter rodentium (strain ICC168) OX=637910 GN=dtpD PE=3 SV=1	AT3G21670-Major facilitator superfamily protein Major facilitator superfamily protein	No
chr14_11073286	Potra2n14c27667	0.541306	6.37674	7.86163e-09	0.00460319	Potra2n14c27668	upstream	None available	0	No
chr14_11076088	Potra2n14c27667	0.448015	6.03927	3.51355e-08	0.0140264	Potra2n14c27668	inside	None available	0	No
chr14_11075791	Potra2n14c27667	0.506091	5.97099	4.73976e-08	0.0173122	Potra2n14c27668	inside	None available	0	No
chr14_11076707	Potra2n14c27667	0.456462	5.74706	1.25331e-07	0.0332428	Potra2n14c27668	inside	None available	0	No
chr14_11081166	Potra2n14c27667	-0.56511	-5.36521	6.34679e-07	0.0874492	Potra2n14c27669	upstream	sp|P23658|GUNC_BUTFI Cellodextrinase OS=Butyrivibrio fibrisolvens OX=831 GN=ced1 PE=1 SV=1	AT2G32990-glycosyl hydrolase 9B8 glycosyl hydrolase 9B8	No
chr15_4188494	Potra2n15c28440	0.276856	6.34894	8.90286e-09	0.00507092	Potra2n15c28438	downstream	None available	0	No
chr15_4188780	Potra2n15c28440	0.26512	5.9469	5.26608e-08	0.0186246	Potra2n15c28438	downstream	None available	0	No
chr15_4188228	Potra2n15c28440	0.251163	5.82864	8.80947e-08	0.0264188	Potra2n15c28438	downstream	None available	0	No
chr15_4188655	Potra2n15c28440	0.236799	5.61691	2.19028e-07	0.0471767	Potra2n15c28438	downstream	None available	0	No
chr15_4188379	Potra2n15c28440	0.230039	5.36914	6.24328e-07	0.0866591	Potra2n15c28438	downstream	None available	0	No
chr15_4189700	Potra2n15c28440	0.292929	6.85241	9.11884e-10	0.000821023	Potra2n15c28439	downstream	sp|Q7T0Q0|ADPRM_XENLA Manganese-dependent ADP-ribose/CDP-alcohol diphosphatase OS=Xenopus laevis OX=8355 GN=adprm PE=2 SV=1	AT4G24730-manganese-dependent ADP-ribose/CDP-alcohol diphosphatase-like protein manganese-dependent ADP-ribose/CDP-alcohol diphosphatase-like protein	No
chr15_4189766	Potra2n15c28440	0.284469	6.58737	3.04613e-09	0.00219292	Potra2n15c28439	downstream	sp|Q7T0Q0|ADPRM_XENLA Manganese-dependent ADP-ribose/CDP-alcohol diphosphatase OS=Xenopus laevis OX=8355 GN=adprm PE=2 SV=1	AT4G24730-manganese-dependent ADP-ribose/CDP-alcohol diphosphatase-like protein manganese-dependent ADP-ribose/CDP-alcohol diphosphatase-like protein	No
chr15_4188494	Potra2n15c28440	0.276856	6.34894	8.90286e-09	0.00507092	Potra2n15c28439	downstream	sp|Q7T0Q0|ADPRM_XENLA Manganese-dependent ADP-ribose/CDP-alcohol diphosphatase OS=Xenopus laevis OX=8355 GN=adprm PE=2 SV=1	AT4G24730-manganese-dependent ADP-ribose/CDP-alcohol diphosphatase-like protein manganese-dependent ADP-ribose/CDP-alcohol diphosphatase-like protein	No
chr15_4188780	Potra2n15c28440	0.26512	5.9469	5.26608e-08	0.0186246	Potra2n15c28439	downstream	sp|Q7T0Q0|ADPRM_XENLA Manganese-dependent ADP-ribose/CDP-alcohol diphosphatase OS=Xenopus laevis OX=8355 GN=adprm PE=2 SV=1	AT4G24730-manganese-dependent ADP-ribose/CDP-alcohol diphosphatase-like protein manganese-dependent ADP-ribose/CDP-alcohol diphosphatase-like protein	No
chr15_4188228	Potra2n15c28440	0.251163	5.82864	8.80947e-08	0.0264188	Potra2n15c28439	downstream	sp|Q7T0Q0|ADPRM_XENLA Manganese-dependent ADP-ribose/CDP-alcohol diphosphatase OS=Xenopus laevis OX=8355 GN=adprm PE=2 SV=1	AT4G24730-manganese-dependent ADP-ribose/CDP-alcohol diphosphatase-like protein manganese-dependent ADP-ribose/CDP-alcohol diphosphatase-like protein	No
chr15_4188655	Potra2n15c28440	0.236799	5.61691	2.19028e-07	0.0471767	Potra2n15c28439	downstream	sp|Q7T0Q0|ADPRM_XENLA Manganese-dependent ADP-ribose/CDP-alcohol diphosphatase OS=Xenopus laevis OX=8355 GN=adprm PE=2 SV=1	AT4G24730-manganese-dependent ADP-ribose/CDP-alcohol diphosphatase-like protein manganese-dependent ADP-ribose/CDP-alcohol diphosphatase-like protein	No
chr15_4188379	Potra2n15c28440	0.230039	5.36914	6.24328e-07	0.0866591	Potra2n15c28439	downstream	sp|Q7T0Q0|ADPRM_XENLA Manganese-dependent ADP-ribose/CDP-alcohol diphosphatase OS=Xenopus laevis OX=8355 GN=adprm PE=2 SV=1	AT4G24730-manganese-dependent ADP-ribose/CDP-alcohol diphosphatase-like protein manganese-dependent ADP-ribose/CDP-alcohol diphosphatase-like protein	No
chr15_4189736	Potra2n15c28440	0.251628	5.34834	6.81061e-07	0.0908239	Potra2n15c28439	downstream	sp|Q7T0Q0|ADPRM_XENLA Manganese-dependent ADP-ribose/CDP-alcohol diphosphatase OS=Xenopus laevis OX=8355 GN=adprm PE=2 SV=1	AT4G24730-manganese-dependent ADP-ribose/CDP-alcohol diphosphatase-like protein manganese-dependent ADP-ribose/CDP-alcohol diphosphatase-like protein	No
chr15_4189733	Potra2n15c28440	0.251342	5.34614	6.87363e-07	0.0912559	Potra2n15c28439	downstream	sp|Q7T0Q0|ADPRM_XENLA Manganese-dependent ADP-ribose/CDP-alcohol diphosphatase OS=Xenopus laevis OX=8355 GN=adprm PE=2 SV=1	AT4G24730-manganese-dependent ADP-ribose/CDP-alcohol diphosphatase-like protein manganese-dependent ADP-ribose/CDP-alcohol diphosphatase-like protein	No
chr15_4189700	Potra2n15c28440	0.292929	6.85241	9.11884e-10	0.000821023	Potra2n15c28440	inside	sp|Q7XK12|NAR22_ORYSJ Probable high-affinity nitrate transporter-activating protein 2.2 OS=Oryza sativa subsp. japonica OX=39947 GN=NAR2.2 PE=2 SV=1	AT5G50200-nitrate transmembrane transporter nitrate transmembrane transporter	No
chr15_4190624	Potra2n15c28440	0.300584	6.65401	2.25222e-09	0.00172125	Potra2n15c28440	downstream	sp|Q7XK12|NAR22_ORYSJ Probable high-affinity nitrate transporter-activating protein 2.2 OS=Oryza sativa subsp. japonica OX=39947 GN=NAR2.2 PE=2 SV=1	AT5G50200-nitrate transmembrane transporter nitrate transmembrane transporter	No
chr15_4189766	Potra2n15c28440	0.284469	6.58737	3.04613e-09	0.00219292	Potra2n15c28440	inside	sp|Q7XK12|NAR22_ORYSJ Probable high-affinity nitrate transporter-activating protein 2.2 OS=Oryza sativa subsp. japonica OX=39947 GN=NAR2.2 PE=2 SV=1	AT5G50200-nitrate transmembrane transporter nitrate transmembrane transporter	No
chr15_4188494	Potra2n15c28440	0.276856	6.34894	8.90286e-09	0.00507092	Potra2n15c28440	inside	sp|Q7XK12|NAR22_ORYSJ Probable high-affinity nitrate transporter-activating protein 2.2 OS=Oryza sativa subsp. japonica OX=39947 GN=NAR2.2 PE=2 SV=1	AT5G50200-nitrate transmembrane transporter nitrate transmembrane transporter	No
chr15_4188780	Potra2n15c28440	0.26512	5.9469	5.26608e-08	0.0186246	Potra2n15c28440	inside	sp|Q7XK12|NAR22_ORYSJ Probable high-affinity nitrate transporter-activating protein 2.2 OS=Oryza sativa subsp. japonica OX=39947 GN=NAR2.2 PE=2 SV=1	AT5G50200-nitrate transmembrane transporter nitrate transmembrane transporter	No
chr15_4190882	Potra2n15c28440	0.26464	5.93657	5.50901e-08	0.0192092	Potra2n15c28440	downstream	sp|Q7XK12|NAR22_ORYSJ Probable high-affinity nitrate transporter-activating protein 2.2 OS=Oryza sativa subsp. japonica OX=39947 GN=NAR2.2 PE=2 SV=1	AT5G50200-nitrate transmembrane transporter nitrate transmembrane transporter	No
chr15_4188228	Potra2n15c28440	0.251163	5.82864	8.80947e-08	0.0264188	Potra2n15c28440	upstream	sp|Q7XK12|NAR22_ORYSJ Probable high-affinity nitrate transporter-activating protein 2.2 OS=Oryza sativa subsp. japonica OX=39947 GN=NAR2.2 PE=2 SV=1	AT5G50200-nitrate transmembrane transporter nitrate transmembrane transporter	No
chr15_4192095	Potra2n15c28440	0.222549	5.6478	1.91945e-07	0.0434938	Potra2n15c28440	downstream	sp|Q7XK12|NAR22_ORYSJ Probable high-affinity nitrate transporter-activating protein 2.2 OS=Oryza sativa subsp. japonica OX=39947 GN=NAR2.2 PE=2 SV=1	AT5G50200-nitrate transmembrane transporter nitrate transmembrane transporter	No
chr15_4188655	Potra2n15c28440	0.236799	5.61691	2.19028e-07	0.0471767	Potra2n15c28440	inside	sp|Q7XK12|NAR22_ORYSJ Probable high-affinity nitrate transporter-activating protein 2.2 OS=Oryza sativa subsp. japonica OX=39947 GN=NAR2.2 PE=2 SV=1	AT5G50200-nitrate transmembrane transporter nitrate transmembrane transporter	No
chr15_4188379	Potra2n15c28440	0.230039	5.36914	6.24328e-07	0.0866591	Potra2n15c28440	upstream	sp|Q7XK12|NAR22_ORYSJ Probable high-affinity nitrate transporter-activating protein 2.2 OS=Oryza sativa subsp. japonica OX=39947 GN=NAR2.2 PE=2 SV=1	AT5G50200-nitrate transmembrane transporter nitrate transmembrane transporter	No
chr15_4189736	Potra2n15c28440	0.251628	5.34834	6.81061e-07	0.0908239	Potra2n15c28440	inside	sp|Q7XK12|NAR22_ORYSJ Probable high-affinity nitrate transporter-activating protein 2.2 OS=Oryza sativa subsp. japonica OX=39947 GN=NAR2.2 PE=2 SV=1	AT5G50200-nitrate transmembrane transporter nitrate transmembrane transporter	No
chr15_4189733	Potra2n15c28440	0.251342	5.34614	6.87363e-07	0.0912559	Potra2n15c28440	inside	sp|Q7XK12|NAR22_ORYSJ Probable high-affinity nitrate transporter-activating protein 2.2 OS=Oryza sativa subsp. japonica OX=39947 GN=NAR2.2 PE=2 SV=1	AT5G50200-nitrate transmembrane transporter nitrate transmembrane transporter	No
chr15_4482678	Potra2n15c28480	0.475769	7.3999	7.2666e-11	9.57162e-05	Potra2n15c28475	downstream	sp|B0K735|HIS8_THEP3 Histidinol-phosphate aminotransferase OS=Thermoanaerobacter pseudethanolicus (strain ATCC 33223 / 39E) OX=340099 GN=hisC PE=3 SV=1	AT4G24670-tryptophan aminotransferase related 2 tryptophan aminotransferase related 2	No
chr15_4493130	Potra2n15c28480	0.602025	6.77005	1.32844e-09	0.00111892	Potra2n15c28476	downstream	None available	AT5G14540-basic salivary proline-rich-like protein (DUF1421) basic salivary proline-rich-like protein (DUF1421)	No
chr15_4492946	Potra2n15c28480	0.514422	6.70995	1.74675e-09	0.00140019	Potra2n15c28476	downstream	None available	AT5G14540-basic salivary proline-rich-like protein (DUF1421) basic salivary proline-rich-like protein (DUF1421)	No
chr15_4492971	Potra2n15c28480	0.514422	6.70995	1.74675e-09	0.00140019	Potra2n15c28476	downstream	None available	AT5G14540-basic salivary proline-rich-like protein (DUF1421) basic salivary proline-rich-like protein (DUF1421)	No
chr15_4494708	Potra2n15c28479	0.245282	5.2568	9.96844e-07	0.110829	Potra2n15c28477	downstream	sp|Q8RX87|RFS6_ARATH Probable galactinol--sucrose galactosyltransferase 6 OS=Arabidopsis thaliana OX=3702 GN=RFS6 PE=2 SV=2	AT5G40390-Raffinose synthase family protein Raffinose synthase family protein	No
chr15_4495811	Potra2n15c28480	0.53337	7.4548	5.62511e-11	7.66152e-05	Potra2n15c28477	downstream	sp|Q8RX87|RFS6_ARATH Probable galactinol--sucrose galactosyltransferase 6 OS=Arabidopsis thaliana OX=3702 GN=RFS6 PE=2 SV=2	AT5G40390-Raffinose synthase family protein Raffinose synthase family protein	No
chr15_4495809	Potra2n15c28480	0.479962	7.33482	9.83882e-11	0.000124443	Potra2n15c28477	downstream	sp|Q8RX87|RFS6_ARATH Probable galactinol--sucrose galactosyltransferase 6 OS=Arabidopsis thaliana OX=3702 GN=RFS6 PE=2 SV=2	AT5G40390-Raffinose synthase family protein Raffinose synthase family protein	No
chr15_4495630	Potra2n15c28480	0.491611	7.02381	4.1516e-10	0.000425691	Potra2n15c28477	downstream	sp|Q8RX87|RFS6_ARATH Probable galactinol--sucrose galactosyltransferase 6 OS=Arabidopsis thaliana OX=3702 GN=RFS6 PE=2 SV=2	AT5G40390-Raffinose synthase family protein Raffinose synthase family protein	No
chr15_4493130	Potra2n15c28480	0.602025	6.77005	1.32844e-09	0.00111892	Potra2n15c28477	inside	sp|Q8RX87|RFS6_ARATH Probable galactinol--sucrose galactosyltransferase 6 OS=Arabidopsis thaliana OX=3702 GN=RFS6 PE=2 SV=2	AT5G40390-Raffinose synthase family protein Raffinose synthase family protein	No
chr15_4492946	Potra2n15c28480	0.514422	6.70995	1.74675e-09	0.00140019	Potra2n15c28477	inside	sp|Q8RX87|RFS6_ARATH Probable galactinol--sucrose galactosyltransferase 6 OS=Arabidopsis thaliana OX=3702 GN=RFS6 PE=2 SV=2	AT5G40390-Raffinose synthase family protein Raffinose synthase family protein	No
chr15_4492971	Potra2n15c28480	0.514422	6.70995	1.74675e-09	0.00140019	Potra2n15c28477	inside	sp|Q8RX87|RFS6_ARATH Probable galactinol--sucrose galactosyltransferase 6 OS=Arabidopsis thaliana OX=3702 GN=RFS6 PE=2 SV=2	AT5G40390-Raffinose synthase family protein Raffinose synthase family protein	No
chr15_4495701	Potra2n15c28480	0.430568	6.63767	2.42546e-09	0.00182615	Potra2n15c28477	downstream	sp|Q8RX87|RFS6_ARATH Probable galactinol--sucrose galactosyltransferase 6 OS=Arabidopsis thaliana OX=3702 GN=RFS6 PE=2 SV=2	AT5G40390-Raffinose synthase family protein Raffinose synthase family protein	No
chr15_4495740	Potra2n15c28480	0.483573	6.59769	2.90708e-09	0.00211245	Potra2n15c28477	downstream	sp|Q8RX87|RFS6_ARATH Probable galactinol--sucrose galactosyltransferase 6 OS=Arabidopsis thaliana OX=3702 GN=RFS6 PE=2 SV=2	AT5G40390-Raffinose synthase family protein Raffinose synthase family protein	No
chr15_4495774	Potra2n15c28480	0.483573	6.59769	2.90708e-09	0.00211245	Potra2n15c28477	downstream	sp|Q8RX87|RFS6_ARATH Probable galactinol--sucrose galactosyltransferase 6 OS=Arabidopsis thaliana OX=3702 GN=RFS6 PE=2 SV=2	AT5G40390-Raffinose synthase family protein Raffinose synthase family protein	No
chr15_4505822	Potra2n15c28480	0.826893	8.65023	1.98812e-13	5.17193e-07	Potra2n15c28478	inside	None available	0	No
chr15_4506590	Potra2n15c28480	0.826025	8.63355	2.15237e-13	5.55515e-07	Potra2n15c28478	inside	None available	0	No
chr15_4506589	Potra2n15c28480	0.818496	8.52423	3.62043e-13	8.86434e-07	Potra2n15c28478	inside	None available	0	No
chr15_4505921	Potra2n15c28480	0.75866	8.16385	2.00199e-12	4.06633e-06	Potra2n15c28478	inside	None available	0	No
chr15_4498135	Potra2n15c28480	0.677495	7.76581	1.31001e-11	2.1438e-05	Potra2n15c28478	inside	None available	0	No
chr15_4505736	Potra2n15c28480	0.767921	7.39543	7.41949e-11	9.75069e-05	Potra2n15c28478	inside	None available	0	No
chr15_4496422	Potra2n15c28480	0.573484	7.32978	1.00719e-10	0.000126988	Potra2n15c28478	upstream	None available	0	No
chr15_4496636	Potra2n15c28480	0.573484	7.32978	1.00719e-10	0.000126988	Potra2n15c28478	upstream	None available	0	No
chr15_4497569	Potra2n15c28480	0.531167	7.25742	1.40972e-10	0.000169789	Potra2n15c28478	upstream	None available	0	No
chr15_4500227	Potra2n15c28480	0.654756	7.12529	2.59955e-10	0.000286229	Potra2n15c28478	inside	None available	0	No
chr15_4497608	Potra2n15c28480	0.509183	6.76425	1.36407e-09	0.00114367	Potra2n15c28478	upstream	None available	0	No
chr15_4507887	Potra2n15c28480	0.601218	6.58094	3.13596e-09	0.00224383	Potra2n15c28478	inside	None available	0	No
chr15_4496533	Potra2n15c28480	0.479291	6.26	1.32383e-08	0.00685796	Potra2n15c28478	upstream	None available	0	No
chr15_4497220	Potra2n15c28480	0.413224	6.05295	3.30859e-08	0.0134431	Potra2n15c28478	upstream	None available	0	No
chr15_4506431	Potra2n15c28480	0.513326	5.98027	4.55101e-08	0.016829	Potra2n15c28478	inside	None available	0	No
chr15_4507701	Potra2n15c28480	0.556939	5.9294	5.68399e-08	0.0196355	Potra2n15c28478	inside	None available	0	No
chr15_4507667	Potra2n15c28480	0.564708	5.80777	9.64294e-08	0.0280559	Potra2n15c28478	inside	None available	0	No
chr15_4497525	Potra2n15c28480	0.481055	5.7399	1.29261e-07	0.0339033	Potra2n15c28478	upstream	None available	0	No
chr15_4507670	Potra2n15c28480	0.541155	5.59245	2.43112e-07	0.0502527	Potra2n15c28478	inside	None available	0	No
chr15_4498135	Potra2n15c28480	0.677495	7.76581	1.31001e-11	2.1438e-05	Potra2n15c28479	upstream	sp|B1A0U4|ECT1_ELSFA Elsinochrome transporter 1 OS=Elsinoe fawcettii OX=40997 GN=ECT1 PE=2 SV=1	AT1G12940-nitrate transporter2.5 nitrate transporter2.5	No
chr15_4500227	Potra2n15c28480	0.654756	7.12529	2.59955e-10	0.000286229	Potra2n15c28479	inside	sp|B1A0U4|ECT1_ELSFA Elsinochrome transporter 1 OS=Elsinoe fawcettii OX=40997 GN=ECT1 PE=2 SV=1	AT1G12940-nitrate transporter2.5 nitrate transporter2.5	No
chr15_4507887	Potra2n15c28480	0.601218	6.58094	3.13596e-09	0.00224383	Potra2n15c28480	upstream	sp|P42432|NASA_BACSU Nitrate transporter OS=Bacillus subtilis (strain 168) OX=224308 GN=nasA PE=2 SV=2	AT1G12940-nitrate transporter2.5 nitrate transporter2.5	No
chr15_4507701	Potra2n15c28480	0.556939	5.9294	5.68399e-08	0.0196355	Potra2n15c28480	upstream	sp|P42432|NASA_BACSU Nitrate transporter OS=Bacillus subtilis (strain 168) OX=224308 GN=nasA PE=2 SV=2	AT1G12940-nitrate transporter2.5 nitrate transporter2.5	No
chr15_4507667	Potra2n15c28480	0.564708	5.80777	9.64294e-08	0.0280559	Potra2n15c28480	upstream	sp|P42432|NASA_BACSU Nitrate transporter OS=Bacillus subtilis (strain 168) OX=224308 GN=nasA PE=2 SV=2	AT1G12940-nitrate transporter2.5 nitrate transporter2.5	No
chr15_4507670	Potra2n15c28480	0.541155	5.59245	2.43112e-07	0.0502527	Potra2n15c28480	upstream	sp|P42432|NASA_BACSU Nitrate transporter OS=Bacillus subtilis (strain 168) OX=224308 GN=nasA PE=2 SV=2	AT1G12940-nitrate transporter2.5 nitrate transporter2.5	No
chr16_1764647	Potra2n16c29494	0.558287	6.64376	2.35937e-09	0.00178642	Potra2n16c29493	downstream	sp|Q9P2H5|UBP35_HUMAN Ubiquitin carboxyl-terminal hydrolase 35 OS=Homo sapiens OX=9606 GN=USP35 PE=1 SV=3	AT2G40930-ubiquitin-specific protease 5 ubiquitin-specific protease 5	No
chr16_1764949	Potra2n16c29494	-0.539104	-5.67582	1.70237e-07	0.0403705	Potra2n16c29493	downstream	sp|Q9P2H5|UBP35_HUMAN Ubiquitin carboxyl-terminal hydrolase 35 OS=Homo sapiens OX=9606 GN=USP35 PE=1 SV=3	AT2G40930-ubiquitin-specific protease 5 ubiquitin-specific protease 5	No
chr16_1765368	Potra2n16c29494	-0.648143	-8.89552	6.18123e-14	1.80374e-07	Potra2n16c29494	inside	sp|O01840|PEPT3_CAEEL Peptide transporter 3 OS=Caenorhabditis elegans OX=6239 GN=pept-3 PE=1 SV=1	AT1G68570-Major facilitator superfamily protein Major facilitator superfamily protein	No
chr16_1766969	Potra2n16c29494	-0.552135	-6.96297	5.49247e-10	0.000538303	Potra2n16c29494	downstream	sp|O01840|PEPT3_CAEEL Peptide transporter 3 OS=Caenorhabditis elegans OX=6239 GN=pept-3 PE=1 SV=1	AT1G68570-Major facilitator superfamily protein Major facilitator superfamily protein	No
chr16_1764647	Potra2n16c29494	0.558287	6.64376	2.35937e-09	0.00178642	Potra2n16c29494	inside	sp|O01840|PEPT3_CAEEL Peptide transporter 3 OS=Caenorhabditis elegans OX=6239 GN=pept-3 PE=1 SV=1	AT1G68570-Major facilitator superfamily protein Major facilitator superfamily protein	No
chr16_1766365	Potra2n16c29494	0.549061	6.62812	2.53285e-09	0.00189181	Potra2n16c29494	downstream	sp|O01840|PEPT3_CAEEL Peptide transporter 3 OS=Caenorhabditis elegans OX=6239 GN=pept-3 PE=1 SV=1	AT1G68570-Major facilitator superfamily protein Major facilitator superfamily protein	No
chr16_1764949	Potra2n16c29494	-0.539104	-5.67582	1.70237e-07	0.0403705	Potra2n16c29494	inside	sp|O01840|PEPT3_CAEEL Peptide transporter 3 OS=Caenorhabditis elegans OX=6239 GN=pept-3 PE=1 SV=1	AT1G68570-Major facilitator superfamily protein Major facilitator superfamily protein	No
chr16_1766553	Potra2n16c29494	0.499648	5.4263	4.91227e-07	0.075875	Potra2n16c29494	downstream	sp|O01840|PEPT3_CAEEL Peptide transporter 3 OS=Caenorhabditis elegans OX=6239 GN=pept-3 PE=1 SV=1	AT1G68570-Major facilitator superfamily protein Major facilitator superfamily protein	No
chr16_1765369	Potra2n16c29494	-0.585243	-5.40081	5.46732e-07	0.080555	Potra2n16c29494	inside	sp|O01840|PEPT3_CAEEL Peptide transporter 3 OS=Caenorhabditis elegans OX=6239 GN=pept-3 PE=1 SV=1	AT1G68570-Major facilitator superfamily protein Major facilitator superfamily protein	No
chr16_1765435	Potra2n16c29494	-0.585243	-5.40081	5.46732e-07	0.080555	Potra2n16c29494	inside	sp|O01840|PEPT3_CAEEL Peptide transporter 3 OS=Caenorhabditis elegans OX=6239 GN=pept-3 PE=1 SV=1	AT1G68570-Major facilitator superfamily protein Major facilitator superfamily protein	No
chr16_1766726	Potra2n16c29494	0.487414	5.39792	5.53404e-07	0.0810988	Potra2n16c29494	downstream	sp|O01840|PEPT3_CAEEL Peptide transporter 3 OS=Caenorhabditis elegans OX=6239 GN=pept-3 PE=1 SV=1	AT1G68570-Major facilitator superfamily protein Major facilitator superfamily protein	No
chr16_10286567	Potra2n16c30272	-0.253065	-5.48697	3.8037e-07	0.0655698	Potra2n16c30272	inside	sp|A6NIM6|S15A5_HUMAN Solute carrier family 15 member 5 OS=Homo sapiens OX=9606 GN=SLC15A5 PE=1 SV=2	AT3G54140-peptide transporter 1 peptide transporter 1	No
chr17_44587	Potra2n17c30600	0.388031	5.39373	5.63215e-07	0.0818995	Potra2n17c30580	downstream	None available	0	No
chr17_44587	Potra2n17c30600	0.388031	5.39373	5.63215e-07	0.0818995	Potra2n17c30581	downstream	sp|Q8R2N1|AQP3_MOUSE Aquaporin-3 OS=Mus musculus OX=10090 GN=Aqp3 PE=1 SV=1	AT1G17810-beta-tonoplast intrinsic protein beta-tonoplast intrinsic protein	No
chr17_44587	Potra2n17c30600	0.388031	5.39373	5.63215e-07	0.0818995	Potra2n17c30582	upstream	sp|Q8IWB6|TEX14_HUMAN Inactive serine/threonine-protein kinase TEX14 OS=Homo sapiens OX=9606 GN=TEX14 PE=1 SV=2	AT1G68400-leucine-rich repeat transmembrane protein kinase family protein leucine-rich repeat transmembrane protein kinase family protein	No
chr17_54593	Potra2n17c30600	0.41132	5.35778	6.54737e-07	0.0889258	Potra2n17c30583	downstream	sp|P43083|CP52V_CANAP Cytochrome P450 52E1 OS=Candida apicola OX=29830 GN=CYP52E1 PE=3 SV=1	AT1G73340-Cytochrome P450 superfamily protein Cytochrome P450 superfamily protein	No
chr17_148464	Potra2n17c30600	0.508997	5.86665	7.47006e-08	0.0236735	Potra2n17c30600	downstream	sp|P32901|PTR2_YEAST Peptide transporter PTR2 OS=Saccharomyces cerevisiae (strain ATCC 204508 / S288c) OX=559292 GN=PTR2 PE=1 SV=2	AT3G01350-Major facilitator superfamily protein Major facilitator superfamily protein	No
chr17_148703	Potra2n17c30600	0.492244	5.74802	1.24816e-07	0.033155	Potra2n17c30600	downstream	sp|P32901|PTR2_YEAST Peptide transporter PTR2 OS=Saccharomyces cerevisiae (strain ATCC 204508 / S288c) OX=559292 GN=PTR2 PE=1 SV=2	AT3G01350-Major facilitator superfamily protein Major facilitator superfamily protein	No
chr17_148596	Potra2n17c30600	0.458261	5.3436	6.94692e-07	0.0917667	Potra2n17c30600	downstream	sp|P32901|PTR2_YEAST Peptide transporter PTR2 OS=Saccharomyces cerevisiae (strain ATCC 204508 / S288c) OX=559292 GN=PTR2 PE=1 SV=2	AT3G01350-Major facilitator superfamily protein Major facilitator superfamily protein	No
chr17_148265	Potra2n17c30600	0.445535	5.25921	9.86932e-07	0.110257	Potra2n17c30600	downstream	sp|P32901|PTR2_YEAST Peptide transporter PTR2 OS=Saccharomyces cerevisiae (strain ATCC 204508 / S288c) OX=559292 GN=PTR2 PE=1 SV=2	AT3G01350-Major facilitator superfamily protein Major facilitator superfamily protein	No
chr17_223881	Potra2n17c30600	0.420776	5.91815	5.96983e-08	0.0203146	Potra2n17c30603	upstream	None available	0	No
chr17_224431	Potra2n17c30600	0.358634	5.52749	3.20422e-07	0.0593505	Potra2n17c30603	upstream	None available	0	No
chr17_227511	Potra2n17c30600	0.390641	5.55456	2.85643e-07	0.0554306	Potra2n17c30604	upstream	None available	0	No
chr17_241137	Potra2n17c30600	0.443785	5.61944	2.16675e-07	0.0468704	Potra2n17c30605	inside	sp|Q688S6|YSL4_ORYSJ Probable metal-nicotianamine transporter YSL4 OS=Oryza sativa subsp. japonica OX=39947 GN=YSL4 PE=2 SV=1	AT3G17650-YELLOW STRIPE like 5 YELLOW STRIPE like 5	No
chr17_239353	Potra2n17c30600	0.400787	5.49076	3.74315e-07	0.064951	Potra2n17c30605	upstream	sp|Q688S6|YSL4_ORYSJ Probable metal-nicotianamine transporter YSL4 OS=Oryza sativa subsp. japonica OX=39947 GN=YSL4 PE=2 SV=1	AT3G17650-YELLOW STRIPE like 5 YELLOW STRIPE like 5	No
chr17_262008	Potra2n17c30600	0.384861	5.81893	9.1881e-08	0.0271757	Potra2n17c30606	inside	None available	0	No
chr17_262678	Potra2n17c30600	0.399358	5.61883	2.17245e-07	0.0469468	Potra2n17c30606	inside	None available	0	No
chr17_262008	Potra2n17c30600	0.384861	5.81893	9.1881e-08	0.0271757	Potra2n17c30607	upstream	None available	0	No
chr17_262678	Potra2n17c30600	0.399358	5.61883	2.17245e-07	0.0469468	Potra2n17c30607	upstream	None available	0	No
chr17_548181	Potra2n17c30657	0.652371	7.7374	1.49717e-11	2.40744e-05	Potra2n17c30656	downstream	sp|P54973|CRTZ_PARSN Beta-carotene hydroxylase OS=Paracoccus sp. (strain N81106 / MBIC 01143) OX=81397 GN=crtZ PE=3 SV=1	AT4G25700-beta-hydroxylase 1 beta-hydroxylase 1	No
chr17_548544	Potra2n17c30657	0.644865	6.42197	6.41857e-09	0.00393242	Potra2n17c30656	downstream	sp|P54973|CRTZ_PARSN Beta-carotene hydroxylase OS=Paracoccus sp. (strain N81106 / MBIC 01143) OX=81397 GN=crtZ PE=3 SV=1	AT4G25700-beta-hydroxylase 1 beta-hydroxylase 1	No
chr17_548084	Potra2n17c30657	0.441317	5.7937	1.0248e-07	0.0291897	Potra2n17c30656	downstream	sp|P54973|CRTZ_PARSN Beta-carotene hydroxylase OS=Paracoccus sp. (strain N81106 / MBIC 01143) OX=81397 GN=crtZ PE=3 SV=1	AT4G25700-beta-hydroxylase 1 beta-hydroxylase 1	No
chr17_547485	Potra2n17c30657	0.607444	5.3685	6.2601e-07	0.0867857	Potra2n17c30656	downstream	sp|P54973|CRTZ_PARSN Beta-carotene hydroxylase OS=Paracoccus sp. (strain N81106 / MBIC 01143) OX=81397 GN=crtZ PE=3 SV=1	AT4G25700-beta-hydroxylase 1 beta-hydroxylase 1	No
chr17_547981	Potra2n17c30657	0.604736	5.34897	6.79293e-07	0.0906915	Potra2n17c30656	downstream	sp|P54973|CRTZ_PARSN Beta-carotene hydroxylase OS=Paracoccus sp. (strain N81106 / MBIC 01143) OX=81397 GN=crtZ PE=3 SV=1	AT4G25700-beta-hydroxylase 1 beta-hydroxylase 1	No
chr17_563849	Potra2n17c30657	0.644929	6.67908	2.00994e-09	0.00157025	Potra2n17c30657	inside	sp|Q9LSF0|PTR34_ARATH Protein NRT1/ PTR FAMILY 4.1 OS=Arabidopsis thaliana OX=3702 GN=NPF4.1 PE=2 SV=1	AT2G37900-Major facilitator superfamily protein Major facilitator superfamily protein	No
chr17_563890	Potra2n17c30657	0.589742	6.52473	4.04232e-09	0.00274231	Potra2n17c30657	inside	sp|Q9LSF0|PTR34_ARATH Protein NRT1/ PTR FAMILY 4.1 OS=Arabidopsis thaliana OX=3702 GN=NPF4.1 PE=2 SV=1	AT2G37900-Major facilitator superfamily protein Major facilitator superfamily protein	No
chr17_563774	Potra2n17c30657	0.57986	6.23461	1.48206e-08	0.00747142	Potra2n17c30657	inside	sp|Q9LSF0|PTR34_ARATH Protein NRT1/ PTR FAMILY 4.1 OS=Arabidopsis thaliana OX=3702 GN=NPF4.1 PE=2 SV=1	AT2G37900-Major facilitator superfamily protein Major facilitator superfamily protein	No
chr17_563800	Potra2n17c30657	0.4484	6.20717	1.67414e-08	0.00818586	Potra2n17c30657	inside	sp|Q9LSF0|PTR34_ARATH Protein NRT1/ PTR FAMILY 4.1 OS=Arabidopsis thaliana OX=3702 GN=NPF4.1 PE=2 SV=1	AT2G37900-Major facilitator superfamily protein Major facilitator superfamily protein	No
chr17_563865	Potra2n17c30657	0.546034	6.18059	1.88347e-08	0.00892575	Potra2n17c30657	inside	sp|Q9LSF0|PTR34_ARATH Protein NRT1/ PTR FAMILY 4.1 OS=Arabidopsis thaliana OX=3702 GN=NPF4.1 PE=2 SV=1	AT2G37900-Major facilitator superfamily protein Major facilitator superfamily protein	No
chr17_563745	Potra2n17c30657	0.586337	5.69024	1.60027e-07	0.0388313	Potra2n17c30657	inside	sp|Q9LSF0|PTR34_ARATH Protein NRT1/ PTR FAMILY 4.1 OS=Arabidopsis thaliana OX=3702 GN=NPF4.1 PE=2 SV=1	AT2G37900-Major facilitator superfamily protein Major facilitator superfamily protein	No
chr17_6916990	Potra2n17c31256	0.741025	6.19004	1.80628e-08	0.00865957	Potra2n17c31254	inside	sp|Q09644|NDUF7_CAEEL Protein arginine methyltransferase NDUFAF7 homolog, mitochondrial OS=Caenorhabditis elegans OX=6239 GN=ZK1128.1 PE=3 SV=4	AT3G28700-NADH dehydrogenase ubiquinone complex I, assembly factor-like protein (DUF185) NADH dehydrogenase ubiquinone complex I, assembly factor-like protein (DUF185)	No
chr17_6918381	Potra2n17c31256	-0.604545	-5.41036	5.25261e-07	0.0787509	Potra2n17c31254	downstream	sp|Q09644|NDUF7_CAEEL Protein arginine methyltransferase NDUFAF7 homolog, mitochondrial OS=Caenorhabditis elegans OX=6239 GN=ZK1128.1 PE=3 SV=4	AT3G28700-NADH dehydrogenase ubiquinone complex I, assembly factor-like protein (DUF185) NADH dehydrogenase ubiquinone complex I, assembly factor-like protein (DUF185)	No
chr17_6918338	Potra2n17c31256	-0.636533	-5.30245	8.24708e-07	0.100512	Potra2n17c31254	downstream	sp|Q09644|NDUF7_CAEEL Protein arginine methyltransferase NDUFAF7 homolog, mitochondrial OS=Caenorhabditis elegans OX=6239 GN=ZK1128.1 PE=3 SV=4	AT3G28700-NADH dehydrogenase ubiquinone complex I, assembly factor-like protein (DUF185) NADH dehydrogenase ubiquinone complex I, assembly factor-like protein (DUF185)	No
chr17_6933689	Potra2n17c31256	-0.616094	-5.59402	2.41488e-07	0.050051	Potra2n17c31255	downstream	sp|Q3E8X3|PTR52_ARATH Protein NRT1/ PTR FAMILY 2.8 OS=Arabidopsis thaliana OX=3702 GN=NPF2.8 PE=2 SV=2	AT1G18880-Major facilitator superfamily protein Major facilitator superfamily protein	No
chr17_6933716	Potra2n17c31256	-0.613689	-5.56239	2.76294e-07	0.0543218	Potra2n17c31255	downstream	sp|Q3E8X3|PTR52_ARATH Protein NRT1/ PTR FAMILY 2.8 OS=Arabidopsis thaliana OX=3702 GN=NPF2.8 PE=2 SV=2	AT1G18880-Major facilitator superfamily protein Major facilitator superfamily protein	No
chr17_6933665	Potra2n17c31256	-0.624225	-5.47957	3.92451e-07	0.0667885	Potra2n17c31255	downstream	sp|Q3E8X3|PTR52_ARATH Protein NRT1/ PTR FAMILY 2.8 OS=Arabidopsis thaliana OX=3702 GN=NPF2.8 PE=2 SV=2	AT1G18880-Major facilitator superfamily protein Major facilitator superfamily protein	No
chr17_6933670	Potra2n17c31256	-0.624225	-5.47957	3.92451e-07	0.0667885	Potra2n17c31255	downstream	sp|Q3E8X3|PTR52_ARATH Protein NRT1/ PTR FAMILY 2.8 OS=Arabidopsis thaliana OX=3702 GN=NPF2.8 PE=2 SV=2	AT1G18880-Major facilitator superfamily protein Major facilitator superfamily protein	No
chr17_6933747	Potra2n17c31256	-0.640557	-5.45316	4.38707e-07	0.0711738	Potra2n17c31255	downstream	sp|Q3E8X3|PTR52_ARATH Protein NRT1/ PTR FAMILY 2.8 OS=Arabidopsis thaliana OX=3702 GN=NPF2.8 PE=2 SV=2	AT1G18880-Major facilitator superfamily protein Major facilitator superfamily protein	No
chr17_6933653	Potra2n17c31256	-0.605384	-5.36302	6.40534e-07	0.0878778	Potra2n17c31255	downstream	sp|Q3E8X3|PTR52_ARATH Protein NRT1/ PTR FAMILY 2.8 OS=Arabidopsis thaliana OX=3702 GN=NPF2.8 PE=2 SV=2	AT1G18880-Major facilitator superfamily protein Major facilitator superfamily protein	No
chr17_6942100	Potra2n17c31256	-0.608084	-5.46417	4.18806e-07	0.0693355	Potra2n17c31256	upstream	sp|A6NIM6|S15A5_HUMAN Solute carrier family 15 member 5 OS=Homo sapiens OX=9606 GN=SLC15A5 PE=1 SV=2	AT3G47960-Major facilitator superfamily protein Major facilitator superfamily protein	No
chr17_6942130	Potra2n17c31256	-0.611494	-5.33076	7.32924e-07	0.0943939	Potra2n17c31256	upstream	sp|A6NIM6|S15A5_HUMAN Solute carrier family 15 member 5 OS=Homo sapiens OX=9606 GN=SLC15A5 PE=1 SV=2	AT3G47960-Major facilitator superfamily protein Major facilitator superfamily protein	No
chr18_10109165	Potra2n18c32887	0.225727	5.40797	5.30558e-07	0.0792086	Potra2n18c32886	downstream	sp|P32901|PTR2_YEAST Peptide transporter PTR2 OS=Saccharomyces cerevisiae (strain ATCC 204508 / S288c) OX=559292 GN=PTR2 PE=1 SV=2	AT1G52190-Major facilitator superfamily protein Major facilitator superfamily protein	No
chr18_10109180	Potra2n18c32887	0.228272	5.33906	7.07973e-07	0.0926883	Potra2n18c32886	downstream	sp|P32901|PTR2_YEAST Peptide transporter PTR2 OS=Saccharomyces cerevisiae (strain ATCC 204508 / S288c) OX=559292 GN=PTR2 PE=1 SV=2	AT1G52190-Major facilitator superfamily protein Major facilitator superfamily protein	No
chr18_10112834	Potra2n18c32887	0.243869	5.83751	8.47704e-08	0.0257515	Potra2n18c32887	upstream	sp|Q8ZPM6|DTPA_SALTY Dipeptide and tripeptide permease A OS=Salmonella typhimurium (strain LT2 / SGSC1412 / ATCC 700720) OX=99287 GN=dtpA PE=2 SV=1	AT1G52190-Major facilitator superfamily protein Major facilitator superfamily protein	No
chr19_3781848	Potra2n19c33665	-0.360616	-5.41005	5.25934e-07	0.0788099	Potra2n19c33622	downstream	sp|Q8VY10|UBC24_ARATH Probable ubiquitin-conjugating enzyme E2 24 OS=Arabidopsis thaliana OX=3702 GN=UBC24 PE=1 SV=1	AT5G56150-ubiquitin-conjugating enzyme 30 ubiquitin-conjugating enzyme 30	No
chr19_3781848	Potra2n19c33665	-0.360616	-5.41005	5.25934e-07	0.0788099	Potra2n19c33623	upstream	sp|Q7VEJ6|DNAJ_PROMA Chaperone protein DnaJ OS=Prochlorococcus marinus (strain SARG / CCMP1375 / SS120) OX=167539 GN=dnaJ PE=3 SV=1	AT1G65280-DNAJ heat shock N-terminal domain-containing protein DNAJ heat shock N-terminal domain-containing protein	No
chr19_4065838	Potra2n19c33665	-0.425372	-6.10946	2.57951e-08	0.0112237	Potra2n19c33664	downstream	None available	AT1G35430-transmembrane protein transmembrane protein	No
chr19_4066292	Potra2n19c33665	-0.367118	-5.67305	1.72274e-07	0.040679	Potra2n19c33664	downstream	None available	AT1G35430-transmembrane protein transmembrane protein	No
chr19_4066217	Potra2n19c33665	-0.354441	-5.432	4.79586e-07	0.0748363	Potra2n19c33664	downstream	None available	AT1G35430-transmembrane protein transmembrane protein	No
chr19_4066068	Potra2n19c33665	-0.354428	-5.41088	5.24102e-07	0.0786577	Potra2n19c33664	downstream	None available	AT1G35430-transmembrane protein transmembrane protein	No
chr19_4065258	Potra2n19c33665	-0.435213	-5.30072	8.30647e-07	0.100887	Potra2n19c33664	downstream	None available	AT1G35430-transmembrane protein transmembrane protein	No
chr19_4065275	Potra2n19c33665	-0.435213	-5.30072	8.30647e-07	0.100887	Potra2n19c33664	downstream	None available	AT1G35430-transmembrane protein transmembrane protein	No
chr19_4065284	Potra2n19c33665	-0.435213	-5.30072	8.30647e-07	0.100887	Potra2n19c33664	downstream	None available	AT1G35430-transmembrane protein transmembrane protein	No
chr19_4065299	Potra2n19c33665	-0.435213	-5.30072	8.30647e-07	0.100887	Potra2n19c33664	downstream	None available	AT1G35430-transmembrane protein transmembrane protein	No
chr19_4065306	Potra2n19c33665	-0.435213	-5.30072	8.30647e-07	0.100887	Potra2n19c33664	downstream	None available	AT1G35430-transmembrane protein transmembrane protein	No
chr19_4065324	Potra2n19c33665	-0.435213	-5.30072	8.30647e-07	0.100887	Potra2n19c33664	downstream	None available	AT1G35430-transmembrane protein transmembrane protein	No
chr19_4072817	Potra2n19c33665	0.399641	7.7553	1.3764e-11	2.23766e-05	Potra2n19c33665	inside	sp|Q7CQY0|DTPD_SALTY Dipeptide permease D OS=Salmonella typhimurium (strain LT2 / SGSC1412 / ATCC 700720) OX=99287 GN=dtpD PE=3 SV=1	AT1G22540-Major facilitator superfamily protein Major facilitator superfamily protein	No
chr19_4072776	Potra2n19c33665	0.391073	7.13419	2.4947e-10	0.000276232	Potra2n19c33665	inside	sp|Q7CQY0|DTPD_SALTY Dipeptide permease D OS=Salmonella typhimurium (strain LT2 / SGSC1412 / ATCC 700720) OX=99287 GN=dtpD PE=3 SV=1	AT1G22540-Major facilitator superfamily protein Major facilitator superfamily protein	No
chr19_4073011	Potra2n19c33665	0.383857	7.04579	3.75182e-10	0.000391046	Potra2n19c33665	inside	sp|Q7CQY0|DTPD_SALTY Dipeptide permease D OS=Salmonella typhimurium (strain LT2 / SGSC1412 / ATCC 700720) OX=99287 GN=dtpD PE=3 SV=1	AT1G22540-Major facilitator superfamily protein Major facilitator superfamily protein	No
chr19_4072983	Potra2n19c33665	-0.415474	-7.01794	4.26542e-10	0.000435605	Potra2n19c33665	inside	sp|Q7CQY0|DTPD_SALTY Dipeptide permease D OS=Salmonella typhimurium (strain LT2 / SGSC1412 / ATCC 700720) OX=99287 GN=dtpD PE=3 SV=1	AT1G22540-Major facilitator superfamily protein Major facilitator superfamily protein	No
chr19_4073303	Potra2n19c33665	0.493419	6.95476	5.7037e-10	0.000555564	Potra2n19c33665	inside	sp|Q7CQY0|DTPD_SALTY Dipeptide permease D OS=Salmonella typhimurium (strain LT2 / SGSC1412 / ATCC 700720) OX=99287 GN=dtpD PE=3 SV=1	AT1G22540-Major facilitator superfamily protein Major facilitator superfamily protein	No
chr19_4073266	Potra2n19c33665	0.375682	6.91873	6.7296e-10	0.000638136	Potra2n19c33665	inside	sp|Q7CQY0|DTPD_SALTY Dipeptide permease D OS=Salmonella typhimurium (strain LT2 / SGSC1412 / ATCC 700720) OX=99287 GN=dtpD PE=3 SV=1	AT1G22540-Major facilitator superfamily protein Major facilitator superfamily protein	No
chr19_4072639	Potra2n19c33665	-0.352851	-6.84247	9.54313e-10	0.00085154	Potra2n19c33665	inside	sp|Q7CQY0|DTPD_SALTY Dipeptide permease D OS=Salmonella typhimurium (strain LT2 / SGSC1412 / ATCC 700720) OX=99287 GN=dtpD PE=3 SV=1	AT1G22540-Major facilitator superfamily protein Major facilitator superfamily protein	No
chr19_4071085	Potra2n19c33665	0.40814	6.23068	1.50816e-08	0.00757235	Potra2n19c33665	upstream	sp|Q7CQY0|DTPD_SALTY Dipeptide permease D OS=Salmonella typhimurium (strain LT2 / SGSC1412 / ATCC 700720) OX=99287 GN=dtpD PE=3 SV=1	AT1G22540-Major facilitator superfamily protein Major facilitator superfamily protein	No
chr19_4072548	Potra2n19c33665	0.32001	6.06559	3.12956e-08	0.0129171	Potra2n19c33665	inside	sp|Q7CQY0|DTPD_SALTY Dipeptide permease D OS=Salmonella typhimurium (strain LT2 / SGSC1412 / ATCC 700720) OX=99287 GN=dtpD PE=3 SV=1	AT1G22540-Major facilitator superfamily protein Major facilitator superfamily protein	No
chr19_4073434	Potra2n19c33665	0.342593	6.04545	3.41938e-08	0.0137631	Potra2n19c33665	inside	sp|Q7CQY0|DTPD_SALTY Dipeptide permease D OS=Salmonella typhimurium (strain LT2 / SGSC1412 / ATCC 700720) OX=99287 GN=dtpD PE=3 SV=1	AT1G22540-Major facilitator superfamily protein Major facilitator superfamily protein	No
chr19_4073999	Potra2n19c33665	0.353623	6.02604	3.72369e-08	0.014618	Potra2n19c33665	inside	sp|Q7CQY0|DTPD_SALTY Dipeptide permease D OS=Salmonella typhimurium (strain LT2 / SGSC1412 / ATCC 700720) OX=99287 GN=dtpD PE=3 SV=1	AT1G22540-Major facilitator superfamily protein Major facilitator superfamily protein	No
chr19_4072535	Potra2n19c33665	0.320118	6.00369	4.10737e-08	0.0156661	Potra2n19c33665	inside	sp|Q7CQY0|DTPD_SALTY Dipeptide permease D OS=Salmonella typhimurium (strain LT2 / SGSC1412 / ATCC 700720) OX=99287 GN=dtpD PE=3 SV=1	AT1G22540-Major facilitator superfamily protein Major facilitator superfamily protein	No
chr19_4072545	Potra2n19c33665	0.319497	5.98733	4.41258e-08	0.0164827	Potra2n19c33665	inside	sp|Q7CQY0|DTPD_SALTY Dipeptide permease D OS=Salmonella typhimurium (strain LT2 / SGSC1412 / ATCC 700720) OX=99287 GN=dtpD PE=3 SV=1	AT1G22540-Major facilitator superfamily protein Major facilitator superfamily protein	No
chr19_4074369	Potra2n19c33665	0.334549	5.70863	1.47874e-07	0.0369504	Potra2n19c33665	inside	sp|Q7CQY0|DTPD_SALTY Dipeptide permease D OS=Salmonella typhimurium (strain LT2 / SGSC1412 / ATCC 700720) OX=99287 GN=dtpD PE=3 SV=1	AT1G22540-Major facilitator superfamily protein Major facilitator superfamily protein	No
chr19_4074345	Potra2n19c33665	0.326165	5.70032	1.53246e-07	0.0377909	Potra2n19c33665	inside	sp|Q7CQY0|DTPD_SALTY Dipeptide permease D OS=Salmonella typhimurium (strain LT2 / SGSC1412 / ATCC 700720) OX=99287 GN=dtpD PE=3 SV=1	AT1G22540-Major facilitator superfamily protein Major facilitator superfamily protein	No
chr19_4074348	Potra2n19c33665	0.326165	5.70032	1.53246e-07	0.0377909	Potra2n19c33665	inside	sp|Q7CQY0|DTPD_SALTY Dipeptide permease D OS=Salmonella typhimurium (strain LT2 / SGSC1412 / ATCC 700720) OX=99287 GN=dtpD PE=3 SV=1	AT1G22540-Major facilitator superfamily protein Major facilitator superfamily protein	No
chr19_4072533	Potra2n19c33665	0.310486	5.69216	1.58715e-07	0.0386358	Potra2n19c33665	inside	sp|Q7CQY0|DTPD_SALTY Dipeptide permease D OS=Salmonella typhimurium (strain LT2 / SGSC1412 / ATCC 700720) OX=99287 GN=dtpD PE=3 SV=1	AT1G22540-Major facilitator superfamily protein Major facilitator superfamily protein	No
chr19_4070690	Potra2n19c33665	0.41389	5.51994	3.30836e-07	0.0604925	Potra2n19c33665	upstream	sp|Q7CQY0|DTPD_SALTY Dipeptide permease D OS=Salmonella typhimurium (strain LT2 / SGSC1412 / ATCC 700720) OX=99287 GN=dtpD PE=3 SV=1	AT1G22540-Major facilitator superfamily protein Major facilitator superfamily protein	No
chr19_4071873	Potra2n19c33665	-0.365662	-5.50014	3.59767e-07	0.06349	Potra2n19c33665	upstream	sp|Q7CQY0|DTPD_SALTY Dipeptide permease D OS=Salmonella typhimurium (strain LT2 / SGSC1412 / ATCC 700720) OX=99287 GN=dtpD PE=3 SV=1	AT1G22540-Major facilitator superfamily protein Major facilitator superfamily protein	No
chr19_4073010	Potra2n19c33665	-0.395281	-5.49958	3.60614e-07	0.0635718	Potra2n19c33665	inside	sp|Q7CQY0|DTPD_SALTY Dipeptide permease D OS=Salmonella typhimurium (strain LT2 / SGSC1412 / ATCC 700720) OX=99287 GN=dtpD PE=3 SV=1	AT1G22540-Major facilitator superfamily protein Major facilitator superfamily protein	No
chr19_4073012	Potra2n19c33665	-0.395281	-5.49958	3.60614e-07	0.0635718	Potra2n19c33665	inside	sp|Q7CQY0|DTPD_SALTY Dipeptide permease D OS=Salmonella typhimurium (strain LT2 / SGSC1412 / ATCC 700720) OX=99287 GN=dtpD PE=3 SV=1	AT1G22540-Major facilitator superfamily protein Major facilitator superfamily protein	No
chr19_4070488	Potra2n19c33665	-0.441282	-5.39863	5.51765e-07	0.0809738	Potra2n19c33665	upstream	sp|Q7CQY0|DTPD_SALTY Dipeptide permease D OS=Salmonella typhimurium (strain LT2 / SGSC1412 / ATCC 700720) OX=99287 GN=dtpD PE=3 SV=1	AT1G22540-Major facilitator superfamily protein Major facilitator superfamily protein	No
chr19_4070497	Potra2n19c33665	-0.441282	-5.39863	5.51765e-07	0.0809738	Potra2n19c33665	upstream	sp|Q7CQY0|DTPD_SALTY Dipeptide permease D OS=Salmonella typhimurium (strain LT2 / SGSC1412 / ATCC 700720) OX=99287 GN=dtpD PE=3 SV=1	AT1G22540-Major facilitator superfamily protein Major facilitator superfamily protein	No
chr19_4071665	Potra2n19c33665	0.447706	5.39781	5.5366e-07	0.0811196	Potra2n19c33665	upstream	sp|Q7CQY0|DTPD_SALTY Dipeptide permease D OS=Salmonella typhimurium (strain LT2 / SGSC1412 / ATCC 700720) OX=99287 GN=dtpD PE=3 SV=1	AT1G22540-Major facilitator superfamily protein Major facilitator superfamily protein	No
chr19_4074048	Potra2n19c33665	-0.316689	-5.32528	7.49885e-07	0.0955517	Potra2n19c33665	inside	sp|Q7CQY0|DTPD_SALTY Dipeptide permease D OS=Salmonella typhimurium (strain LT2 / SGSC1412 / ATCC 700720) OX=99287 GN=dtpD PE=3 SV=1	AT1G22540-Major facilitator superfamily protein Major facilitator superfamily protein	No
chr19_4071667	Potra2n19c33665	0.439981	5.28451	8.88577e-07	0.104467	Potra2n19c33665	upstream	sp|Q7CQY0|DTPD_SALTY Dipeptide permease D OS=Salmonella typhimurium (strain LT2 / SGSC1412 / ATCC 700720) OX=99287 GN=dtpD PE=3 SV=1	AT1G22540-Major facilitator superfamily protein Major facilitator superfamily protein	No
chr1_25745219	Potra2n1c2158	0.156748	5.37456	6.10329e-07	0.0855872	Potra2n1c2156	downstream	None available	0	No
chr1_25756268	Potra2n1c2158	0.2019	6.15397	2.11909e-08	0.00973139	Potra2n1c2158	inside	sp|Q21219|PEPT1_CAEEL Peptide transporter family 1 OS=Caenorhabditis elegans OX=6239 GN=pept-1 PE=2 SV=2	AT5G01180-peptide transporter 5 peptide transporter 5	No
chr1_25754610	Potra2n1c2158	0.177514	5.89776	6.52461e-08	0.0215766	Potra2n1c2158	inside	sp|Q21219|PEPT1_CAEEL Peptide transporter family 1 OS=Caenorhabditis elegans OX=6239 GN=pept-1 PE=2 SV=2	AT5G01180-peptide transporter 5 peptide transporter 5	No
chr1_25756547	Potra2n1c2158	-0.19369	-5.47642	3.977e-07	0.0673071	Potra2n1c2158	inside	sp|Q21219|PEPT1_CAEEL Peptide transporter family 1 OS=Caenorhabditis elegans OX=6239 GN=pept-1 PE=2 SV=2	AT5G01180-peptide transporter 5 peptide transporter 5	No
chr1_25756558	Potra2n1c2158	-0.19369	-5.47642	3.977e-07	0.0673071	Potra2n1c2158	inside	sp|Q21219|PEPT1_CAEEL Peptide transporter family 1 OS=Caenorhabditis elegans OX=6239 GN=pept-1 PE=2 SV=2	AT5G01180-peptide transporter 5 peptide transporter 5	No
chr1_25756566	Potra2n1c2158	-0.19369	-5.47642	3.977e-07	0.0673071	Potra2n1c2158	inside	sp|Q21219|PEPT1_CAEEL Peptide transporter family 1 OS=Caenorhabditis elegans OX=6239 GN=pept-1 PE=2 SV=2	AT5G01180-peptide transporter 5 peptide transporter 5	No
chr1_25756591	Potra2n1c2158	-0.19369	-5.47642	3.977e-07	0.0673071	Potra2n1c2158	inside	sp|Q21219|PEPT1_CAEEL Peptide transporter family 1 OS=Caenorhabditis elegans OX=6239 GN=pept-1 PE=2 SV=2	AT5G01180-peptide transporter 5 peptide transporter 5	No
chr1_25756890	Potra2n1c2158	-0.185981	-5.44308	4.5772e-07	0.0728983	Potra2n1c2158	inside	sp|Q21219|PEPT1_CAEEL Peptide transporter family 1 OS=Caenorhabditis elegans OX=6239 GN=pept-1 PE=2 SV=2	AT5G01180-peptide transporter 5 peptide transporter 5	No
chr1_25756891	Potra2n1c2158	-0.185981	-5.44308	4.5772e-07	0.0728983	Potra2n1c2158	inside	sp|Q21219|PEPT1_CAEEL Peptide transporter family 1 OS=Caenorhabditis elegans OX=6239 GN=pept-1 PE=2 SV=2	AT5G01180-peptide transporter 5 peptide transporter 5	No
chr1_25756435	Potra2n1c2158	-0.192169	-5.44159	4.60609e-07	0.073151	Potra2n1c2158	inside	sp|Q21219|PEPT1_CAEEL Peptide transporter family 1 OS=Caenorhabditis elegans OX=6239 GN=pept-1 PE=2 SV=2	AT5G01180-peptide transporter 5 peptide transporter 5	No
chr1_25758071	Potra2n1c2158	-0.192169	-5.44159	4.60609e-07	0.073151	Potra2n1c2158	inside	sp|Q21219|PEPT1_CAEEL Peptide transporter family 1 OS=Caenorhabditis elegans OX=6239 GN=pept-1 PE=2 SV=2	AT5G01180-peptide transporter 5 peptide transporter 5	No
chr1_26717717	Potra2n1c2241	0.212032	10.2681	8.96515e-17	4.94257e-10	Potra2n1c2240	downstream	None available	AT2G01870-transmembrane protein transmembrane protein	No
chr1_26717132	Potra2n1c2241	0.201908	9.23877	1.20314e-14	4.13904e-08	Potra2n1c2240	downstream	None available	AT2G01870-transmembrane protein transmembrane protein	No
chr1_26716991	Potra2n1c2241	-0.1746	-8.0418	3.56614e-12	6.7944e-06	Potra2n1c2240	downstream	None available	AT2G01870-transmembrane protein transmembrane protein	No
chr1_26717667	Potra2n1c2241	0.15985	6.36716	8.2059e-09	0.00475943	Potra2n1c2240	downstream	None available	AT2G01870-transmembrane protein transmembrane protein	No
chr1_26716193	Potra2n1c2241	-0.206786	-6.35406	8.70134e-09	0.00498324	Potra2n1c2240	inside	None available	AT2G01870-transmembrane protein transmembrane protein	No
chr1_26716192	Potra2n1c2241	-0.198977	-6.22268	1.56274e-08	0.00777558	Potra2n1c2240	inside	None available	AT2G01870-transmembrane protein transmembrane protein	No
chr1_26716335	Potra2n1c2241	-0.175624	-6.21527	1.61501e-08	0.00796886	Potra2n1c2240	inside	None available	AT2G01870-transmembrane protein transmembrane protein	No
chr1_26716856	Potra2n1c2241	-0.154965	-6.08971	2.81423e-08	0.0119562	Potra2n1c2240	downstream	None available	AT2G01870-transmembrane protein transmembrane protein	No
chr1_26716375	Potra2n1c2241	-0.201343	-5.98479	4.46196e-08	0.0166076	Potra2n1c2240	inside	None available	AT2G01870-transmembrane protein transmembrane protein	No
chr1_26717636	Potra2n1c2241	0.170416	5.97005	4.75929e-08	0.0173605	Potra2n1c2240	downstream	None available	AT2G01870-transmembrane protein transmembrane protein	No
chr1_26716905	Potra2n1c2241	-0.15082	-5.88915	6.77363e-08	0.0221424	Potra2n1c2240	downstream	None available	AT2G01870-transmembrane protein transmembrane protein	No
chr1_26717034	Potra2n1c2241	0.167541	5.84125	8.34079e-08	0.0254701	Potra2n1c2240	downstream	None available	AT2G01870-transmembrane protein transmembrane protein	No
chr1_26717306	Potra2n1c2241	0.167541	5.84125	8.34079e-08	0.0254701	Potra2n1c2240	downstream	None available	AT2G01870-transmembrane protein transmembrane protein	No
chr1_26717439	Potra2n1c2241	0.167541	5.84125	8.34079e-08	0.0254701	Potra2n1c2240	downstream	None available	AT2G01870-transmembrane protein transmembrane protein	No
chr1_26717452	Potra2n1c2241	0.167541	5.84125	8.34079e-08	0.0254701	Potra2n1c2240	downstream	None available	AT2G01870-transmembrane protein transmembrane protein	No
chr1_26716416	Potra2n1c2241	-0.151232	-5.7408	1.28758e-07	0.0338143	Potra2n1c2240	inside	None available	AT2G01870-transmembrane protein transmembrane protein	No
chr1_26716945	Potra2n1c2241	0.164638	5.71049	1.46699e-07	0.0367662	Potra2n1c2240	downstream	None available	AT2G01870-transmembrane protein transmembrane protein	No
chr1_26717184	Potra2n1c2241	-0.153062	-5.70816	1.48175e-07	0.0369953	Potra2n1c2240	downstream	None available	AT2G01870-transmembrane protein transmembrane protein	No
chr1_26717449	Potra2n1c2241	-0.19133	-5.57932	2.57098e-07	0.051998	Potra2n1c2240	downstream	None available	AT2G01870-transmembrane protein transmembrane protein	No
chr1_26716130	Potra2n1c2241	-0.209578	-5.49112	3.73751e-07	0.0648968	Potra2n1c2240	inside	None available	AT2G01870-transmembrane protein transmembrane protein	No
chr1_26716022	Potra2n1c2241	-0.1387	-5.42561	4.92647e-07	0.0760026	Potra2n1c2240	inside	None available	AT2G01870-transmembrane protein transmembrane protein	No
chr1_26718269	Potra2n1c2241	-0.148665	-5.40975	5.26589e-07	0.0788663	Potra2n1c2240	downstream	None available	AT2G01870-transmembrane protein transmembrane protein	No
chr1_26716529	Potra2n1c2241	-0.136069	-5.34718	6.84374e-07	0.0910452	Potra2n1c2240	downstream	None available	AT2G01870-transmembrane protein transmembrane protein	No
chr1_26718406	Potra2n1c2241	-0.130081	-5.34599	6.87789e-07	0.0912881	Potra2n1c2240	downstream	None available	AT2G01870-transmembrane protein transmembrane protein	No
chr1_26716337	Potra2n1c2241	-0.185647	-5.29906	8.36403e-07	0.101256	Potra2n1c2240	inside	None available	AT2G01870-transmembrane protein transmembrane protein	No
chr1_26716339	Potra2n1c2241	-0.185647	-5.29906	8.36403e-07	0.101256	Potra2n1c2240	inside	None available	AT2G01870-transmembrane protein transmembrane protein	No
chr1_26716576	Potra2n1c2241	-0.141083	-5.26219	9.74823e-07	0.109583	Potra2n1c2240	downstream	None available	AT2G01870-transmembrane protein transmembrane protein	No
chr1_26717717	Potra2n1c2241	0.212032	10.2681	8.96515e-17	4.94257e-10	Potra2n1c2241	upstream	sp|O13787|SEC62_SCHPO Translocation protein sec62 OS=Schizosaccharomyces pombe (strain 972 / ATCC 24843) OX=284812 GN=sec62 PE=3 SV=1	AT3G20920-translocation protein-like protein translocation protein-like protein	No
chr1_26717132	Potra2n1c2241	0.201908	9.23877	1.20314e-14	4.13904e-08	Potra2n1c2241	upstream	sp|O13787|SEC62_SCHPO Translocation protein sec62 OS=Schizosaccharomyces pombe (strain 972 / ATCC 24843) OX=284812 GN=sec62 PE=3 SV=1	AT3G20920-translocation protein-like protein translocation protein-like protein	No
chr1_26716991	Potra2n1c2241	-0.1746	-8.0418	3.56614e-12	6.7944e-06	Potra2n1c2241	upstream	sp|O13787|SEC62_SCHPO Translocation protein sec62 OS=Schizosaccharomyces pombe (strain 972 / ATCC 24843) OX=284812 GN=sec62 PE=3 SV=1	AT3G20920-translocation protein-like protein translocation protein-like protein	No
chr1_26720286	Potra2n1c2241	0.182939	6.6137	2.70384e-09	0.00199363	Potra2n1c2241	inside	sp|O13787|SEC62_SCHPO Translocation protein sec62 OS=Schizosaccharomyces pombe (strain 972 / ATCC 24843) OX=284812 GN=sec62 PE=3 SV=1	AT3G20920-translocation protein-like protein translocation protein-like protein	No
chr1_26721922	Potra2n1c2241	0.178857	6.41922	6.49853e-09	0.00397054	Potra2n1c2241	inside	sp|O13787|SEC62_SCHPO Translocation protein sec62 OS=Schizosaccharomyces pombe (strain 972 / ATCC 24843) OX=284812 GN=sec62 PE=3 SV=1	AT3G20920-translocation protein-like protein translocation protein-like protein	No
chr1_26717667	Potra2n1c2241	0.15985	6.36716	8.2059e-09	0.00475943	Potra2n1c2241	upstream	sp|O13787|SEC62_SCHPO Translocation protein sec62 OS=Schizosaccharomyces pombe (strain 972 / ATCC 24843) OX=284812 GN=sec62 PE=3 SV=1	AT3G20920-translocation protein-like protein translocation protein-like protein	No
chr1_26724396	Potra2n1c2242	-0.260183	-6.21986	1.58246e-08	0.00784759	Potra2n1c2241	inside	sp|O13787|SEC62_SCHPO Translocation protein sec62 OS=Schizosaccharomyces pombe (strain 972 / ATCC 24843) OX=284812 GN=sec62 PE=3 SV=1	AT3G20920-translocation protein-like protein translocation protein-like protein	No
chr1_26716856	Potra2n1c2241	-0.154965	-6.08971	2.81423e-08	0.0119562	Potra2n1c2241	upstream	sp|O13787|SEC62_SCHPO Translocation protein sec62 OS=Schizosaccharomyces pombe (strain 972 / ATCC 24843) OX=284812 GN=sec62 PE=3 SV=1	AT3G20920-translocation protein-like protein translocation protein-like protein	No
chr1_26726059	Potra2n1c2242	-0.325983	-6.08089	2.92569e-08	0.0122991	Potra2n1c2241	downstream	sp|O13787|SEC62_SCHPO Translocation protein sec62 OS=Schizosaccharomyces pombe (strain 972 / ATCC 24843) OX=284812 GN=sec62 PE=3 SV=1	AT3G20920-translocation protein-like protein translocation protein-like protein	No
chr1_26717636	Potra2n1c2241	0.170416	5.97005	4.75929e-08	0.0173605	Potra2n1c2241	upstream	sp|O13787|SEC62_SCHPO Translocation protein sec62 OS=Schizosaccharomyces pombe (strain 972 / ATCC 24843) OX=284812 GN=sec62 PE=3 SV=1	AT3G20920-translocation protein-like protein translocation protein-like protein	No
chr1_26716905	Potra2n1c2241	-0.15082	-5.88915	6.77363e-08	0.0221424	Potra2n1c2241	upstream	sp|O13787|SEC62_SCHPO Translocation protein sec62 OS=Schizosaccharomyces pombe (strain 972 / ATCC 24843) OX=284812 GN=sec62 PE=3 SV=1	AT3G20920-translocation protein-like protein translocation protein-like protein	No
chr1_26724396	Potra2n1c2241	-0.15857	-5.84451	8.22359e-08	0.025234	Potra2n1c2241	inside	sp|O13787|SEC62_SCHPO Translocation protein sec62 OS=Schizosaccharomyces pombe (strain 972 / ATCC 24843) OX=284812 GN=sec62 PE=3 SV=1	AT3G20920-translocation protein-like protein translocation protein-like protein	No
chr1_26717034	Potra2n1c2241	0.167541	5.84125	8.34079e-08	0.0254701	Potra2n1c2241	upstream	sp|O13787|SEC62_SCHPO Translocation protein sec62 OS=Schizosaccharomyces pombe (strain 972 / ATCC 24843) OX=284812 GN=sec62 PE=3 SV=1	AT3G20920-translocation protein-like protein translocation protein-like protein	No
chr1_26717306	Potra2n1c2241	0.167541	5.84125	8.34079e-08	0.0254701	Potra2n1c2241	upstream	sp|O13787|SEC62_SCHPO Translocation protein sec62 OS=Schizosaccharomyces pombe (strain 972 / ATCC 24843) OX=284812 GN=sec62 PE=3 SV=1	AT3G20920-translocation protein-like protein translocation protein-like protein	No
chr1_26717439	Potra2n1c2241	0.167541	5.84125	8.34079e-08	0.0254701	Potra2n1c2241	upstream	sp|O13787|SEC62_SCHPO Translocation protein sec62 OS=Schizosaccharomyces pombe (strain 972 / ATCC 24843) OX=284812 GN=sec62 PE=3 SV=1	AT3G20920-translocation protein-like protein translocation protein-like protein	No
chr1_26717452	Potra2n1c2241	0.167541	5.84125	8.34079e-08	0.0254701	Potra2n1c2241	upstream	sp|O13787|SEC62_SCHPO Translocation protein sec62 OS=Schizosaccharomyces pombe (strain 972 / ATCC 24843) OX=284812 GN=sec62 PE=3 SV=1	AT3G20920-translocation protein-like protein translocation protein-like protein	No
chr1_26718654	Potra2n1c2241	0.167541	5.84125	8.34079e-08	0.0254701	Potra2n1c2241	upstream	sp|O13787|SEC62_SCHPO Translocation protein sec62 OS=Schizosaccharomyces pombe (strain 972 / ATCC 24843) OX=284812 GN=sec62 PE=3 SV=1	AT3G20920-translocation protein-like protein translocation protein-like protein	No
chr1_26724080	Potra2n1c2241	0.172842	5.81123	9.49949e-08	0.02778	Potra2n1c2241	inside	sp|O13787|SEC62_SCHPO Translocation protein sec62 OS=Schizosaccharomyces pombe (strain 972 / ATCC 24843) OX=284812 GN=sec62 PE=3 SV=1	AT3G20920-translocation protein-like protein translocation protein-like protein	No
chr1_26724365	Potra2n1c2241	0.172842	5.81123	9.49949e-08	0.02778	Potra2n1c2241	inside	sp|O13787|SEC62_SCHPO Translocation protein sec62 OS=Schizosaccharomyces pombe (strain 972 / ATCC 24843) OX=284812 GN=sec62 PE=3 SV=1	AT3G20920-translocation protein-like protein translocation protein-like protein	No
chr1_26725082	Potra2n1c2241	0.172842	5.81123	9.49949e-08	0.02778	Potra2n1c2241	downstream	sp|O13787|SEC62_SCHPO Translocation protein sec62 OS=Schizosaccharomyces pombe (strain 972 / ATCC 24843) OX=284812 GN=sec62 PE=3 SV=1	AT3G20920-translocation protein-like protein translocation protein-like protein	No
chr1_26726270	Potra2n1c2241	0.172842	5.81123	9.49949e-08	0.02778	Potra2n1c2241	downstream	sp|O13787|SEC62_SCHPO Translocation protein sec62 OS=Schizosaccharomyces pombe (strain 972 / ATCC 24843) OX=284812 GN=sec62 PE=3 SV=1	AT3G20920-translocation protein-like protein translocation protein-like protein	No
chr1_26726575	Potra2n1c2241	0.172842	5.81123	9.49949e-08	0.02778	Potra2n1c2241	downstream	sp|O13787|SEC62_SCHPO Translocation protein sec62 OS=Schizosaccharomyces pombe (strain 972 / ATCC 24843) OX=284812 GN=sec62 PE=3 SV=1	AT3G20920-translocation protein-like protein translocation protein-like protein	No
chr1_26726661	Potra2n1c2241	0.172842	5.81123	9.49949e-08	0.02778	Potra2n1c2241	downstream	sp|O13787|SEC62_SCHPO Translocation protein sec62 OS=Schizosaccharomyces pombe (strain 972 / ATCC 24843) OX=284812 GN=sec62 PE=3 SV=1	AT3G20920-translocation protein-like protein translocation protein-like protein	No
chr1_26725064	Potra2n1c2241	0.165826	5.74836	1.24632e-07	0.0331238	Potra2n1c2241	downstream	sp|O13787|SEC62_SCHPO Translocation protein sec62 OS=Schizosaccharomyces pombe (strain 972 / ATCC 24843) OX=284812 GN=sec62 PE=3 SV=1	AT3G20920-translocation protein-like protein translocation protein-like protein	No
chr1_26716945	Potra2n1c2241	0.164638	5.71049	1.46699e-07	0.0367662	Potra2n1c2241	upstream	sp|O13787|SEC62_SCHPO Translocation protein sec62 OS=Schizosaccharomyces pombe (strain 972 / ATCC 24843) OX=284812 GN=sec62 PE=3 SV=1	AT3G20920-translocation protein-like protein translocation protein-like protein	No
chr1_26717184	Potra2n1c2241	-0.153062	-5.70816	1.48175e-07	0.0369953	Potra2n1c2241	upstream	sp|O13787|SEC62_SCHPO Translocation protein sec62 OS=Schizosaccharomyces pombe (strain 972 / ATCC 24843) OX=284812 GN=sec62 PE=3 SV=1	AT3G20920-translocation protein-like protein translocation protein-like protein	No
chr1_26726372	Potra2n1c2241	0.170056	5.64276	1.96126e-07	0.0440863	Potra2n1c2241	downstream	sp|O13787|SEC62_SCHPO Translocation protein sec62 OS=Schizosaccharomyces pombe (strain 972 / ATCC 24843) OX=284812 GN=sec62 PE=3 SV=1	AT3G20920-translocation protein-like protein translocation protein-like protein	No
chr1_26717449	Potra2n1c2241	-0.19133	-5.57932	2.57098e-07	0.051998	Potra2n1c2241	upstream	sp|O13787|SEC62_SCHPO Translocation protein sec62 OS=Schizosaccharomyces pombe (strain 972 / ATCC 24843) OX=284812 GN=sec62 PE=3 SV=1	AT3G20920-translocation protein-like protein translocation protein-like protein	No
chr1_26718878	Potra2n1c2241	0.153924	5.43513	4.73299e-07	0.0742821	Potra2n1c2241	inside	sp|O13787|SEC62_SCHPO Translocation protein sec62 OS=Schizosaccharomyces pombe (strain 972 / ATCC 24843) OX=284812 GN=sec62 PE=3 SV=1	AT3G20920-translocation protein-like protein translocation protein-like protein	No
chr1_26718269	Potra2n1c2241	-0.148665	-5.40975	5.26589e-07	0.0788663	Potra2n1c2241	upstream	sp|O13787|SEC62_SCHPO Translocation protein sec62 OS=Schizosaccharomyces pombe (strain 972 / ATCC 24843) OX=284812 GN=sec62 PE=3 SV=1	AT3G20920-translocation protein-like protein translocation protein-like protein	No
chr1_26718406	Potra2n1c2241	-0.130081	-5.34599	6.87789e-07	0.0912881	Potra2n1c2241	upstream	sp|O13787|SEC62_SCHPO Translocation protein sec62 OS=Schizosaccharomyces pombe (strain 972 / ATCC 24843) OX=284812 GN=sec62 PE=3 SV=1	AT3G20920-translocation protein-like protein translocation protein-like protein	No
chr1_26730586	Potra2n1c2241	-0.188407	-7.61675	2.6374e-11	3.95816e-05	Potra2n1c2242	downstream	sp|P24488|HAP2_SCHPO Transcriptional activator hap2 OS=Schizosaccharomyces pombe (strain 972 / ATCC 24843) OX=284812 GN=hap2 PE=3 SV=1	AT5G12840-nuclear factor Y, subunit A1 nuclear factor Y, subunit A1	Hap2/NF-YA
chr1_26731400	Potra2n1c2241	0.169917	6.88422	7.88297e-10	0.000727717	Potra2n1c2242	downstream	sp|P24488|HAP2_SCHPO Transcriptional activator hap2 OS=Schizosaccharomyces pombe (strain 972 / ATCC 24843) OX=284812 GN=hap2 PE=3 SV=1	AT5G12840-nuclear factor Y, subunit A1 nuclear factor Y, subunit A1	Hap2/NF-YA
chr1_26727272	Potra2n1c2242	0.268179	6.68266	1.97751e-09	0.00154964	Potra2n1c2242	inside	sp|P24488|HAP2_SCHPO Transcriptional activator hap2 OS=Schizosaccharomyces pombe (strain 972 / ATCC 24843) OX=284812 GN=hap2 PE=3 SV=1	AT5G12840-nuclear factor Y, subunit A1 nuclear factor Y, subunit A1	Hap2/NF-YA
chr1_26730289	Potra2n1c2241	0.166844	6.52708	3.99977e-09	0.00271931	Potra2n1c2242	downstream	sp|P24488|HAP2_SCHPO Transcriptional activator hap2 OS=Schizosaccharomyces pombe (strain 972 / ATCC 24843) OX=284812 GN=hap2 PE=3 SV=1	AT5G12840-nuclear factor Y, subunit A1 nuclear factor Y, subunit A1	Hap2/NF-YA
chr1_26731480	Potra2n1c2241	-0.144158	-6.48285	4.88211e-09	0.00317484	Potra2n1c2242	downstream	sp|P24488|HAP2_SCHPO Transcriptional activator hap2 OS=Schizosaccharomyces pombe (strain 972 / ATCC 24843) OX=284812 GN=hap2 PE=3 SV=1	AT5G12840-nuclear factor Y, subunit A1 nuclear factor Y, subunit A1	Hap2/NF-YA
chr1_26724396	Potra2n1c2242	-0.260183	-6.21986	1.58246e-08	0.00784759	Potra2n1c2242	upstream	sp|P24488|HAP2_SCHPO Transcriptional activator hap2 OS=Schizosaccharomyces pombe (strain 972 / ATCC 24843) OX=284812 GN=hap2 PE=3 SV=1	AT5G12840-nuclear factor Y, subunit A1 nuclear factor Y, subunit A1	Hap2/NF-YA
chr1_26726059	Potra2n1c2242	-0.325983	-6.08089	2.92569e-08	0.0122991	Potra2n1c2242	inside	sp|P24488|HAP2_SCHPO Transcriptional activator hap2 OS=Schizosaccharomyces pombe (strain 972 / ATCC 24843) OX=284812 GN=hap2 PE=3 SV=1	AT5G12840-nuclear factor Y, subunit A1 nuclear factor Y, subunit A1	Hap2/NF-YA
chr1_26730889	Potra2n1c2242	0.212055	5.89662	6.55698e-08	0.0216536	Potra2n1c2242	downstream	sp|P24488|HAP2_SCHPO Transcriptional activator hap2 OS=Schizosaccharomyces pombe (strain 972 / ATCC 24843) OX=284812 GN=hap2 PE=3 SV=1	AT5G12840-nuclear factor Y, subunit A1 nuclear factor Y, subunit A1	Hap2/NF-YA
chr1_26730941	Potra2n1c2242	0.212055	5.89662	6.55698e-08	0.0216536	Potra2n1c2242	downstream	sp|P24488|HAP2_SCHPO Transcriptional activator hap2 OS=Schizosaccharomyces pombe (strain 972 / ATCC 24843) OX=284812 GN=hap2 PE=3 SV=1	AT5G12840-nuclear factor Y, subunit A1 nuclear factor Y, subunit A1	Hap2/NF-YA
chr1_26727272	Potra2n1c2241	0.156365	5.88228	6.97915e-08	0.0226043	Potra2n1c2242	inside	sp|P24488|HAP2_SCHPO Transcriptional activator hap2 OS=Schizosaccharomyces pombe (strain 972 / ATCC 24843) OX=284812 GN=hap2 PE=3 SV=1	AT5G12840-nuclear factor Y, subunit A1 nuclear factor Y, subunit A1	Hap2/NF-YA
chr1_26731312	Potra2n1c2241	0.162749	5.85495	7.8595e-08	0.0244955	Potra2n1c2242	downstream	sp|P24488|HAP2_SCHPO Transcriptional activator hap2 OS=Schizosaccharomyces pombe (strain 972 / ATCC 24843) OX=284812 GN=hap2 PE=3 SV=1	AT5G12840-nuclear factor Y, subunit A1 nuclear factor Y, subunit A1	Hap2/NF-YA
chr1_26724396	Potra2n1c2241	-0.15857	-5.84451	8.22359e-08	0.025234	Potra2n1c2242	upstream	sp|P24488|HAP2_SCHPO Transcriptional activator hap2 OS=Schizosaccharomyces pombe (strain 972 / ATCC 24843) OX=284812 GN=hap2 PE=3 SV=1	AT5G12840-nuclear factor Y, subunit A1 nuclear factor Y, subunit A1	Hap2/NF-YA
chr1_26724080	Potra2n1c2241	0.172842	5.81123	9.49949e-08	0.02778	Potra2n1c2242	upstream	sp|P24488|HAP2_SCHPO Transcriptional activator hap2 OS=Schizosaccharomyces pombe (strain 972 / ATCC 24843) OX=284812 GN=hap2 PE=3 SV=1	AT5G12840-nuclear factor Y, subunit A1 nuclear factor Y, subunit A1	Hap2/NF-YA
chr1_26724365	Potra2n1c2241	0.172842	5.81123	9.49949e-08	0.02778	Potra2n1c2242	upstream	sp|P24488|HAP2_SCHPO Transcriptional activator hap2 OS=Schizosaccharomyces pombe (strain 972 / ATCC 24843) OX=284812 GN=hap2 PE=3 SV=1	AT5G12840-nuclear factor Y, subunit A1 nuclear factor Y, subunit A1	Hap2/NF-YA
chr1_26725082	Potra2n1c2241	0.172842	5.81123	9.49949e-08	0.02778	Potra2n1c2242	inside	sp|P24488|HAP2_SCHPO Transcriptional activator hap2 OS=Schizosaccharomyces pombe (strain 972 / ATCC 24843) OX=284812 GN=hap2 PE=3 SV=1	AT5G12840-nuclear factor Y, subunit A1 nuclear factor Y, subunit A1	Hap2/NF-YA
chr1_26726270	Potra2n1c2241	0.172842	5.81123	9.49949e-08	0.02778	Potra2n1c2242	inside	sp|P24488|HAP2_SCHPO Transcriptional activator hap2 OS=Schizosaccharomyces pombe (strain 972 / ATCC 24843) OX=284812 GN=hap2 PE=3 SV=1	AT5G12840-nuclear factor Y, subunit A1 nuclear factor Y, subunit A1	Hap2/NF-YA
chr1_26726575	Potra2n1c2241	0.172842	5.81123	9.49949e-08	0.02778	Potra2n1c2242	inside	sp|P24488|HAP2_SCHPO Transcriptional activator hap2 OS=Schizosaccharomyces pombe (strain 972 / ATCC 24843) OX=284812 GN=hap2 PE=3 SV=1	AT5G12840-nuclear factor Y, subunit A1 nuclear factor Y, subunit A1	Hap2/NF-YA
chr1_26726661	Potra2n1c2241	0.172842	5.81123	9.49949e-08	0.02778	Potra2n1c2242	inside	sp|P24488|HAP2_SCHPO Transcriptional activator hap2 OS=Schizosaccharomyces pombe (strain 972 / ATCC 24843) OX=284812 GN=hap2 PE=3 SV=1	AT5G12840-nuclear factor Y, subunit A1 nuclear factor Y, subunit A1	Hap2/NF-YA
chr1_26727026	Potra2n1c2241	0.172842	5.81123	9.49949e-08	0.02778	Potra2n1c2242	inside	sp|P24488|HAP2_SCHPO Transcriptional activator hap2 OS=Schizosaccharomyces pombe (strain 972 / ATCC 24843) OX=284812 GN=hap2 PE=3 SV=1	AT5G12840-nuclear factor Y, subunit A1 nuclear factor Y, subunit A1	Hap2/NF-YA
chr1_26730247	Potra2n1c2241	-0.166537	-5.76884	1.14096e-07	0.0312787	Potra2n1c2242	inside	sp|P24488|HAP2_SCHPO Transcriptional activator hap2 OS=Schizosaccharomyces pombe (strain 972 / ATCC 24843) OX=284812 GN=hap2 PE=3 SV=1	AT5G12840-nuclear factor Y, subunit A1 nuclear factor Y, subunit A1	Hap2/NF-YA
chr1_26725064	Potra2n1c2241	0.165826	5.74836	1.24632e-07	0.0331238	Potra2n1c2242	inside	sp|P24488|HAP2_SCHPO Transcriptional activator hap2 OS=Schizosaccharomyces pombe (strain 972 / ATCC 24843) OX=284812 GN=hap2 PE=3 SV=1	AT5G12840-nuclear factor Y, subunit A1 nuclear factor Y, subunit A1	Hap2/NF-YA
chr1_26730821	Potra2n1c2242	0.208556	5.74328	1.27391e-07	0.0335849	Potra2n1c2242	downstream	sp|P24488|HAP2_SCHPO Transcriptional activator hap2 OS=Schizosaccharomyces pombe (strain 972 / ATCC 24843) OX=284812 GN=hap2 PE=3 SV=1	AT5G12840-nuclear factor Y, subunit A1 nuclear factor Y, subunit A1	Hap2/NF-YA
chr1_26726372	Potra2n1c2241	0.170056	5.64276	1.96126e-07	0.0440863	Potra2n1c2242	inside	sp|P24488|HAP2_SCHPO Transcriptional activator hap2 OS=Schizosaccharomyces pombe (strain 972 / ATCC 24843) OX=284812 GN=hap2 PE=3 SV=1	AT5G12840-nuclear factor Y, subunit A1 nuclear factor Y, subunit A1	Hap2/NF-YA
chr1_26730289	Potra2n1c2242	0.236079	5.63535	2.02439e-07	0.0449544	Potra2n1c2242	downstream	sp|P24488|HAP2_SCHPO Transcriptional activator hap2 OS=Schizosaccharomyces pombe (strain 972 / ATCC 24843) OX=284812 GN=hap2 PE=3 SV=1	AT5G12840-nuclear factor Y, subunit A1 nuclear factor Y, subunit A1	Hap2/NF-YA
chr1_26729627	Potra2n1c2241	-0.175058	-5.62674	2.10028e-07	0.0459809	Potra2n1c2242	inside	sp|P24488|HAP2_SCHPO Transcriptional activator hap2 OS=Schizosaccharomyces pombe (strain 972 / ATCC 24843) OX=284812 GN=hap2 PE=3 SV=1	AT5G12840-nuclear factor Y, subunit A1 nuclear factor Y, subunit A1	Hap2/NF-YA
chr1_26729673	Potra2n1c2241	-0.175058	-5.62674	2.10028e-07	0.0459809	Potra2n1c2242	inside	sp|P24488|HAP2_SCHPO Transcriptional activator hap2 OS=Schizosaccharomyces pombe (strain 972 / ATCC 24843) OX=284812 GN=hap2 PE=3 SV=1	AT5G12840-nuclear factor Y, subunit A1 nuclear factor Y, subunit A1	Hap2/NF-YA
chr1_26730412	Potra2n1c2241	0.167969	5.60242	2.33004e-07	0.0489803	Potra2n1c2242	downstream	sp|P24488|HAP2_SCHPO Transcriptional activator hap2 OS=Schizosaccharomyces pombe (strain 972 / ATCC 24843) OX=284812 GN=hap2 PE=3 SV=1	AT5G12840-nuclear factor Y, subunit A1 nuclear factor Y, subunit A1	Hap2/NF-YA
chr1_26731129	Potra2n1c2241	0.167969	5.60242	2.33004e-07	0.0489803	Potra2n1c2242	downstream	sp|P24488|HAP2_SCHPO Transcriptional activator hap2 OS=Schizosaccharomyces pombe (strain 972 / ATCC 24843) OX=284812 GN=hap2 PE=3 SV=1	AT5G12840-nuclear factor Y, subunit A1 nuclear factor Y, subunit A1	Hap2/NF-YA
chr1_26731136	Potra2n1c2241	0.167969	5.60242	2.33004e-07	0.0489803	Potra2n1c2242	downstream	sp|P24488|HAP2_SCHPO Transcriptional activator hap2 OS=Schizosaccharomyces pombe (strain 972 / ATCC 24843) OX=284812 GN=hap2 PE=3 SV=1	AT5G12840-nuclear factor Y, subunit A1 nuclear factor Y, subunit A1	Hap2/NF-YA
chr1_26730136	Potra2n1c2241	0.140084	5.32527	7.49899e-07	0.0955524	Potra2n1c2242	inside	sp|P24488|HAP2_SCHPO Transcriptional activator hap2 OS=Schizosaccharomyces pombe (strain 972 / ATCC 24843) OX=284812 GN=hap2 PE=3 SV=1	AT5G12840-nuclear factor Y, subunit A1 nuclear factor Y, subunit A1	Hap2/NF-YA
chr1_26731500	Potra2n1c2241	0.128627	5.27937	9.07739e-07	0.10562	Potra2n1c2242	downstream	sp|P24488|HAP2_SCHPO Transcriptional activator hap2 OS=Schizosaccharomyces pombe (strain 972 / ATCC 24843) OX=284812 GN=hap2 PE=3 SV=1	AT5G12840-nuclear factor Y, subunit A1 nuclear factor Y, subunit A1	Hap2/NF-YA
chr1_26742670	Potra2n1c2246	0.322703	5.27486	9.24911e-07	0.106648	Potra2n1c2243	downstream	sp|Q3ECS5|SMR9_ARATH Cyclin-dependent protein kinase inhibitor SMR9 OS=Arabidopsis thaliana OX=3702 GN=SMR9 PE=3 SV=1	AT1G51355-cyclin-dependent kinase inhibitor SMR3-like protein cyclin-dependent kinase inhibitor SMR3-like protein	No
chr1_26742670	Potra2n1c2246	0.322703	5.27486	9.24911e-07	0.106648	Potra2n1c2244	upstream	sp|Q9Y4C8|RBM19_HUMAN Probable RNA-binding protein 19 OS=Homo sapiens OX=9606 GN=RBM19 PE=1 SV=3	AT3G20890-RNA-binding (RRM/RBD/RNP motifs) family protein RNA-binding (RRM/RBD/RNP motifs) family protein	No
chr1_26772692	Potra2n1c2246	0.434185	8.59412	2.59654e-13	6.57634e-07	Potra2n1c2246	inside	sp|Q94JI5|C3H10_ORYSJ Zinc finger CCCH domain-containing protein 10 OS=Oryza sativa subsp. japonica OX=39947 GN=Os01g0738400 PE=2 SV=1	AT5G12850-CCCH-type zinc finger protein with ARM repeat domain-containing protein CCCH-type zinc finger protein with ARM repeat domain-containing protein	C3H
chr1_26772894	Potra2n1c2246	0.395276	8.0103	4.13832e-12	7.75688e-06	Potra2n1c2246	downstream	sp|Q94JI5|C3H10_ORYSJ Zinc finger CCCH domain-containing protein 10 OS=Oryza sativa subsp. japonica OX=39947 GN=Os01g0738400 PE=2 SV=1	AT5G12850-CCCH-type zinc finger protein with ARM repeat domain-containing protein CCCH-type zinc finger protein with ARM repeat domain-containing protein	C3H
chr1_26773825	Potra2n1c2246	0.425586	7.82581	9.87833e-12	1.67175e-05	Potra2n1c2246	downstream	sp|Q94JI5|C3H10_ORYSJ Zinc finger CCCH domain-containing protein 10 OS=Oryza sativa subsp. japonica OX=39947 GN=Os01g0738400 PE=2 SV=1	AT5G12850-CCCH-type zinc finger protein with ARM repeat domain-containing protein CCCH-type zinc finger protein with ARM repeat domain-containing protein	C3H
chr1_26772373	Potra2n1c2246	0.400336	7.68675	1.89923e-11	2.96891e-05	Potra2n1c2246	inside	sp|Q94JI5|C3H10_ORYSJ Zinc finger CCCH domain-containing protein 10 OS=Oryza sativa subsp. japonica OX=39947 GN=Os01g0738400 PE=2 SV=1	AT5G12850-CCCH-type zinc finger protein with ARM repeat domain-containing protein CCCH-type zinc finger protein with ARM repeat domain-containing protein	C3H
chr1_26773369	Potra2n1c2246	0.429309	7.61973	2.60078e-11	3.91079e-05	Potra2n1c2246	downstream	sp|Q94JI5|C3H10_ORYSJ Zinc finger CCCH domain-containing protein 10 OS=Oryza sativa subsp. japonica OX=39947 GN=Os01g0738400 PE=2 SV=1	AT5G12850-CCCH-type zinc finger protein with ARM repeat domain-containing protein CCCH-type zinc finger protein with ARM repeat domain-containing protein	C3H
chr1_26773195	Potra2n1c2246	0.430066	7.36179	8.67802e-11	0.000111607	Potra2n1c2246	downstream	sp|Q94JI5|C3H10_ORYSJ Zinc finger CCCH domain-containing protein 10 OS=Oryza sativa subsp. japonica OX=39947 GN=Os01g0738400 PE=2 SV=1	AT5G12850-CCCH-type zinc finger protein with ARM repeat domain-containing protein CCCH-type zinc finger protein with ARM repeat domain-containing protein	C3H
chr1_26774409	Potra2n1c2246	0.39902	7.22864	1.61108e-10	0.0001902	Potra2n1c2246	downstream	sp|Q94JI5|C3H10_ORYSJ Zinc finger CCCH domain-containing protein 10 OS=Oryza sativa subsp. japonica OX=39947 GN=Os01g0738400 PE=2 SV=1	AT5G12850-CCCH-type zinc finger protein with ARM repeat domain-containing protein CCCH-type zinc finger protein with ARM repeat domain-containing protein	C3H
chr1_26772973	Potra2n1c2246	0.403832	7.02885	4.05635e-10	0.000417448	Potra2n1c2246	downstream	sp|Q94JI5|C3H10_ORYSJ Zinc finger CCCH domain-containing protein 10 OS=Oryza sativa subsp. japonica OX=39947 GN=Os01g0738400 PE=2 SV=1	AT5G12850-CCCH-type zinc finger protein with ARM repeat domain-containing protein CCCH-type zinc finger protein with ARM repeat domain-containing protein	C3H
chr1_26774396	Potra2n1c2246	0.380837	6.94317	6.01556e-10	0.000580782	Potra2n1c2246	downstream	sp|Q94JI5|C3H10_ORYSJ Zinc finger CCCH domain-containing protein 10 OS=Oryza sativa subsp. japonica OX=39947 GN=Os01g0738400 PE=2 SV=1	AT5G12850-CCCH-type zinc finger protein with ARM repeat domain-containing protein CCCH-type zinc finger protein with ARM repeat domain-containing protein	C3H
chr1_26774341	Potra2n1c2246	0.38934	6.91832	6.74211e-10	0.000639179	Potra2n1c2246	downstream	sp|Q94JI5|C3H10_ORYSJ Zinc finger CCCH domain-containing protein 10 OS=Oryza sativa subsp. japonica OX=39947 GN=Os01g0738400 PE=2 SV=1	AT5G12850-CCCH-type zinc finger protein with ARM repeat domain-containing protein CCCH-type zinc finger protein with ARM repeat domain-containing protein	C3H
chr1_26773354	Potra2n1c2246	0.367162	6.60093	2.86477e-09	0.00208721	Potra2n1c2246	downstream	sp|Q94JI5|C3H10_ORYSJ Zinc finger CCCH domain-containing protein 10 OS=Oryza sativa subsp. japonica OX=39947 GN=Os01g0738400 PE=2 SV=1	AT5G12850-CCCH-type zinc finger protein with ARM repeat domain-containing protein CCCH-type zinc finger protein with ARM repeat domain-containing protein	C3H
chr1_26773657	Potra2n1c2246	0.326212	6.52715	3.99857e-09	0.00271867	Potra2n1c2246	downstream	sp|Q94JI5|C3H10_ORYSJ Zinc finger CCCH domain-containing protein 10 OS=Oryza sativa subsp. japonica OX=39947 GN=Os01g0738400 PE=2 SV=1	AT5G12850-CCCH-type zinc finger protein with ARM repeat domain-containing protein CCCH-type zinc finger protein with ARM repeat domain-containing protein	C3H
chr1_26772343	Potra2n1c2246	0.351852	6.34297	9.14388e-09	0.00517605	Potra2n1c2246	inside	sp|Q94JI5|C3H10_ORYSJ Zinc finger CCCH domain-containing protein 10 OS=Oryza sativa subsp. japonica OX=39947 GN=Os01g0738400 PE=2 SV=1	AT5G12850-CCCH-type zinc finger protein with ARM repeat domain-containing protein CCCH-type zinc finger protein with ARM repeat domain-containing protein	C3H
chr1_26772192	Potra2n1c2246	-0.322561	-6.09782	2.71538e-08	0.0116509	Potra2n1c2246	inside	sp|Q94JI5|C3H10_ORYSJ Zinc finger CCCH domain-containing protein 10 OS=Oryza sativa subsp. japonica OX=39947 GN=Os01g0738400 PE=2 SV=1	AT5G12850-CCCH-type zinc finger protein with ARM repeat domain-containing protein CCCH-type zinc finger protein with ARM repeat domain-containing protein	C3H
chr1_26772628	Potra2n1c2246	-0.319384	-5.7048	1.50326e-07	0.0373251	Potra2n1c2246	inside	sp|Q94JI5|C3H10_ORYSJ Zinc finger CCCH domain-containing protein 10 OS=Oryza sativa subsp. japonica OX=39947 GN=Os01g0738400 PE=2 SV=1	AT5G12850-CCCH-type zinc finger protein with ARM repeat domain-containing protein CCCH-type zinc finger protein with ARM repeat domain-containing protein	C3H
chr1_26768841	Potra2n1c2246	0.323914	5.57844	2.58062e-07	0.0521148	Potra2n1c2246	upstream	sp|Q94JI5|C3H10_ORYSJ Zinc finger CCCH domain-containing protein 10 OS=Oryza sativa subsp. japonica OX=39947 GN=Os01g0738400 PE=2 SV=1	AT5G12850-CCCH-type zinc finger protein with ARM repeat domain-containing protein CCCH-type zinc finger protein with ARM repeat domain-containing protein	C3H
chr1_26768860	Potra2n1c2246	0.330236	5.57494	2.61936e-07	0.0525898	Potra2n1c2246	upstream	sp|Q94JI5|C3H10_ORYSJ Zinc finger CCCH domain-containing protein 10 OS=Oryza sativa subsp. japonica OX=39947 GN=Os01g0738400 PE=2 SV=1	AT5G12850-CCCH-type zinc finger protein with ARM repeat domain-containing protein CCCH-type zinc finger protein with ARM repeat domain-containing protein	C3H
chr1_26768927	Potra2n1c2246	0.330236	5.57494	2.61936e-07	0.0525898	Potra2n1c2246	upstream	sp|Q94JI5|C3H10_ORYSJ Zinc finger CCCH domain-containing protein 10 OS=Oryza sativa subsp. japonica OX=39947 GN=Os01g0738400 PE=2 SV=1	AT5G12850-CCCH-type zinc finger protein with ARM repeat domain-containing protein CCCH-type zinc finger protein with ARM repeat domain-containing protein	C3H
chr1_26769769	Potra2n1c2246	0.330236	5.57494	2.61936e-07	0.0525898	Potra2n1c2246	inside	sp|Q94JI5|C3H10_ORYSJ Zinc finger CCCH domain-containing protein 10 OS=Oryza sativa subsp. japonica OX=39947 GN=Os01g0738400 PE=2 SV=1	AT5G12850-CCCH-type zinc finger protein with ARM repeat domain-containing protein CCCH-type zinc finger protein with ARM repeat domain-containing protein	C3H
chr1_26773401	Potra2n1c2246	0.322929	5.54652	2.95568e-07	0.0565605	Potra2n1c2246	downstream	sp|Q94JI5|C3H10_ORYSJ Zinc finger CCCH domain-containing protein 10 OS=Oryza sativa subsp. japonica OX=39947 GN=Os01g0738400 PE=2 SV=1	AT5G12850-CCCH-type zinc finger protein with ARM repeat domain-containing protein CCCH-type zinc finger protein with ARM repeat domain-containing protein	C3H
chr1_26773598	Potra2n1c2246	0.288112	5.38902	5.74459e-07	0.0827986	Potra2n1c2246	downstream	sp|Q94JI5|C3H10_ORYSJ Zinc finger CCCH domain-containing protein 10 OS=Oryza sativa subsp. japonica OX=39947 GN=Os01g0738400 PE=2 SV=1	AT5G12850-CCCH-type zinc finger protein with ARM repeat domain-containing protein CCCH-type zinc finger protein with ARM repeat domain-containing protein	C3H
chr1_26772854	Potra2n1c2246	-0.32724	-5.37285	6.14721e-07	0.0859383	Potra2n1c2246	downstream	sp|Q94JI5|C3H10_ORYSJ Zinc finger CCCH domain-containing protein 10 OS=Oryza sativa subsp. japonica OX=39947 GN=Os01g0738400 PE=2 SV=1	AT5G12850-CCCH-type zinc finger protein with ARM repeat domain-containing protein CCCH-type zinc finger protein with ARM repeat domain-containing protein	C3H
chr1_26772249	Potra2n1c2246	0.320714	5.36664	6.30916e-07	0.0871596	Potra2n1c2246	inside	sp|Q94JI5|C3H10_ORYSJ Zinc finger CCCH domain-containing protein 10 OS=Oryza sativa subsp. japonica OX=39947 GN=Os01g0738400 PE=2 SV=1	AT5G12850-CCCH-type zinc finger protein with ARM repeat domain-containing protein CCCH-type zinc finger protein with ARM repeat domain-containing protein	C3H
chr1_26772250	Potra2n1c2246	0.320714	5.36664	6.30916e-07	0.0871596	Potra2n1c2246	inside	sp|Q94JI5|C3H10_ORYSJ Zinc finger CCCH domain-containing protein 10 OS=Oryza sativa subsp. japonica OX=39947 GN=Os01g0738400 PE=2 SV=1	AT5G12850-CCCH-type zinc finger protein with ARM repeat domain-containing protein CCCH-type zinc finger protein with ARM repeat domain-containing protein	C3H
chr1_26769827	Potra2n1c2246	0.308249	5.25794	9.9218e-07	0.110556	Potra2n1c2246	inside	sp|Q94JI5|C3H10_ORYSJ Zinc finger CCCH domain-containing protein 10 OS=Oryza sativa subsp. japonica OX=39947 GN=Os01g0738400 PE=2 SV=1	AT5G12850-CCCH-type zinc finger protein with ARM repeat domain-containing protein CCCH-type zinc finger protein with ARM repeat domain-containing protein	C3H
chr1_26780152	Potra2n1c2246	0.429309	7.61973	2.60078e-11	3.91079e-05	Potra2n1c2247	downstream	sp|Q9LKU8|PP401_ARATH Pentatricopeptide repeat-containing protein At5g28460 OS=Arabidopsis thaliana OX=3702 GN=At5g28460 PE=2 SV=1	AT4G21300-Tetratricopeptide repeat (TPR)-like superfamily protein Tetratricopeptide repeat (TPR)-like superfamily protein	No
chr1_26779068	Potra2n1c2246	0.411425	7.36406	8.58677e-11	0.000110594	Potra2n1c2247	downstream	sp|Q9LKU8|PP401_ARATH Pentatricopeptide repeat-containing protein At5g28460 OS=Arabidopsis thaliana OX=3702 GN=At5g28460 PE=2 SV=1	AT4G21300-Tetratricopeptide repeat (TPR)-like superfamily protein Tetratricopeptide repeat (TPR)-like superfamily protein	No
chr1_26780503	Potra2n1c2246	0.411953	7.36002	8.74985e-11	0.000112396	Potra2n1c2247	downstream	sp|Q9LKU8|PP401_ARATH Pentatricopeptide repeat-containing protein At5g28460 OS=Arabidopsis thaliana OX=3702 GN=At5g28460 PE=2 SV=1	AT4G21300-Tetratricopeptide repeat (TPR)-like superfamily protein Tetratricopeptide repeat (TPR)-like superfamily protein	No
chr1_26780322	Potra2n1c2246	0.375756	6.53278	3.89828e-09	0.00266531	Potra2n1c2247	downstream	sp|Q9LKU8|PP401_ARATH Pentatricopeptide repeat-containing protein At5g28460 OS=Arabidopsis thaliana OX=3702 GN=At5g28460 PE=2 SV=1	AT4G21300-Tetratricopeptide repeat (TPR)-like superfamily protein Tetratricopeptide repeat (TPR)-like superfamily protein	No
chr1_26775759	Potra2n1c2246	0.350692	6.49839	4.55212e-09	0.00300829	Potra2n1c2247	upstream	sp|Q9LKU8|PP401_ARATH Pentatricopeptide repeat-containing protein At5g28460 OS=Arabidopsis thaliana OX=3702 GN=At5g28460 PE=2 SV=1	AT4G21300-Tetratricopeptide repeat (TPR)-like superfamily protein Tetratricopeptide repeat (TPR)-like superfamily protein	No
chr1_26780304	Potra2n1c2246	0.363069	6.2405	1.44379e-08	0.00732457	Potra2n1c2247	downstream	sp|Q9LKU8|PP401_ARATH Pentatricopeptide repeat-containing protein At5g28460 OS=Arabidopsis thaliana OX=3702 GN=At5g28460 PE=2 SV=1	AT4G21300-Tetratricopeptide repeat (TPR)-like superfamily protein Tetratricopeptide repeat (TPR)-like superfamily protein	No
chr1_26779715	Potra2n1c2246	0.345063	6.00268	4.12562e-08	0.0157154	Potra2n1c2247	downstream	sp|Q9LKU8|PP401_ARATH Pentatricopeptide repeat-containing protein At5g28460 OS=Arabidopsis thaliana OX=3702 GN=At5g28460 PE=2 SV=1	AT4G21300-Tetratricopeptide repeat (TPR)-like superfamily protein Tetratricopeptide repeat (TPR)-like superfamily protein	No
chr1_26775030	Potra2n1c2246	-0.314179	-5.84398	8.24256e-08	0.0252719	Potra2n1c2247	upstream	sp|Q9LKU8|PP401_ARATH Pentatricopeptide repeat-containing protein At5g28460 OS=Arabidopsis thaliana OX=3702 GN=At5g28460 PE=2 SV=1	AT4G21300-Tetratricopeptide repeat (TPR)-like superfamily protein Tetratricopeptide repeat (TPR)-like superfamily protein	No
chr1_26779879	Potra2n1c2246	0.544805	5.61182	2.23842e-07	0.0478121	Potra2n1c2247	downstream	sp|Q9LKU8|PP401_ARATH Pentatricopeptide repeat-containing protein At5g28460 OS=Arabidopsis thaliana OX=3702 GN=At5g28460 PE=2 SV=1	AT4G21300-Tetratricopeptide repeat (TPR)-like superfamily protein Tetratricopeptide repeat (TPR)-like superfamily protein	No
chr1_26788452	Potra2n1c2246	0.399251	7.77797	1.2372e-11	2.03674e-05	Potra2n1c2248	upstream	sp|P0AE74|CITT_ECOLI Citrate/succinate antiporter OS=Escherichia coli (strain K12) OX=83333 GN=citT PE=3 SV=1	AT5G12860-dicarboxylate transporter 1 dicarboxylate transporter 1	No
chr1_26788697	Potra2n1c2246	0.358111	7.65209	2.23468e-11	3.42342e-05	Potra2n1c2248	inside	sp|P0AE74|CITT_ECOLI Citrate/succinate antiporter OS=Escherichia coli (strain K12) OX=83333 GN=citT PE=3 SV=1	AT5G12860-dicarboxylate transporter 1 dicarboxylate transporter 1	No
chr1_26788454	Potra2n1c2246	0.381866	7.42649	6.4193e-11	8.59266e-05	Potra2n1c2248	upstream	sp|P0AE74|CITT_ECOLI Citrate/succinate antiporter OS=Escherichia coli (strain K12) OX=83333 GN=citT PE=3 SV=1	AT5G12860-dicarboxylate transporter 1 dicarboxylate transporter 1	No
chr1_26788655	Potra2n1c2246	0.339494	7.4179	6.68175e-11	8.89427e-05	Potra2n1c2248	inside	sp|P0AE74|CITT_ECOLI Citrate/succinate antiporter OS=Escherichia coli (strain K12) OX=83333 GN=citT PE=3 SV=1	AT5G12860-dicarboxylate transporter 1 dicarboxylate transporter 1	No
chr1_26788048	Potra2n1c2246	0.422185	7.37393	8.20114e-11	0.000106243	Potra2n1c2248	upstream	sp|P0AE74|CITT_ECOLI Citrate/succinate antiporter OS=Escherichia coli (strain K12) OX=83333 GN=citT PE=3 SV=1	AT5G12860-dicarboxylate transporter 1 dicarboxylate transporter 1	No
chr1_26788963	Potra2n1c2246	-0.345751	-7.34849	9.23211e-11	0.00011778	Potra2n1c2248	inside	sp|P0AE74|CITT_ECOLI Citrate/succinate antiporter OS=Escherichia coli (strain K12) OX=83333 GN=citT PE=3 SV=1	AT5G12860-dicarboxylate transporter 1 dicarboxylate transporter 1	No
chr1_26788311	Potra2n1c2246	0.343569	7.06157	3.48857e-10	0.000367718	Potra2n1c2248	upstream	sp|P0AE74|CITT_ECOLI Citrate/succinate antiporter OS=Escherichia coli (strain K12) OX=83333 GN=citT PE=3 SV=1	AT5G12860-dicarboxylate transporter 1 dicarboxylate transporter 1	No
chr1_26789831	Potra2n1c2246	0.414859	6.98732	4.91081e-10	0.000490578	Potra2n1c2248	inside	sp|P0AE74|CITT_ECOLI Citrate/succinate antiporter OS=Escherichia coli (strain K12) OX=83333 GN=citT PE=3 SV=1	AT5G12860-dicarboxylate transporter 1 dicarboxylate transporter 1	No
chr1_26789897	Potra2n1c2246	0.403955	6.94857	5.86821e-10	0.000568716	Potra2n1c2248	inside	sp|P0AE74|CITT_ECOLI Citrate/succinate antiporter OS=Escherichia coli (strain K12) OX=83333 GN=citT PE=3 SV=1	AT5G12860-dicarboxylate transporter 1 dicarboxylate transporter 1	No
chr1_26788746	Potra2n1c2246	0.333234	6.86912	8.44757e-10	0.000770693	Potra2n1c2248	inside	sp|P0AE74|CITT_ECOLI Citrate/succinate antiporter OS=Escherichia coli (strain K12) OX=83333 GN=citT PE=3 SV=1	AT5G12860-dicarboxylate transporter 1 dicarboxylate transporter 1	No
chr1_26787055	Potra2n1c2246	0.369942	6.81344	1.08976e-09	0.000950341	Potra2n1c2248	upstream	sp|P0AE74|CITT_ECOLI Citrate/succinate antiporter OS=Escherichia coli (strain K12) OX=83333 GN=citT PE=3 SV=1	AT5G12860-dicarboxylate transporter 1 dicarboxylate transporter 1	No
chr1_26788547	Potra2n1c2246	0.338766	6.76019	1.38956e-09	0.00116143	Potra2n1c2248	inside	sp|P0AE74|CITT_ECOLI Citrate/succinate antiporter OS=Escherichia coli (strain K12) OX=83333 GN=citT PE=3 SV=1	AT5G12860-dicarboxylate transporter 1 dicarboxylate transporter 1	No
chr1_26789599	Potra2n1c2246	0.395699	6.73305	1.57241e-09	0.00128476	Potra2n1c2248	inside	sp|P0AE74|CITT_ECOLI Citrate/succinate antiporter OS=Escherichia coli (strain K12) OX=83333 GN=citT PE=3 SV=1	AT5G12860-dicarboxylate transporter 1 dicarboxylate transporter 1	No
chr1_26786690	Potra2n1c2246	0.349512	6.56437	3.38e-09	0.00238205	Potra2n1c2248	upstream	sp|P0AE74|CITT_ECOLI Citrate/succinate antiporter OS=Escherichia coli (strain K12) OX=83333 GN=citT PE=3 SV=1	AT5G12860-dicarboxylate transporter 1 dicarboxylate transporter 1	No
chr1_26786927	Potra2n1c2246	0.352228	6.52835	3.97695e-09	0.00270717	Potra2n1c2248	upstream	sp|P0AE74|CITT_ECOLI Citrate/succinate antiporter OS=Escherichia coli (strain K12) OX=83333 GN=citT PE=3 SV=1	AT5G12860-dicarboxylate transporter 1 dicarboxylate transporter 1	No
chr1_26788849	Potra2n1c2246	-0.311337	-6.34829	8.92889e-09	0.00508138	Potra2n1c2248	inside	sp|P0AE74|CITT_ECOLI Citrate/succinate antiporter OS=Escherichia coli (strain K12) OX=83333 GN=citT PE=3 SV=1	AT5G12860-dicarboxylate transporter 1 dicarboxylate transporter 1	No
chr1_26788337	Potra2n1c2246	0.322098	6.34777	8.94974e-09	0.00509077	Potra2n1c2248	upstream	sp|P0AE74|CITT_ECOLI Citrate/succinate antiporter OS=Escherichia coli (strain K12) OX=83333 GN=citT PE=3 SV=1	AT5G12860-dicarboxylate transporter 1 dicarboxylate transporter 1	No
chr1_26788673	Potra2n1c2246	-0.30581	-6.32972	9.70124e-09	0.00541851	Potra2n1c2248	inside	sp|P0AE74|CITT_ECOLI Citrate/succinate antiporter OS=Escherichia coli (strain K12) OX=83333 GN=citT PE=3 SV=1	AT5G12860-dicarboxylate transporter 1 dicarboxylate transporter 1	No
chr1_26786950	Potra2n1c2246	0.330111	6.21531	1.61475e-08	0.00796785	Potra2n1c2248	upstream	sp|P0AE74|CITT_ECOLI Citrate/succinate antiporter OS=Escherichia coli (strain K12) OX=83333 GN=citT PE=3 SV=1	AT5G12860-dicarboxylate transporter 1 dicarboxylate transporter 1	No
chr1_26786955	Potra2n1c2246	0.332656	6.15697	2.09112e-08	0.00963626	Potra2n1c2248	upstream	sp|P0AE74|CITT_ECOLI Citrate/succinate antiporter OS=Escherichia coli (strain K12) OX=83333 GN=citT PE=3 SV=1	AT5G12860-dicarboxylate transporter 1 dicarboxylate transporter 1	No
chr1_26787031	Potra2n1c2246	0.349859	6.03159	3.63411e-08	0.0143721	Potra2n1c2248	upstream	sp|P0AE74|CITT_ECOLI Citrate/succinate antiporter OS=Escherichia coli (strain K12) OX=83333 GN=citT PE=3 SV=1	AT5G12860-dicarboxylate transporter 1 dicarboxylate transporter 1	No
chr1_26788798	Potra2n1c2246	-0.28522	-5.51833	3.33093e-07	0.0607283	Potra2n1c2248	inside	sp|P0AE74|CITT_ECOLI Citrate/succinate antiporter OS=Escherichia coli (strain K12) OX=83333 GN=citT PE=3 SV=1	AT5G12860-dicarboxylate transporter 1 dicarboxylate transporter 1	No
chr1_26788587	Potra2n1c2246	0.261825	5.26728	9.5448e-07	0.108397	Potra2n1c2248	inside	sp|P0AE74|CITT_ECOLI Citrate/succinate antiporter OS=Escherichia coli (strain K12) OX=83333 GN=citT PE=3 SV=1	AT5G12860-dicarboxylate transporter 1 dicarboxylate transporter 1	No
chr1_26807918	Potra2n1c2246	0.399214	6.72023	1.66694e-09	0.00134788	Potra2n1c2250	inside	sp|Q52G60|CEF1_MAGO7 Pre-mRNA-splicing factor CEF1 OS=Magnaporthe oryzae (strain 70-15 / ATCC MYA-4617 / FGSC 8958) OX=242507 GN=CEF1 PE=3 SV=1	AT5G12870-myb domain protein 46 myb domain protein 46	MYB-HB-like
chr1_26807990	Potra2n1c2246	0.378614	6.14613	2.19385e-08	0.00998526	Potra2n1c2250	inside	sp|Q52G60|CEF1_MAGO7 Pre-mRNA-splicing factor CEF1 OS=Magnaporthe oryzae (strain 70-15 / ATCC MYA-4617 / FGSC 8958) OX=242507 GN=CEF1 PE=3 SV=1	AT5G12870-myb domain protein 46 myb domain protein 46	MYB-HB-like
chr1_26808674	Potra2n1c2246	0.346395	5.7621	1.17465e-07	0.0318764	Potra2n1c2250	inside	sp|Q52G60|CEF1_MAGO7 Pre-mRNA-splicing factor CEF1 OS=Magnaporthe oryzae (strain 70-15 / ATCC MYA-4617 / FGSC 8958) OX=242507 GN=CEF1 PE=3 SV=1	AT5G12870-myb domain protein 46 myb domain protein 46	MYB-HB-like
chr1_26810558	Potra2n1c2246	0.414368	5.71482	1.43989e-07	0.036315	Potra2n1c2250	downstream	sp|Q52G60|CEF1_MAGO7 Pre-mRNA-splicing factor CEF1 OS=Magnaporthe oryzae (strain 70-15 / ATCC MYA-4617 / FGSC 8958) OX=242507 GN=CEF1 PE=3 SV=1	AT5G12870-myb domain protein 46 myb domain protein 46	MYB-HB-like
chr1_36165943	Potra2n1c3059	-0.40373	-5.4848	3.83863e-07	0.0659237	Potra2n1c3036	downstream	None available	0	No
chr1_36165943	Potra2n1c3059	-0.40373	-5.4848	3.83863e-07	0.0659237	Potra2n1c3037	inside	sp|B1KMZ1|RL7_SHEWM 50S ribosomal protein L7/L12 OS=Shewanella woodyi (strain ATCC 51908 / MS32) OX=392500 GN=rplL PE=3 SV=1	AT3G27850-ribosomal protein L12-C ribosomal protein L12-C	No
chr1_36171867	Potra2n1c3059	-0.479894	-5.62476	2.11815e-07	0.0462213	Potra2n1c3038	inside	sp|Q9HN74|DLDH_HALSA Dihydrolipoyl dehydrogenase OS=Halobacterium salinarum (strain ATCC 700922 / JCM 11081 / NRC-1) OX=64091 GN=lpdA PE=3 SV=1	AT3G27820-monodehydroascorbate reductase 4 monodehydroascorbate reductase 4	No
chr1_36168208	Potra2n1c3059	-0.471075	-5.49721	3.64247e-07	0.0639413	Potra2n1c3038	inside	sp|Q9HN74|DLDH_HALSA Dihydrolipoyl dehydrogenase OS=Halobacterium salinarum (strain ATCC 700922 / JCM 11081 / NRC-1) OX=64091 GN=lpdA PE=3 SV=1	AT3G27820-monodehydroascorbate reductase 4 monodehydroascorbate reductase 4	No
chr1_36165943	Potra2n1c3059	-0.40373	-5.4848	3.83863e-07	0.0659237	Potra2n1c3038	upstream	sp|Q9HN74|DLDH_HALSA Dihydrolipoyl dehydrogenase OS=Halobacterium salinarum (strain ATCC 700922 / JCM 11081 / NRC-1) OX=64091 GN=lpdA PE=3 SV=1	AT3G27820-monodehydroascorbate reductase 4 monodehydroascorbate reductase 4	No
chr1_36385811	Potra2n1c3059	-0.421964	-5.66384	1.79205e-07	0.0416852	Potra2n1c3058	downstream	sp|O27830|HELX_METTH Uncharacterized ATP-dependent helicase MTH_1802 OS=Methanothermobacter thermautotrophicus (strain ATCC 29096 / DSM 1053 / JCM 10044 / NBRC 100330 / Delta H) OX=187420 GN=MTH_1802 PE=3 SV=1	AT3G27730-DNA helicase ROCK-N-ROLLERS DNA helicase ROCK-N-ROLLERS	No
chr1_36385835	Potra2n1c3059	0.361133	5.33433	7.22116e-07	0.0936539	Potra2n1c3058	downstream	sp|O27830|HELX_METTH Uncharacterized ATP-dependent helicase MTH_1802 OS=Methanothermobacter thermautotrophicus (strain ATCC 29096 / DSM 1053 / JCM 10044 / NBRC 100330 / Delta H) OX=187420 GN=MTH_1802 PE=3 SV=1	AT3G27730-DNA helicase ROCK-N-ROLLERS DNA helicase ROCK-N-ROLLERS	No
chr1_36375976	Potra2n1c3059	0.317876	5.26571	9.60697e-07	0.108769	Potra2n1c3058	inside	sp|O27830|HELX_METTH Uncharacterized ATP-dependent helicase MTH_1802 OS=Methanothermobacter thermautotrophicus (strain ATCC 29096 / DSM 1053 / JCM 10044 / NBRC 100330 / Delta H) OX=187420 GN=MTH_1802 PE=3 SV=1	AT3G27730-DNA helicase ROCK-N-ROLLERS DNA helicase ROCK-N-ROLLERS	No
chr2_422798	Potra2n2c4072	0.300065	5.26162	9.77153e-07	0.109721	Potra2n2c4065	downstream	None available	0	No
chr2_428060	Potra2n2c4072	0.290643	5.44369	4.56547e-07	0.0727951	Potra2n2c4066	downstream	None available	AT1G04000-hypothetical protein hypothetical protein	No
chr2_428363	Potra2n2c4072	0.29862	5.3549	6.6265e-07	0.0894932	Potra2n2c4066	downstream	None available	AT1G04000-hypothetical protein hypothetical protein	No
chr2_531006	Potra2n2c4072	0.216018	5.79765	1.00743e-07	0.0288677	Potra2n2c4068	downstream	sp|Q9FN93|Y5596_ARATH Probable LRR receptor-like serine/threonine-protein kinase At5g59680 OS=Arabidopsis thaliana OX=3702 GN=At5g59680 PE=1 SV=1	AT4G20140-Leucine-rich repeat transmembrane protein kinase Leucine-rich repeat transmembrane protein kinase	No
chr2_538531	Potra2n2c4072	0.23326	5.40615	5.34608e-07	0.0795295	Potra2n2c4069	upstream	sp|Q8LPS5|SERK5_ARATH Somatic embryogenesis receptor kinase 5 OS=Arabidopsis thaliana OX=3702 GN=SERK5 PE=1 SV=2	AT1G34110-Leucine-rich receptor-like protein kinase family protein Leucine-rich receptor-like protein kinase family protein	No
chr2_541507	Potra2n2c4072	0.274161	5.39457	5.61235e-07	0.0817342	Potra2n2c4069	downstream	sp|Q8LPS5|SERK5_ARATH Somatic embryogenesis receptor kinase 5 OS=Arabidopsis thaliana OX=3702 GN=SERK5 PE=1 SV=2	AT1G34110-Leucine-rich receptor-like protein kinase family protein Leucine-rich receptor-like protein kinase family protein	No
chr2_543967	Potra2n2c4072	0.302988	6.62747	2.54029e-09	0.00189647	Potra2n2c4070	inside	sp|F4IDQ5|JASON_ARATH Protein JASON OS=Arabidopsis thaliana OX=3702 GN=JASON PE=2 SV=1	AT1G04030-eisosome protein eisosome protein	No
chr2_543258	Potra2n2c4072	-0.252566	-5.9097	6.19384e-08	0.0208232	Potra2n2c4070	inside	sp|F4IDQ5|JASON_ARATH Protein JASON OS=Arabidopsis thaliana OX=3702 GN=JASON PE=2 SV=1	AT1G04030-eisosome protein eisosome protein	No
chr2_545334	Potra2n2c4072	0.357174	5.8106	9.52548e-08	0.0278327	Potra2n2c4070	downstream	sp|F4IDQ5|JASON_ARATH Protein JASON OS=Arabidopsis thaliana OX=3702 GN=JASON PE=2 SV=1	AT1G04030-eisosome protein eisosome protein	No
chr2_541507	Potra2n2c4072	0.274161	5.39457	5.61235e-07	0.0817342	Potra2n2c4070	upstream	sp|F4IDQ5|JASON_ARATH Protein JASON OS=Arabidopsis thaliana OX=3702 GN=JASON PE=2 SV=1	AT1G04030-eisosome protein eisosome protein	No
chr2_551619	Potra2n2c4072	0.303794	7.00115	4.60817e-10	0.000465027	Potra2n2c4071	downstream	sp|Q9M427|UBP1_NICPL Oligouridylate-binding protein 1 OS=Nicotiana plumbaginifolia OX=4092 GN=UBP1 PE=2 SV=1	AT4G14300-RNA-binding (RRM/RBD/RNP motifs) family protein RNA-binding (RRM/RBD/RNP motifs) family protein	No
chr2_552235	Potra2n2c4072	0.303794	7.00115	4.60817e-10	0.000465027	Potra2n2c4071	downstream	sp|Q9M427|UBP1_NICPL Oligouridylate-binding protein 1 OS=Nicotiana plumbaginifolia OX=4092 GN=UBP1 PE=2 SV=1	AT4G14300-RNA-binding (RRM/RBD/RNP motifs) family protein RNA-binding (RRM/RBD/RNP motifs) family protein	No
chr2_552148	Potra2n2c4072	0.301268	6.99364	4.7701e-10	0.000478522	Potra2n2c4071	downstream	sp|Q9M427|UBP1_NICPL Oligouridylate-binding protein 1 OS=Nicotiana plumbaginifolia OX=4092 GN=UBP1 PE=2 SV=1	AT4G14300-RNA-binding (RRM/RBD/RNP motifs) family protein RNA-binding (RRM/RBD/RNP motifs) family protein	No
chr2_552192	Potra2n2c4072	0.300082	6.97229	5.26215e-10	0.000519381	Potra2n2c4071	downstream	sp|Q9M427|UBP1_NICPL Oligouridylate-binding protein 1 OS=Nicotiana plumbaginifolia OX=4092 GN=UBP1 PE=2 SV=1	AT4G14300-RNA-binding (RRM/RBD/RNP motifs) family protein RNA-binding (RRM/RBD/RNP motifs) family protein	No
chr2_552243	Potra2n2c4072	0.300082	6.97229	5.26215e-10	0.000519381	Potra2n2c4071	downstream	sp|Q9M427|UBP1_NICPL Oligouridylate-binding protein 1 OS=Nicotiana plumbaginifolia OX=4092 GN=UBP1 PE=2 SV=1	AT4G14300-RNA-binding (RRM/RBD/RNP motifs) family protein RNA-binding (RRM/RBD/RNP motifs) family protein	No
chr2_552245	Potra2n2c4072	0.300082	6.97229	5.26215e-10	0.000519381	Potra2n2c4071	downstream	sp|Q9M427|UBP1_NICPL Oligouridylate-binding protein 1 OS=Nicotiana plumbaginifolia OX=4092 GN=UBP1 PE=2 SV=1	AT4G14300-RNA-binding (RRM/RBD/RNP motifs) family protein RNA-binding (RRM/RBD/RNP motifs) family protein	No
chr2_551455	Potra2n2c4072	0.302434	6.86705	8.52795e-10	0.000776723	Potra2n2c4071	downstream	sp|Q9M427|UBP1_NICPL Oligouridylate-binding protein 1 OS=Nicotiana plumbaginifolia OX=4092 GN=UBP1 PE=2 SV=1	AT4G14300-RNA-binding (RRM/RBD/RNP motifs) family protein RNA-binding (RRM/RBD/RNP motifs) family protein	No
chr2_551915	Potra2n2c4072	0.280881	6.69868	1.83861e-09	0.00146039	Potra2n2c4071	downstream	sp|Q9M427|UBP1_NICPL Oligouridylate-binding protein 1 OS=Nicotiana plumbaginifolia OX=4092 GN=UBP1 PE=2 SV=1	AT4G14300-RNA-binding (RRM/RBD/RNP motifs) family protein RNA-binding (RRM/RBD/RNP motifs) family protein	No
chr2_543967	Potra2n2c4072	0.302988	6.62747	2.54029e-09	0.00189647	Potra2n2c4071	upstream	sp|Q9M427|UBP1_NICPL Oligouridylate-binding protein 1 OS=Nicotiana plumbaginifolia OX=4092 GN=UBP1 PE=2 SV=1	AT4G14300-RNA-binding (RRM/RBD/RNP motifs) family protein RNA-binding (RRM/RBD/RNP motifs) family protein	No
chr2_551792	Potra2n2c4072	0.28492	6.61123	2.73419e-09	0.00201106	Potra2n2c4071	downstream	sp|Q9M427|UBP1_NICPL Oligouridylate-binding protein 1 OS=Nicotiana plumbaginifolia OX=4092 GN=UBP1 PE=2 SV=1	AT4G14300-RNA-binding (RRM/RBD/RNP motifs) family protein RNA-binding (RRM/RBD/RNP motifs) family protein	No
chr2_551995	Potra2n2c4072	0.280368	6.60769	2.77842e-09	0.00203757	Potra2n2c4071	downstream	sp|Q9M427|UBP1_NICPL Oligouridylate-binding protein 1 OS=Nicotiana plumbaginifolia OX=4092 GN=UBP1 PE=2 SV=1	AT4G14300-RNA-binding (RRM/RBD/RNP motifs) family protein RNA-binding (RRM/RBD/RNP motifs) family protein	No
chr2_552122	Potra2n2c4072	0.281957	6.50948	4.33015e-09	0.00289354	Potra2n2c4071	downstream	sp|Q9M427|UBP1_NICPL Oligouridylate-binding protein 1 OS=Nicotiana plumbaginifolia OX=4092 GN=UBP1 PE=2 SV=1	AT4G14300-RNA-binding (RRM/RBD/RNP motifs) family protein RNA-binding (RRM/RBD/RNP motifs) family protein	No
chr2_552139	Potra2n2c4072	0.279722	6.50541	4.41026e-09	0.00293381	Potra2n2c4071	downstream	sp|Q9M427|UBP1_NICPL Oligouridylate-binding protein 1 OS=Nicotiana plumbaginifolia OX=4092 GN=UBP1 PE=2 SV=1	AT4G14300-RNA-binding (RRM/RBD/RNP motifs) family protein RNA-binding (RRM/RBD/RNP motifs) family protein	No
chr2_552174	Potra2n2c4072	0.282996	6.46364	5.32291e-09	0.00340012	Potra2n2c4071	downstream	sp|Q9M427|UBP1_NICPL Oligouridylate-binding protein 1 OS=Nicotiana plumbaginifolia OX=4092 GN=UBP1 PE=2 SV=1	AT4G14300-RNA-binding (RRM/RBD/RNP motifs) family protein RNA-binding (RRM/RBD/RNP motifs) family protein	No
chr2_551858	Potra2n2c4072	0.276396	6.39724	7.17164e-09	0.00428683	Potra2n2c4071	downstream	sp|Q9M427|UBP1_NICPL Oligouridylate-binding protein 1 OS=Nicotiana plumbaginifolia OX=4092 GN=UBP1 PE=2 SV=1	AT4G14300-RNA-binding (RRM/RBD/RNP motifs) family protein RNA-binding (RRM/RBD/RNP motifs) family protein	No
chr2_545334	Potra2n2c4072	0.357174	5.8106	9.52548e-08	0.0278327	Potra2n2c4071	upstream	sp|Q9M427|UBP1_NICPL Oligouridylate-binding protein 1 OS=Nicotiana plumbaginifolia OX=4092 GN=UBP1 PE=2 SV=1	AT4G14300-RNA-binding (RRM/RBD/RNP motifs) family protein RNA-binding (RRM/RBD/RNP motifs) family protein	No
chr2_553521	Potra2n2c4072	0.324389	7.30855	1.1117e-10	0.000138448	Potra2n2c4072	upstream	sp|B8NI27|IMQJ_ASPFN Peptide transporter imqJ OS=Aspergillus flavus (strain ATCC 200026 / FGSC A1120 / NRRL 3357 / JCM 12722 / SRRC 167) OX=332952 GN=imqJ PE=2 SV=1	AT5G46050-peptide transporter 3 peptide transporter 3	No
chr2_553806	Potra2n2c4072	0.322875	7.16186	2.19508e-10	0.000247664	Potra2n2c4072	upstream	sp|B8NI27|IMQJ_ASPFN Peptide transporter imqJ OS=Aspergillus flavus (strain ATCC 200026 / FGSC A1120 / NRRL 3357 / JCM 12722 / SRRC 167) OX=332952 GN=imqJ PE=2 SV=1	AT5G46050-peptide transporter 3 peptide transporter 3	No
chr2_553624	Potra2n2c4072	0.320257	7.15352	2.28138e-10	0.000255989	Potra2n2c4072	upstream	sp|B8NI27|IMQJ_ASPFN Peptide transporter imqJ OS=Aspergillus flavus (strain ATCC 200026 / FGSC A1120 / NRRL 3357 / JCM 12722 / SRRC 167) OX=332952 GN=imqJ PE=2 SV=1	AT5G46050-peptide transporter 3 peptide transporter 3	No
chr2_553242	Potra2n2c4072	0.304983	6.79469	1.18717e-09	0.00102046	Potra2n2c4072	upstream	sp|B8NI27|IMQJ_ASPFN Peptide transporter imqJ OS=Aspergillus flavus (strain ATCC 200026 / FGSC A1120 / NRRL 3357 / JCM 12722 / SRRC 167) OX=332952 GN=imqJ PE=2 SV=1	AT5G46050-peptide transporter 3 peptide transporter 3	No
chr2_553041	Potra2n2c4072	0.295387	6.71887	1.67731e-09	0.00135423	Potra2n2c4072	upstream	sp|B8NI27|IMQJ_ASPFN Peptide transporter imqJ OS=Aspergillus flavus (strain ATCC 200026 / FGSC A1120 / NRRL 3357 / JCM 12722 / SRRC 167) OX=332952 GN=imqJ PE=2 SV=1	AT5G46050-peptide transporter 3 peptide transporter 3	No
chr2_556578	Potra2n2c4072	0.361631	6.49675	4.58573e-09	0.00302632	Potra2n2c4072	inside	sp|B8NI27|IMQJ_ASPFN Peptide transporter imqJ OS=Aspergillus flavus (strain ATCC 200026 / FGSC A1120 / NRRL 3357 / JCM 12722 / SRRC 167) OX=332952 GN=imqJ PE=2 SV=1	AT5G46050-peptide transporter 3 peptide transporter 3	No
chr2_555860	Potra2n2c4072	0.40198	6.32891	9.73642e-09	0.0054341	Potra2n2c4072	inside	sp|B8NI27|IMQJ_ASPFN Peptide transporter imqJ OS=Aspergillus flavus (strain ATCC 200026 / FGSC A1120 / NRRL 3357 / JCM 12722 / SRRC 167) OX=332952 GN=imqJ PE=2 SV=1	AT5G46050-peptide transporter 3 peptide transporter 3	No
chr2_556992	Potra2n2c4072	0.327825	6.25833	1.33371e-08	0.0068961	Potra2n2c4072	downstream	sp|B8NI27|IMQJ_ASPFN Peptide transporter imqJ OS=Aspergillus flavus (strain ATCC 200026 / FGSC A1120 / NRRL 3357 / JCM 12722 / SRRC 167) OX=332952 GN=imqJ PE=2 SV=1	AT5G46050-peptide transporter 3 peptide transporter 3	No
chr2_556134	Potra2n2c4072	0.346276	6.1018	2.66815e-08	0.0115041	Potra2n2c4072	inside	sp|B8NI27|IMQJ_ASPFN Peptide transporter imqJ OS=Aspergillus flavus (strain ATCC 200026 / FGSC A1120 / NRRL 3357 / JCM 12722 / SRRC 167) OX=332952 GN=imqJ PE=2 SV=1	AT5G46050-peptide transporter 3 peptide transporter 3	No
chr2_556902	Potra2n2c4072	0.270107	5.46669	4.14369e-07	0.0689138	Potra2n2c4072	downstream	sp|B8NI27|IMQJ_ASPFN Peptide transporter imqJ OS=Aspergillus flavus (strain ATCC 200026 / FGSC A1120 / NRRL 3357 / JCM 12722 / SRRC 167) OX=332952 GN=imqJ PE=2 SV=1	AT5G46050-peptide transporter 3 peptide transporter 3	No
chr2_574906	Potra2n2c4072	0.336259	6.64509	2.34522e-09	0.00177793	Potra2n2c4073	inside	sp|Q5R5Z2|PHF6_PONAB PHD finger protein 6 OS=Pongo abelii OX=9601 GN=PHF6 PE=2 SV=1	AT1G04020-breast cancer associated RING 1 breast cancer associated RING 1	PHD
chr2_569565	Potra2n2c4072	0.326383	6.54034	3.76737e-09	0.00259465	Potra2n2c4073	inside	sp|Q5R5Z2|PHF6_PONAB PHD finger protein 6 OS=Pongo abelii OX=9601 GN=PHF6 PE=2 SV=1	AT1G04020-breast cancer associated RING 1 breast cancer associated RING 1	PHD
chr2_568983	Potra2n2c4072	0.301238	6.52227	4.08755e-09	0.00276582	Potra2n2c4073	inside	sp|Q5R5Z2|PHF6_PONAB PHD finger protein 6 OS=Pongo abelii OX=9601 GN=PHF6 PE=2 SV=1	AT1G04020-breast cancer associated RING 1 breast cancer associated RING 1	PHD
chr2_575812	Potra2n2c4072	0.304361	6.45939	5.42541e-09	0.00345073	Potra2n2c4073	downstream	sp|Q5R5Z2|PHF6_PONAB PHD finger protein 6 OS=Pongo abelii OX=9601 GN=PHF6 PE=2 SV=1	AT1G04020-breast cancer associated RING 1 breast cancer associated RING 1	PHD
chr2_575618	Potra2n2c4072	0.320036	6.142	2.2343e-08	0.0101126	Potra2n2c4073	downstream	sp|Q5R5Z2|PHF6_PONAB PHD finger protein 6 OS=Pongo abelii OX=9601 GN=PHF6 PE=2 SV=1	AT1G04020-breast cancer associated RING 1 breast cancer associated RING 1	PHD
chr2_566868	Potra2n2c4072	0.281915	6.064	3.15164e-08	0.0129833	Potra2n2c4073	inside	sp|Q5R5Z2|PHF6_PONAB PHD finger protein 6 OS=Pongo abelii OX=9601 GN=PHF6 PE=2 SV=1	AT1G04020-breast cancer associated RING 1 breast cancer associated RING 1	PHD
chr2_574349	Potra2n2c4072	0.298196	5.97119	4.73548e-08	0.0173009	Potra2n2c4073	inside	sp|Q5R5Z2|PHF6_PONAB PHD finger protein 6 OS=Pongo abelii OX=9601 GN=PHF6 PE=2 SV=1	AT1G04020-breast cancer associated RING 1 breast cancer associated RING 1	PHD
chr2_576786	Potra2n2c4072	0.266586	5.35848	6.52805e-07	0.0887776	Potra2n2c4073	downstream	sp|Q5R5Z2|PHF6_PONAB PHD finger protein 6 OS=Pongo abelii OX=9601 GN=PHF6 PE=2 SV=1	AT1G04020-breast cancer associated RING 1 breast cancer associated RING 1	PHD
chr2_575979	Potra2n2c4072	0.26361	5.30423	8.18617e-07	0.100128	Potra2n2c4073	downstream	sp|Q5R5Z2|PHF6_PONAB PHD finger protein 6 OS=Pongo abelii OX=9601 GN=PHF6 PE=2 SV=1	AT1G04020-breast cancer associated RING 1 breast cancer associated RING 1	PHD
chr2_569565	Potra2n2c4072	0.326383	6.54034	3.76737e-09	0.00259465	Potra2n2c4074	inside	sp|Q84WG0|PTR26_ARATH Protein NRT1/ PTR FAMILY 8.4 OS=Arabidopsis thaliana OX=3702 GN=NPF8.4 PE=2 SV=2	AT1G06143-basic helix loop helix DNA-binding superfamily protein basic helix loop helix DNA-binding superfamily protein	No
chr2_568983	Potra2n2c4072	0.301238	6.52227	4.08755e-09	0.00276582	Potra2n2c4074	inside	sp|Q84WG0|PTR26_ARATH Protein NRT1/ PTR FAMILY 8.4 OS=Arabidopsis thaliana OX=3702 GN=NPF8.4 PE=2 SV=2	AT1G06143-basic helix loop helix DNA-binding superfamily protein basic helix loop helix DNA-binding superfamily protein	No
chr2_566868	Potra2n2c4072	0.281915	6.064	3.15164e-08	0.0129833	Potra2n2c4074	inside	sp|Q84WG0|PTR26_ARATH Protein NRT1/ PTR FAMILY 8.4 OS=Arabidopsis thaliana OX=3702 GN=NPF8.4 PE=2 SV=2	AT1G06143-basic helix loop helix DNA-binding superfamily protein basic helix loop helix DNA-binding superfamily protein	No
chr2_589478	Potra2n2c4072	0.230383	5.56406	2.74336e-07	0.0540923	Potra2n2c4075	downstream	None available	0	No
chr2_589742	Potra2n2c4072	0.230383	5.56406	2.74336e-07	0.0540923	Potra2n2c4075	downstream	None available	0	No
chr2_589744	Potra2n2c4072	0.230383	5.56406	2.74336e-07	0.0540923	Potra2n2c4075	downstream	None available	0	No
chr2_589239	Potra2n2c4072	0.373697	5.32721	7.43862e-07	0.0951428	Potra2n2c4075	downstream	None available	0	No
chr2_589256	Potra2n2c4072	0.373697	5.32721	7.43862e-07	0.0951428	Potra2n2c4075	downstream	None available	0	No
chr2_589584	Potra2n2c4072	0.216736	5.27887	9.09628e-07	0.105744	Potra2n2c4075	downstream	None available	0	No
chr2_613129	Potra2n2c4072	0.301483	5.68437	1.64109e-07	0.0394416	Potra2n2c4078	upstream	sp|P58931|BCSA_PSEFS Cellulose synthase catalytic subunit [UDP-forming] OS=Pseudomonas fluorescens (strain SBW25) OX=216595 GN=bcsA PE=3 SV=2	AT5G44030-cellulose synthase A4 cellulose synthase A4	PHD
chr2_613126	Potra2n2c4072	0.300204	5.67327	1.72106e-07	0.0406537	Potra2n2c4078	upstream	sp|P58931|BCSA_PSEFS Cellulose synthase catalytic subunit [UDP-forming] OS=Pseudomonas fluorescens (strain SBW25) OX=216595 GN=bcsA PE=3 SV=2	AT5G44030-cellulose synthase A4 cellulose synthase A4	PHD
chr2_613128	Potra2n2c4072	0.298052	5.63903	1.9928e-07	0.0445253	Potra2n2c4078	upstream	sp|P58931|BCSA_PSEFS Cellulose synthase catalytic subunit [UDP-forming] OS=Pseudomonas fluorescens (strain SBW25) OX=216595 GN=bcsA PE=3 SV=2	AT5G44030-cellulose synthase A4 cellulose synthase A4	PHD
chr2_613129	Potra2n2c4072	0.301483	5.68437	1.64109e-07	0.0394416	Potra2n2c4079	upstream	sp|C0LGG3|Y5182_ARATH Probable LRR receptor-like serine/threonine-protein kinase At1g51820 OS=Arabidopsis thaliana OX=3702 GN=At1g51820 PE=1 SV=1	AT5G56040-Leucine-rich receptor-like protein kinase family protein Leucine-rich receptor-like protein kinase family protein	No
chr2_613126	Potra2n2c4072	0.300204	5.67327	1.72106e-07	0.0406537	Potra2n2c4079	upstream	sp|C0LGG3|Y5182_ARATH Probable LRR receptor-like serine/threonine-protein kinase At1g51820 OS=Arabidopsis thaliana OX=3702 GN=At1g51820 PE=1 SV=1	AT5G56040-Leucine-rich receptor-like protein kinase family protein Leucine-rich receptor-like protein kinase family protein	No
chr2_613128	Potra2n2c4072	0.298052	5.63903	1.9928e-07	0.0445253	Potra2n2c4079	upstream	sp|C0LGG3|Y5182_ARATH Probable LRR receptor-like serine/threonine-protein kinase At1g51820 OS=Arabidopsis thaliana OX=3702 GN=At1g51820 PE=1 SV=1	AT5G56040-Leucine-rich receptor-like protein kinase family protein Leucine-rich receptor-like protein kinase family protein	No
chr2_644516	Potra2n2c4072	0.265135	6.59858	2.89548e-09	0.00210551	Potra2n2c4081	downstream	sp|O04195|Y2992_ARATH Uncharacterized protein At2g39920 OS=Arabidopsis thaliana OX=3702 GN=At2g39920 PE=2 SV=2	AT1G04040-HAD superfamily, subfamily IIIB acid phosphatase HAD superfamily, subfamily IIIB acid phosphatase	No
chr2_646025	Potra2n2c4072	0.265154	6.33477	9.48514e-09	0.00532589	Potra2n2c4081	downstream	sp|O04195|Y2992_ARATH Uncharacterized protein At2g39920 OS=Arabidopsis thaliana OX=3702 GN=At2g39920 PE=2 SV=2	AT1G04040-HAD superfamily, subfamily IIIB acid phosphatase HAD superfamily, subfamily IIIB acid phosphatase	No
chr2_645497	Potra2n2c4072	0.261418	6.17551	1.92634e-08	0.00907469	Potra2n2c4081	downstream	sp|O04195|Y2992_ARATH Uncharacterized protein At2g39920 OS=Arabidopsis thaliana OX=3702 GN=At2g39920 PE=2 SV=2	AT1G04040-HAD superfamily, subfamily IIIB acid phosphatase HAD superfamily, subfamily IIIB acid phosphatase	No
chr2_645595	Potra2n2c4072	0.261418	6.17551	1.92634e-08	0.00907469	Potra2n2c4081	downstream	sp|O04195|Y2992_ARATH Uncharacterized protein At2g39920 OS=Arabidopsis thaliana OX=3702 GN=At2g39920 PE=2 SV=2	AT1G04040-HAD superfamily, subfamily IIIB acid phosphatase HAD superfamily, subfamily IIIB acid phosphatase	No
chr2_644289	Potra2n2c4072	0.256796	6.15148	2.14257e-08	0.00981239	Potra2n2c4081	downstream	sp|O04195|Y2992_ARATH Uncharacterized protein At2g39920 OS=Arabidopsis thaliana OX=3702 GN=At2g39920 PE=2 SV=2	AT1G04040-HAD superfamily, subfamily IIIB acid phosphatase HAD superfamily, subfamily IIIB acid phosphatase	No
chr2_644526	Potra2n2c4072	0.248323	6.03029	3.65494e-08	0.014429	Potra2n2c4081	downstream	sp|O04195|Y2992_ARATH Uncharacterized protein At2g39920 OS=Arabidopsis thaliana OX=3702 GN=At2g39920 PE=2 SV=2	AT1G04040-HAD superfamily, subfamily IIIB acid phosphatase HAD superfamily, subfamily IIIB acid phosphatase	No
chr2_645663	Potra2n2c4072	0.256305	5.98817	4.39639e-08	0.0164402	Potra2n2c4081	downstream	sp|O04195|Y2992_ARATH Uncharacterized protein At2g39920 OS=Arabidopsis thaliana OX=3702 GN=At2g39920 PE=2 SV=2	AT1G04040-HAD superfamily, subfamily IIIB acid phosphatase HAD superfamily, subfamily IIIB acid phosphatase	No
chr2_645687	Potra2n2c4072	0.25337	5.96278	4.91307e-08	0.0177469	Potra2n2c4081	downstream	sp|O04195|Y2992_ARATH Uncharacterized protein At2g39920 OS=Arabidopsis thaliana OX=3702 GN=At2g39920 PE=2 SV=2	AT1G04040-HAD superfamily, subfamily IIIB acid phosphatase HAD superfamily, subfamily IIIB acid phosphatase	No
chr2_644399	Potra2n2c4072	0.250134	5.87555	7.1866e-08	0.023058	Potra2n2c4081	downstream	sp|O04195|Y2992_ARATH Uncharacterized protein At2g39920 OS=Arabidopsis thaliana OX=3702 GN=At2g39920 PE=2 SV=2	AT1G04040-HAD superfamily, subfamily IIIB acid phosphatase HAD superfamily, subfamily IIIB acid phosphatase	No
chr2_645842	Potra2n2c4072	0.254645	5.82209	9.06316e-08	0.0269251	Potra2n2c4081	downstream	sp|O04195|Y2992_ARATH Uncharacterized protein At2g39920 OS=Arabidopsis thaliana OX=3702 GN=At2g39920 PE=2 SV=2	AT1G04040-HAD superfamily, subfamily IIIB acid phosphatase HAD superfamily, subfamily IIIB acid phosphatase	No
chr2_643517	Potra2n2c4072	-0.222043	-5.68369	1.64586e-07	0.0395157	Potra2n2c4081	inside	sp|O04195|Y2992_ARATH Uncharacterized protein At2g39920 OS=Arabidopsis thaliana OX=3702 GN=At2g39920 PE=2 SV=2	AT1G04040-HAD superfamily, subfamily IIIB acid phosphatase HAD superfamily, subfamily IIIB acid phosphatase	No
chr2_644470	Potra2n2c4072	0.228254	5.52673	3.21451e-07	0.0594646	Potra2n2c4081	downstream	sp|O04195|Y2992_ARATH Uncharacterized protein At2g39920 OS=Arabidopsis thaliana OX=3702 GN=At2g39920 PE=2 SV=2	AT1G04040-HAD superfamily, subfamily IIIB acid phosphatase HAD superfamily, subfamily IIIB acid phosphatase	No
chr2_645584	Potra2n2c4072	0.302538	5.37526	6.08553e-07	0.0854438	Potra2n2c4081	downstream	sp|O04195|Y2992_ARATH Uncharacterized protein At2g39920 OS=Arabidopsis thaliana OX=3702 GN=At2g39920 PE=2 SV=2	AT1G04040-HAD superfamily, subfamily IIIB acid phosphatase HAD superfamily, subfamily IIIB acid phosphatase	No
chr2_646044	Potra2n2c4072	0.262571	6.35111	8.81696e-09	0.00503343	Potra2n2c4082	upstream	None available	0	No
chr2_646025	Potra2n2c4072	0.265154	6.33477	9.48514e-09	0.00532589	Potra2n2c4082	upstream	None available	0	No
chr2_646076	Potra2n2c4072	0.265154	6.33477	9.48514e-09	0.00532589	Potra2n2c4082	upstream	None available	0	No
chr2_645497	Potra2n2c4072	0.261418	6.17551	1.92634e-08	0.00907469	Potra2n2c4082	upstream	None available	0	No
chr2_645595	Potra2n2c4072	0.261418	6.17551	1.92634e-08	0.00907469	Potra2n2c4082	upstream	None available	0	No
chr2_646035	Potra2n2c4072	0.257834	6.03848	3.5258e-08	0.0140633	Potra2n2c4082	upstream	None available	0	No
chr2_645663	Potra2n2c4072	0.256305	5.98817	4.39639e-08	0.0164402	Potra2n2c4082	upstream	None available	0	No
chr2_645687	Potra2n2c4072	0.25337	5.96278	4.91307e-08	0.0177469	Potra2n2c4082	upstream	None available	0	No
chr2_645842	Potra2n2c4072	0.254645	5.82209	9.06316e-08	0.0269251	Potra2n2c4082	upstream	None available	0	No
chr2_646515	Potra2n2c4072	-0.252273	-5.70225	1.51982e-07	0.0375944	Potra2n2c4082	upstream	None available	0	No
chr2_647809	Potra2n2c4072	0.252653	5.59759	2.37845e-07	0.049595	Potra2n2c4082	inside	None available	0	No
chr2_645584	Potra2n2c4072	0.302538	5.37526	6.08553e-07	0.0854438	Potra2n2c4082	upstream	None available	0	No
chr2_1335228	Potra2n2c4160	-0.241963	-6.31419	1.03982e-08	0.00571352	Potra2n2c4160	downstream	sp|P32901|PTR2_YEAST Peptide transporter PTR2 OS=Saccharomyces cerevisiae (strain ATCC 204508 / S288c) OX=559292 GN=PTR2 PE=1 SV=2	AT3G25280-Major facilitator superfamily protein Major facilitator superfamily protein	No
chr3_8774129	Potra2n3c7503	1.13112	6.07855	2.95606e-08	0.012394	Potra2n3c7500	downstream	sp|Q96SU4|OSBL9_HUMAN Oxysterol-binding protein-related protein 9 OS=Homo sapiens OX=9606 GN=OSBPL9 PE=1 SV=2	AT4G22540-OSBP(oxysterol binding protein)-related protein 2A OSBP(oxysterol binding protein)-related protein 2A	No
chr3_8773930	Potra2n3c7503	1.08398	5.77033	1.13366e-07	0.0311574	Potra2n3c7500	downstream	sp|Q96SU4|OSBL9_HUMAN Oxysterol-binding protein-related protein 9 OS=Homo sapiens OX=9606 GN=OSBPL9 PE=1 SV=2	AT4G22540-OSBP(oxysterol binding protein)-related protein 2A OSBP(oxysterol binding protein)-related protein 2A	No
chr3_8779643	Potra2n3c7503	1.33457	14.1527	1.66627e-24	4.7594e-17	Potra2n3c7503	downstream	sp|B8NI27|IMQJ_ASPFN Peptide transporter imqJ OS=Aspergillus flavus (strain ATCC 200026 / FGSC A1120 / NRRL 3357 / JCM 12722 / SRRC 167) OX=332952 GN=imqJ PE=2 SV=1	AT1G12110-nitrate transporter 1.1 nitrate transporter 1.1	No
chr3_8779589	Potra2n3c7503	1.33932	13.5704	2.1722e-23	4.8209e-16	Potra2n3c7503	downstream	sp|B8NI27|IMQJ_ASPFN Peptide transporter imqJ OS=Aspergillus flavus (strain ATCC 200026 / FGSC A1120 / NRRL 3357 / JCM 12722 / SRRC 167) OX=332952 GN=imqJ PE=2 SV=1	AT1G12110-nitrate transporter 1.1 nitrate transporter 1.1	No
chr3_8780147	Potra2n3c7503	1.30747	13.1255	1.5879e-22	2.97806e-15	Potra2n3c7503	downstream	sp|B8NI27|IMQJ_ASPFN Peptide transporter imqJ OS=Aspergillus flavus (strain ATCC 200026 / FGSC A1120 / NRRL 3357 / JCM 12722 / SRRC 167) OX=332952 GN=imqJ PE=2 SV=1	AT1G12110-nitrate transporter 1.1 nitrate transporter 1.1	No
chr3_8779414	Potra2n3c7503	1.28154	12.5357	2.29473e-21	3.35673e-14	Potra2n3c7503	downstream	sp|B8NI27|IMQJ_ASPFN Peptide transporter imqJ OS=Aspergillus flavus (strain ATCC 200026 / FGSC A1120 / NRRL 3357 / JCM 12722 / SRRC 167) OX=332952 GN=imqJ PE=2 SV=1	AT1G12110-nitrate transporter 1.1 nitrate transporter 1.1	No
chr3_8779428	Potra2n3c7503	1.28154	12.5357	2.29473e-21	3.35673e-14	Potra2n3c7503	downstream	sp|B8NI27|IMQJ_ASPFN Peptide transporter imqJ OS=Aspergillus flavus (strain ATCC 200026 / FGSC A1120 / NRRL 3357 / JCM 12722 / SRRC 167) OX=332952 GN=imqJ PE=2 SV=1	AT1G12110-nitrate transporter 1.1 nitrate transporter 1.1	No
chr3_8779556	Potra2n3c7503	1.31988	12.3836	4.59714e-21	6.36286e-14	Potra2n3c7503	downstream	sp|B8NI27|IMQJ_ASPFN Peptide transporter imqJ OS=Aspergillus flavus (strain ATCC 200026 / FGSC A1120 / NRRL 3357 / JCM 12722 / SRRC 167) OX=332952 GN=imqJ PE=2 SV=1	AT1G12110-nitrate transporter 1.1 nitrate transporter 1.1	No
chr3_8779881	Potra2n3c7503	1.23879	12.0843	1.81671e-20	2.24747e-13	Potra2n3c7503	downstream	sp|B8NI27|IMQJ_ASPFN Peptide transporter imqJ OS=Aspergillus flavus (strain ATCC 200026 / FGSC A1120 / NRRL 3357 / JCM 12722 / SRRC 167) OX=332952 GN=imqJ PE=2 SV=1	AT1G12110-nitrate transporter 1.1 nitrate transporter 1.1	No
chr3_8780108	Potra2n3c7503	1.26186	11.9104	4.05422e-20	4.66134e-13	Potra2n3c7503	downstream	sp|B8NI27|IMQJ_ASPFN Peptide transporter imqJ OS=Aspergillus flavus (strain ATCC 200026 / FGSC A1120 / NRRL 3357 / JCM 12722 / SRRC 167) OX=332952 GN=imqJ PE=2 SV=1	AT1G12110-nitrate transporter 1.1 nitrate transporter 1.1	No
chr3_8779260	Potra2n3c7503	1.19017	11.854	5.26121e-20	5.9363e-13	Potra2n3c7503	downstream	sp|B8NI27|IMQJ_ASPFN Peptide transporter imqJ OS=Aspergillus flavus (strain ATCC 200026 / FGSC A1120 / NRRL 3357 / JCM 12722 / SRRC 167) OX=332952 GN=imqJ PE=2 SV=1	AT1G12110-nitrate transporter 1.1 nitrate transporter 1.1	No
chr3_8779561	Potra2n3c7503	1.30512	11.6752	1.20546e-19	1.24912e-12	Potra2n3c7503	downstream	sp|B8NI27|IMQJ_ASPFN Peptide transporter imqJ OS=Aspergillus flavus (strain ATCC 200026 / FGSC A1120 / NRRL 3357 / JCM 12722 / SRRC 167) OX=332952 GN=imqJ PE=2 SV=1	AT1G12110-nitrate transporter 1.1 nitrate transporter 1.1	No
chr3_8779808	Potra2n3c7503	1.23075	11.2087	1.06236e-18	8.99725e-12	Potra2n3c7503	downstream	sp|B8NI27|IMQJ_ASPFN Peptide transporter imqJ OS=Aspergillus flavus (strain ATCC 200026 / FGSC A1120 / NRRL 3357 / JCM 12722 / SRRC 167) OX=332952 GN=imqJ PE=2 SV=1	AT1G12110-nitrate transporter 1.1 nitrate transporter 1.1	No
chr3_8778408	Potra2n3c7503	1.16009	10.7076	1.12022e-17	7.5701e-11	Potra2n3c7503	downstream	sp|B8NI27|IMQJ_ASPFN Peptide transporter imqJ OS=Aspergillus flavus (strain ATCC 200026 / FGSC A1120 / NRRL 3357 / JCM 12722 / SRRC 167) OX=332952 GN=imqJ PE=2 SV=1	AT1G12110-nitrate transporter 1.1 nitrate transporter 1.1	No
chr3_8778417	Potra2n3c7503	1.16009	10.7076	1.12022e-17	7.5701e-11	Potra2n3c7503	downstream	sp|B8NI27|IMQJ_ASPFN Peptide transporter imqJ OS=Aspergillus flavus (strain ATCC 200026 / FGSC A1120 / NRRL 3357 / JCM 12722 / SRRC 167) OX=332952 GN=imqJ PE=2 SV=1	AT1G12110-nitrate transporter 1.1 nitrate transporter 1.1	No
chr3_8778986	Potra2n3c7503	1.11682	10.0024	3.16566e-16	1.56008e-09	Potra2n3c7503	downstream	sp|B8NI27|IMQJ_ASPFN Peptide transporter imqJ OS=Aspergillus flavus (strain ATCC 200026 / FGSC A1120 / NRRL 3357 / JCM 12722 / SRRC 167) OX=332952 GN=imqJ PE=2 SV=1	AT1G12110-nitrate transporter 1.1 nitrate transporter 1.1	No
chr3_8779012	Potra2n3c7503	1.07404	9.52164	3.12291e-15	1.22796e-08	Potra2n3c7503	downstream	sp|B8NI27|IMQJ_ASPFN Peptide transporter imqJ OS=Aspergillus flavus (strain ATCC 200026 / FGSC A1120 / NRRL 3357 / JCM 12722 / SRRC 167) OX=332952 GN=imqJ PE=2 SV=1	AT1G12110-nitrate transporter 1.1 nitrate transporter 1.1	No
chr3_8779017	Potra2n3c7503	1.07404	9.52164	3.12291e-15	1.22796e-08	Potra2n3c7503	downstream	sp|B8NI27|IMQJ_ASPFN Peptide transporter imqJ OS=Aspergillus flavus (strain ATCC 200026 / FGSC A1120 / NRRL 3357 / JCM 12722 / SRRC 167) OX=332952 GN=imqJ PE=2 SV=1	AT1G12110-nitrate transporter 1.1 nitrate transporter 1.1	No
chr3_8779027	Potra2n3c7503	1.07747	9.50737	3.34276e-15	1.30689e-08	Potra2n3c7503	downstream	sp|B8NI27|IMQJ_ASPFN Peptide transporter imqJ OS=Aspergillus flavus (strain ATCC 200026 / FGSC A1120 / NRRL 3357 / JCM 12722 / SRRC 167) OX=332952 GN=imqJ PE=2 SV=1	AT1G12110-nitrate transporter 1.1 nitrate transporter 1.1	No
chr3_8778090	Potra2n3c7503	1.08793	8.97978	4.13674e-14	1.25752e-07	Potra2n3c7503	inside	sp|B8NI27|IMQJ_ASPFN Peptide transporter imqJ OS=Aspergillus flavus (strain ATCC 200026 / FGSC A1120 / NRRL 3357 / JCM 12722 / SRRC 167) OX=332952 GN=imqJ PE=2 SV=1	AT1G12110-nitrate transporter 1.1 nitrate transporter 1.1	No
chr3_8778091	Potra2n3c7503	1.08793	8.97978	4.13674e-14	1.25752e-07	Potra2n3c7503	inside	sp|B8NI27|IMQJ_ASPFN Peptide transporter imqJ OS=Aspergillus flavus (strain ATCC 200026 / FGSC A1120 / NRRL 3357 / JCM 12722 / SRRC 167) OX=332952 GN=imqJ PE=2 SV=1	AT1G12110-nitrate transporter 1.1 nitrate transporter 1.1	No
chr3_8778087	Potra2n3c7503	1.08182	8.75076	1.23191e-13	3.35971e-07	Potra2n3c7503	inside	sp|B8NI27|IMQJ_ASPFN Peptide transporter imqJ OS=Aspergillus flavus (strain ATCC 200026 / FGSC A1120 / NRRL 3357 / JCM 12722 / SRRC 167) OX=332952 GN=imqJ PE=2 SV=1	AT1G12110-nitrate transporter 1.1 nitrate transporter 1.1	No
chr3_8778025	Potra2n3c7503	1.01448	8.42714	5.74284e-13	1.33708e-06	Potra2n3c7503	inside	sp|B8NI27|IMQJ_ASPFN Peptide transporter imqJ OS=Aspergillus flavus (strain ATCC 200026 / FGSC A1120 / NRRL 3357 / JCM 12722 / SRRC 167) OX=332952 GN=imqJ PE=2 SV=1	AT1G12110-nitrate transporter 1.1 nitrate transporter 1.1	No
chr3_8778150	Potra2n3c7503	1.02238	7.73001	1.5501e-11	2.48223e-05	Potra2n3c7503	inside	sp|B8NI27|IMQJ_ASPFN Peptide transporter imqJ OS=Aspergillus flavus (strain ATCC 200026 / FGSC A1120 / NRRL 3357 / JCM 12722 / SRRC 167) OX=332952 GN=imqJ PE=2 SV=1	AT1G12110-nitrate transporter 1.1 nitrate transporter 1.1	No
chr3_8778161	Potra2n3c7503	1.02238	7.73001	1.5501e-11	2.48223e-05	Potra2n3c7503	inside	sp|B8NI27|IMQJ_ASPFN Peptide transporter imqJ OS=Aspergillus flavus (strain ATCC 200026 / FGSC A1120 / NRRL 3357 / JCM 12722 / SRRC 167) OX=332952 GN=imqJ PE=2 SV=1	AT1G12110-nitrate transporter 1.1 nitrate transporter 1.1	No
chr3_8778163	Potra2n3c7503	1.02238	7.73001	1.5501e-11	2.48223e-05	Potra2n3c7503	inside	sp|B8NI27|IMQJ_ASPFN Peptide transporter imqJ OS=Aspergillus flavus (strain ATCC 200026 / FGSC A1120 / NRRL 3357 / JCM 12722 / SRRC 167) OX=332952 GN=imqJ PE=2 SV=1	AT1G12110-nitrate transporter 1.1 nitrate transporter 1.1	No
chr3_8778147	Potra2n3c7503	1.02523	7.61686	2.63603e-11	3.95628e-05	Potra2n3c7503	inside	sp|B8NI27|IMQJ_ASPFN Peptide transporter imqJ OS=Aspergillus flavus (strain ATCC 200026 / FGSC A1120 / NRRL 3357 / JCM 12722 / SRRC 167) OX=332952 GN=imqJ PE=2 SV=1	AT1G12110-nitrate transporter 1.1 nitrate transporter 1.1	No
chr3_8776218	Potra2n3c7503	0.979037	6.50213	4.47608e-09	0.00296902	Potra2n3c7503	inside	sp|B8NI27|IMQJ_ASPFN Peptide transporter imqJ OS=Aspergillus flavus (strain ATCC 200026 / FGSC A1120 / NRRL 3357 / JCM 12722 / SRRC 167) OX=332952 GN=imqJ PE=2 SV=1	AT1G12110-nitrate transporter 1.1 nitrate transporter 1.1	No
chr3_8774129	Potra2n3c7503	1.13112	6.07855	2.95606e-08	0.012394	Potra2n3c7503	upstream	sp|B8NI27|IMQJ_ASPFN Peptide transporter imqJ OS=Aspergillus flavus (strain ATCC 200026 / FGSC A1120 / NRRL 3357 / JCM 12722 / SRRC 167) OX=332952 GN=imqJ PE=2 SV=1	AT1G12110-nitrate transporter 1.1 nitrate transporter 1.1	No
chr3_8778932	Potra2n3c7503	0.843867	5.80433	9.78756e-08	0.0283245	Potra2n3c7503	downstream	sp|B8NI27|IMQJ_ASPFN Peptide transporter imqJ OS=Aspergillus flavus (strain ATCC 200026 / FGSC A1120 / NRRL 3357 / JCM 12722 / SRRC 167) OX=332952 GN=imqJ PE=2 SV=1	AT1G12110-nitrate transporter 1.1 nitrate transporter 1.1	No
chr3_8773930	Potra2n3c7503	1.08398	5.77033	1.13366e-07	0.0311574	Potra2n3c7503	upstream	sp|B8NI27|IMQJ_ASPFN Peptide transporter imqJ OS=Aspergillus flavus (strain ATCC 200026 / FGSC A1120 / NRRL 3357 / JCM 12722 / SRRC 167) OX=332952 GN=imqJ PE=2 SV=1	AT1G12110-nitrate transporter 1.1 nitrate transporter 1.1	No
chr3_8789302	Potra2n3c7503	-1.01142	-8.52918	3.53613e-13	8.68002e-07	Potra2n3c7504	upstream	sp|P24337|HPSE_SOYBN Hydrophobic seed protein OS=Glycine max OX=3847 PE=1 SV=1	AT1G62510-Bifunctional inhibitor/lipid-transfer protein/seed storage 2S albumin superfamily protein Bifunctional inhibitor/lipid-transfer protein/seed storage 2S albumin superfamily protein	No
chr3_8789701	Potra2n3c7503	-0.956166	-6.96843	5.35636e-10	0.00052697	Potra2n3c7504	upstream	sp|P24337|HPSE_SOYBN Hydrophobic seed protein OS=Glycine max OX=3847 PE=1 SV=1	AT1G62510-Bifunctional inhibitor/lipid-transfer protein/seed storage 2S albumin superfamily protein Bifunctional inhibitor/lipid-transfer protein/seed storage 2S albumin superfamily protein	No
chr3_8792603	Potra2n3c7503	-0.977702	-6.45472	5.54053e-09	0.00350899	Potra2n3c7504	downstream	sp|P24337|HPSE_SOYBN Hydrophobic seed protein OS=Glycine max OX=3847 PE=1 SV=1	AT1G62510-Bifunctional inhibitor/lipid-transfer protein/seed storage 2S albumin superfamily protein Bifunctional inhibitor/lipid-transfer protein/seed storage 2S albumin superfamily protein	No
chr3_8790472	Potra2n3c7503	-0.812058	-6.13334	2.3214e-08	0.0103965	Potra2n3c7504	upstream	sp|P24337|HPSE_SOYBN Hydrophobic seed protein OS=Glycine max OX=3847 PE=1 SV=1	AT1G62510-Bifunctional inhibitor/lipid-transfer protein/seed storage 2S albumin superfamily protein Bifunctional inhibitor/lipid-transfer protein/seed storage 2S albumin superfamily protein	No
chr3_8793107	Potra2n3c7503	-0.88377	-5.77021	1.13424e-07	0.0311674	Potra2n3c7504	downstream	sp|P24337|HPSE_SOYBN Hydrophobic seed protein OS=Glycine max OX=3847 PE=1 SV=1	AT1G62510-Bifunctional inhibitor/lipid-transfer protein/seed storage 2S albumin superfamily protein Bifunctional inhibitor/lipid-transfer protein/seed storage 2S albumin superfamily protein	No
chr3_8793539	Potra2n3c7503	-0.87462	-5.69637	1.55873e-07	0.0381991	Potra2n3c7504	downstream	sp|P24337|HPSE_SOYBN Hydrophobic seed protein OS=Glycine max OX=3847 PE=1 SV=1	AT1G62510-Bifunctional inhibitor/lipid-transfer protein/seed storage 2S albumin superfamily protein Bifunctional inhibitor/lipid-transfer protein/seed storage 2S albumin superfamily protein	No
chr3_8793300	Potra2n3c7503	-0.868706	-5.48728	3.79871e-07	0.0655192	Potra2n3c7504	downstream	sp|P24337|HPSE_SOYBN Hydrophobic seed protein OS=Glycine max OX=3847 PE=1 SV=1	AT1G62510-Bifunctional inhibitor/lipid-transfer protein/seed storage 2S albumin superfamily protein Bifunctional inhibitor/lipid-transfer protein/seed storage 2S albumin superfamily protein	No
chr3_8793460	Potra2n3c7503	-0.868706	-5.48728	3.79871e-07	0.0655192	Potra2n3c7504	downstream	sp|P24337|HPSE_SOYBN Hydrophobic seed protein OS=Glycine max OX=3847 PE=1 SV=1	AT1G62510-Bifunctional inhibitor/lipid-transfer protein/seed storage 2S albumin superfamily protein Bifunctional inhibitor/lipid-transfer protein/seed storage 2S albumin superfamily protein	No
chr3_8793132	Potra2n3c7503	-0.814804	-5.39906	5.50756e-07	0.0808972	Potra2n3c7504	downstream	sp|P24337|HPSE_SOYBN Hydrophobic seed protein OS=Glycine max OX=3847 PE=1 SV=1	AT1G62510-Bifunctional inhibitor/lipid-transfer protein/seed storage 2S albumin superfamily protein Bifunctional inhibitor/lipid-transfer protein/seed storage 2S albumin superfamily protein	No
chr3_8792714	Potra2n3c7503	-0.877279	-5.39808	5.53039e-07	0.081069	Potra2n3c7504	downstream	sp|P24337|HPSE_SOYBN Hydrophobic seed protein OS=Glycine max OX=3847 PE=1 SV=1	AT1G62510-Bifunctional inhibitor/lipid-transfer protein/seed storage 2S albumin superfamily protein Bifunctional inhibitor/lipid-transfer protein/seed storage 2S albumin superfamily protein	No
chr3_8793019	Potra2n3c7503	-0.877279	-5.39808	5.53039e-07	0.081069	Potra2n3c7504	downstream	sp|P24337|HPSE_SOYBN Hydrophobic seed protein OS=Glycine max OX=3847 PE=1 SV=1	AT1G62510-Bifunctional inhibitor/lipid-transfer protein/seed storage 2S albumin superfamily protein Bifunctional inhibitor/lipid-transfer protein/seed storage 2S albumin superfamily protein	No
chr6_16471929	Potra2n6c14487	-0.441438	-5.91775	5.9805e-08	0.0203401	Potra2n6c14487	inside	sp|P46030|PTR2_CANAX Peptide transporter PTR2 OS=Candida albicans OX=5476 GN=PTR2 PE=3 SV=1	AT3G54140-peptide transporter 1 peptide transporter 1	No
chr8_2419494	Potra2n8c17009	-0.753494	-6.11107	2.56125e-08	0.0111648	Potra2n8c17009	inside	sp|Q8WMX5|S15A1_CANLF Solute carrier family 15 member 1 OS=Canis lupus familiaris OX=9615 GN=SLC15A1 PE=2 SV=2	AT3G45660-Major facilitator superfamily protein Major facilitator superfamily protein	No
chr8_2418379	Potra2n8c17009	-0.760173	-6.0613	3.18927e-08	0.0130947	Potra2n8c17009	inside	sp|Q8WMX5|S15A1_CANLF Solute carrier family 15 member 1 OS=Canis lupus familiaris OX=9615 GN=SLC15A1 PE=2 SV=2	AT3G45660-Major facilitator superfamily protein Major facilitator superfamily protein	No
chr8_2418986	Potra2n8c17009	-0.726615	-5.7859	1.05995e-07	0.0298324	Potra2n8c17009	inside	sp|Q8WMX5|S15A1_CANLF Solute carrier family 15 member 1 OS=Canis lupus familiaris OX=9615 GN=SLC15A1 PE=2 SV=2	AT3G45660-Major facilitator superfamily protein Major facilitator superfamily protein	No
chr8_2418016	Potra2n8c17009	-0.730344	-5.61426	2.21523e-07	0.0474967	Potra2n8c17009	inside	sp|Q8WMX5|S15A1_CANLF Solute carrier family 15 member 1 OS=Canis lupus familiaris OX=9615 GN=SLC15A1 PE=2 SV=2	AT3G45660-Major facilitator superfamily protein Major facilitator superfamily protein	No
chr8_2421845	Potra2n8c17009	-0.754801	-5.26505	9.63351e-07	0.108916	Potra2n8c17009	inside	sp|Q8WMX5|S15A1_CANLF Solute carrier family 15 member 1 OS=Canis lupus familiaris OX=9615 GN=SLC15A1 PE=2 SV=2	AT3G45660-Major facilitator superfamily protein Major facilitator superfamily protein	No
chr8_2441256	Potra2n8c17009	-0.82916	-5.99468	4.27279e-08	0.0161141	Potra2n8c17012	inside	sp|Q9ZWA2|ERF77_ARATH Ethylene-responsive transcription factor 10 OS=Arabidopsis thaliana OX=3702 GN=ERF10 PE=2 SV=1	AT2G28550-related to AP2.7 related to AP2.7	AP2-EREBP
chr8_2440083	Potra2n8c17009	-0.871926	-5.94705	5.26265e-08	0.0186154	Potra2n8c17012	inside	sp|Q9ZWA2|ERF77_ARATH Ethylene-responsive transcription factor 10 OS=Arabidopsis thaliana OX=3702 GN=ERF10 PE=2 SV=1	AT2G28550-related to AP2.7 related to AP2.7	AP2-EREBP
chr8_2439657	Potra2n8c17009	-0.723344	-5.30472	8.16938e-07	0.100017	Potra2n8c17012	inside	sp|Q9ZWA2|ERF77_ARATH Ethylene-responsive transcription factor 10 OS=Arabidopsis thaliana OX=3702 GN=ERF10 PE=2 SV=1	AT2G28550-related to AP2.7 related to AP2.7	AP2-EREBP
chr8_2439801	Potra2n8c17009	-0.723344	-5.30472	8.16938e-07	0.100017	Potra2n8c17012	inside	sp|Q9ZWA2|ERF77_ARATH Ethylene-responsive transcription factor 10 OS=Arabidopsis thaliana OX=3702 GN=ERF10 PE=2 SV=1	AT2G28550-related to AP2.7 related to AP2.7	AP2-EREBP
chr8_2438619	Potra2n8c17009	-0.722065	-5.28927	8.71178e-07	0.103459	Potra2n8c17012	inside	sp|Q9ZWA2|ERF77_ARATH Ethylene-responsive transcription factor 10 OS=Arabidopsis thaliana OX=3702 GN=ERF10 PE=2 SV=1	AT2G28550-related to AP2.7 related to AP2.7	AP2-EREBP
chr8_3453935	Potra2n8c17164	0.354939	5.3658	6.33131e-07	0.0873308	Potra2n8c17157	inside	sp|Q9LZM7|PR1A1_ARATH PRA1 family protein A1 OS=Arabidopsis thaliana OX=3702 GN=PRA1A1 PE=2 SV=1	AT3G11397-prenylated RAB acceptor 1.A3 prenylated RAB acceptor 1.A3	No
chr8_3466244	Potra2n8c17164	-0.258651	-6.53266	3.90033e-09	0.00266634	Potra2n8c17159	downstream	sp|Q89AT2|FOLC_BUCBP Dihydrofolate synthase/folylpolyglutamate synthase OS=Buchnera aphidicola subsp. Baizongia pistaciae (strain Bp) OX=224915 GN=folC PE=3 SV=1	AT5G05980-DHFS-FPGS homolog B DHFS-FPGS homolog B	No
chr8_3466869	Potra2n8c17164	0.246372	6.03615	3.56203e-08	0.0141673	Potra2n8c17159	downstream	sp|Q89AT2|FOLC_BUCBP Dihydrofolate synthase/folylpolyglutamate synthase OS=Buchnera aphidicola subsp. Baizongia pistaciae (strain Bp) OX=224915 GN=folC PE=3 SV=1	AT5G05980-DHFS-FPGS homolog B DHFS-FPGS homolog B	No
chr8_3467745	Potra2n8c17164	-0.236231	-5.94388	5.33596e-08	0.0187942	Potra2n8c17159	downstream	sp|Q89AT2|FOLC_BUCBP Dihydrofolate synthase/folylpolyglutamate synthase OS=Buchnera aphidicola subsp. Baizongia pistaciae (strain Bp) OX=224915 GN=folC PE=3 SV=1	AT5G05980-DHFS-FPGS homolog B DHFS-FPGS homolog B	No
chr8_3467752	Potra2n8c17164	-0.236231	-5.94388	5.33596e-08	0.0187942	Potra2n8c17159	downstream	sp|Q89AT2|FOLC_BUCBP Dihydrofolate synthase/folylpolyglutamate synthase OS=Buchnera aphidicola subsp. Baizongia pistaciae (strain Bp) OX=224915 GN=folC PE=3 SV=1	AT5G05980-DHFS-FPGS homolog B DHFS-FPGS homolog B	No
chr8_3467759	Potra2n8c17164	-0.236231	-5.94388	5.33596e-08	0.0187942	Potra2n8c17159	downstream	sp|Q89AT2|FOLC_BUCBP Dihydrofolate synthase/folylpolyglutamate synthase OS=Buchnera aphidicola subsp. Baizongia pistaciae (strain Bp) OX=224915 GN=folC PE=3 SV=1	AT5G05980-DHFS-FPGS homolog B DHFS-FPGS homolog B	No
chr8_3467764	Potra2n8c17164	-0.236231	-5.94388	5.33596e-08	0.0187942	Potra2n8c17159	downstream	sp|Q89AT2|FOLC_BUCBP Dihydrofolate synthase/folylpolyglutamate synthase OS=Buchnera aphidicola subsp. Baizongia pistaciae (strain Bp) OX=224915 GN=folC PE=3 SV=1	AT5G05980-DHFS-FPGS homolog B DHFS-FPGS homolog B	No
chr8_3466943	Potra2n8c17164	0.230653	5.89615	6.57053e-08	0.0216847	Potra2n8c17159	downstream	sp|Q89AT2|FOLC_BUCBP Dihydrofolate synthase/folylpolyglutamate synthase OS=Buchnera aphidicola subsp. Baizongia pistaciae (strain Bp) OX=224915 GN=folC PE=3 SV=1	AT5G05980-DHFS-FPGS homolog B DHFS-FPGS homolog B	No
chr8_3466964	Potra2n8c17164	0.230653	5.89615	6.57053e-08	0.0216847	Potra2n8c17159	downstream	sp|Q89AT2|FOLC_BUCBP Dihydrofolate synthase/folylpolyglutamate synthase OS=Buchnera aphidicola subsp. Baizongia pistaciae (strain Bp) OX=224915 GN=folC PE=3 SV=1	AT5G05980-DHFS-FPGS homolog B DHFS-FPGS homolog B	No
chr8_3466968	Potra2n8c17164	0.230653	5.89615	6.57053e-08	0.0216847	Potra2n8c17159	downstream	sp|Q89AT2|FOLC_BUCBP Dihydrofolate synthase/folylpolyglutamate synthase OS=Buchnera aphidicola subsp. Baizongia pistaciae (strain Bp) OX=224915 GN=folC PE=3 SV=1	AT5G05980-DHFS-FPGS homolog B DHFS-FPGS homolog B	No
chr8_3466038	Potra2n8c17164	-0.234918	-5.84602	8.16989e-08	0.0251243	Potra2n8c17159	inside	sp|Q89AT2|FOLC_BUCBP Dihydrofolate synthase/folylpolyglutamate synthase OS=Buchnera aphidicola subsp. Baizongia pistaciae (strain Bp) OX=224915 GN=folC PE=3 SV=1	AT5G05980-DHFS-FPGS homolog B DHFS-FPGS homolog B	No
chr8_3467365	Potra2n8c17164	-0.23495	-5.83416	8.60117e-08	0.0259961	Potra2n8c17159	downstream	sp|Q89AT2|FOLC_BUCBP Dihydrofolate synthase/folylpolyglutamate synthase OS=Buchnera aphidicola subsp. Baizongia pistaciae (strain Bp) OX=224915 GN=folC PE=3 SV=1	AT5G05980-DHFS-FPGS homolog B DHFS-FPGS homolog B	No
chr8_3467404	Potra2n8c17164	-0.23495	-5.83416	8.60117e-08	0.0259961	Potra2n8c17159	downstream	sp|Q89AT2|FOLC_BUCBP Dihydrofolate synthase/folylpolyglutamate synthase OS=Buchnera aphidicola subsp. Baizongia pistaciae (strain Bp) OX=224915 GN=folC PE=3 SV=1	AT5G05980-DHFS-FPGS homolog B DHFS-FPGS homolog B	No
chr8_3467856	Potra2n8c17164	-0.229601	-5.79339	1.02618e-07	0.0292157	Potra2n8c17159	downstream	sp|Q89AT2|FOLC_BUCBP Dihydrofolate synthase/folylpolyglutamate synthase OS=Buchnera aphidicola subsp. Baizongia pistaciae (strain Bp) OX=224915 GN=folC PE=3 SV=1	AT5G05980-DHFS-FPGS homolog B DHFS-FPGS homolog B	No
chr8_3467232	Potra2n8c17164	-0.229268	-5.70331	1.51295e-07	0.0374823	Potra2n8c17159	downstream	sp|Q89AT2|FOLC_BUCBP Dihydrofolate synthase/folylpolyglutamate synthase OS=Buchnera aphidicola subsp. Baizongia pistaciae (strain Bp) OX=224915 GN=folC PE=3 SV=1	AT5G05980-DHFS-FPGS homolog B DHFS-FPGS homolog B	No
chr8_3467234	Potra2n8c17164	-0.229268	-5.70331	1.51295e-07	0.0374823	Potra2n8c17159	downstream	sp|Q89AT2|FOLC_BUCBP Dihydrofolate synthase/folylpolyglutamate synthase OS=Buchnera aphidicola subsp. Baizongia pistaciae (strain Bp) OX=224915 GN=folC PE=3 SV=1	AT5G05980-DHFS-FPGS homolog B DHFS-FPGS homolog B	No
chr8_3467309	Potra2n8c17164	-0.22833	-5.68679	1.62416e-07	0.039195	Potra2n8c17159	downstream	sp|Q89AT2|FOLC_BUCBP Dihydrofolate synthase/folylpolyglutamate synthase OS=Buchnera aphidicola subsp. Baizongia pistaciae (strain Bp) OX=224915 GN=folC PE=3 SV=1	AT5G05980-DHFS-FPGS homolog B DHFS-FPGS homolog B	No
chr8_3467436	Potra2n8c17164	0.227943	5.5794	2.57005e-07	0.0519868	Potra2n8c17159	downstream	sp|Q89AT2|FOLC_BUCBP Dihydrofolate synthase/folylpolyglutamate synthase OS=Buchnera aphidicola subsp. Baizongia pistaciae (strain Bp) OX=224915 GN=folC PE=3 SV=1	AT5G05980-DHFS-FPGS homolog B DHFS-FPGS homolog B	No
chr8_3466719	Potra2n8c17164	0.218515	5.57047	2.6696e-07	0.053204	Potra2n8c17159	downstream	sp|Q89AT2|FOLC_BUCBP Dihydrofolate synthase/folylpolyglutamate synthase OS=Buchnera aphidicola subsp. Baizongia pistaciae (strain Bp) OX=224915 GN=folC PE=3 SV=1	AT5G05980-DHFS-FPGS homolog B DHFS-FPGS homolog B	No
chr8_3466684	Potra2n8c17164	0.224878	5.56175	2.77049e-07	0.0544111	Potra2n8c17159	downstream	sp|Q89AT2|FOLC_BUCBP Dihydrofolate synthase/folylpolyglutamate synthase OS=Buchnera aphidicola subsp. Baizongia pistaciae (strain Bp) OX=224915 GN=folC PE=3 SV=1	AT5G05980-DHFS-FPGS homolog B DHFS-FPGS homolog B	No
chr8_3466896	Potra2n8c17164	0.307668	5.49093	3.74049e-07	0.0649249	Potra2n8c17159	downstream	sp|Q89AT2|FOLC_BUCBP Dihydrofolate synthase/folylpolyglutamate synthase OS=Buchnera aphidicola subsp. Baizongia pistaciae (strain Bp) OX=224915 GN=folC PE=3 SV=1	AT5G05980-DHFS-FPGS homolog B DHFS-FPGS homolog B	No
chr8_3467647	Potra2n8c17164	-0.21149	-5.30927	8.01604e-07	0.0990122	Potra2n8c17159	downstream	sp|Q89AT2|FOLC_BUCBP Dihydrofolate synthase/folylpolyglutamate synthase OS=Buchnera aphidicola subsp. Baizongia pistaciae (strain Bp) OX=224915 GN=folC PE=3 SV=1	AT5G05980-DHFS-FPGS homolog B DHFS-FPGS homolog B	No
chr8_3467677	Potra2n8c17164	0.211767	5.30271	8.23811e-07	0.100459	Potra2n8c17159	downstream	sp|Q89AT2|FOLC_BUCBP Dihydrofolate synthase/folylpolyglutamate synthase OS=Buchnera aphidicola subsp. Baizongia pistaciae (strain Bp) OX=224915 GN=folC PE=3 SV=1	AT5G05980-DHFS-FPGS homolog B DHFS-FPGS homolog B	No
chr8_3467687	Potra2n8c17164	0.211767	5.30271	8.23811e-07	0.100459	Potra2n8c17159	downstream	sp|Q89AT2|FOLC_BUCBP Dihydrofolate synthase/folylpolyglutamate synthase OS=Buchnera aphidicola subsp. Baizongia pistaciae (strain Bp) OX=224915 GN=folC PE=3 SV=1	AT5G05980-DHFS-FPGS homolog B DHFS-FPGS homolog B	No
chr8_3467697	Potra2n8c17164	0.211767	5.30271	8.23811e-07	0.100459	Potra2n8c17159	downstream	sp|Q89AT2|FOLC_BUCBP Dihydrofolate synthase/folylpolyglutamate synthase OS=Buchnera aphidicola subsp. Baizongia pistaciae (strain Bp) OX=224915 GN=folC PE=3 SV=1	AT5G05980-DHFS-FPGS homolog B DHFS-FPGS homolog B	No
chr8_3466244	Potra2n8c17164	-0.258651	-6.53266	3.90033e-09	0.00266634	Potra2n8c17160	upstream	sp|Q54SD4|RBBD_DICDI Probable histone-binding protein rbbD OS=Dictyostelium discoideum OX=44689 GN=rbbD PE=3 SV=1	AT5G05970-Transducin/WD40 repeat-like superfamily protein Transducin/WD40 repeat-like superfamily protein	WD40-like
chr8_3473769	Potra2n8c17164	0.275337	6.31052	1.05697e-08	0.00578703	Potra2n8c17160	inside	sp|Q54SD4|RBBD_DICDI Probable histone-binding protein rbbD OS=Dictyostelium discoideum OX=44689 GN=rbbD PE=3 SV=1	AT5G05970-Transducin/WD40 repeat-like superfamily protein Transducin/WD40 repeat-like superfamily protein	WD40-like
chr8_3466869	Potra2n8c17164	0.246372	6.03615	3.56203e-08	0.0141673	Potra2n8c17160	upstream	sp|Q54SD4|RBBD_DICDI Probable histone-binding protein rbbD OS=Dictyostelium discoideum OX=44689 GN=rbbD PE=3 SV=1	AT5G05970-Transducin/WD40 repeat-like superfamily protein Transducin/WD40 repeat-like superfamily protein	WD40-like
chr8_3467745	Potra2n8c17164	-0.236231	-5.94388	5.33596e-08	0.0187942	Potra2n8c17160	inside	sp|Q54SD4|RBBD_DICDI Probable histone-binding protein rbbD OS=Dictyostelium discoideum OX=44689 GN=rbbD PE=3 SV=1	AT5G05970-Transducin/WD40 repeat-like superfamily protein Transducin/WD40 repeat-like superfamily protein	WD40-like
chr8_3467752	Potra2n8c17164	-0.236231	-5.94388	5.33596e-08	0.0187942	Potra2n8c17160	inside	sp|Q54SD4|RBBD_DICDI Probable histone-binding protein rbbD OS=Dictyostelium discoideum OX=44689 GN=rbbD PE=3 SV=1	AT5G05970-Transducin/WD40 repeat-like superfamily protein Transducin/WD40 repeat-like superfamily protein	WD40-like
chr8_3467759	Potra2n8c17164	-0.236231	-5.94388	5.33596e-08	0.0187942	Potra2n8c17160	inside	sp|Q54SD4|RBBD_DICDI Probable histone-binding protein rbbD OS=Dictyostelium discoideum OX=44689 GN=rbbD PE=3 SV=1	AT5G05970-Transducin/WD40 repeat-like superfamily protein Transducin/WD40 repeat-like superfamily protein	WD40-like
chr8_3467764	Potra2n8c17164	-0.236231	-5.94388	5.33596e-08	0.0187942	Potra2n8c17160	inside	sp|Q54SD4|RBBD_DICDI Probable histone-binding protein rbbD OS=Dictyostelium discoideum OX=44689 GN=rbbD PE=3 SV=1	AT5G05970-Transducin/WD40 repeat-like superfamily protein Transducin/WD40 repeat-like superfamily protein	WD40-like
chr8_3466943	Potra2n8c17164	0.230653	5.89615	6.57053e-08	0.0216847	Potra2n8c17160	upstream	sp|Q54SD4|RBBD_DICDI Probable histone-binding protein rbbD OS=Dictyostelium discoideum OX=44689 GN=rbbD PE=3 SV=1	AT5G05970-Transducin/WD40 repeat-like superfamily protein Transducin/WD40 repeat-like superfamily protein	WD40-like
chr8_3466964	Potra2n8c17164	0.230653	5.89615	6.57053e-08	0.0216847	Potra2n8c17160	upstream	sp|Q54SD4|RBBD_DICDI Probable histone-binding protein rbbD OS=Dictyostelium discoideum OX=44689 GN=rbbD PE=3 SV=1	AT5G05970-Transducin/WD40 repeat-like superfamily protein Transducin/WD40 repeat-like superfamily protein	WD40-like
chr8_3466968	Potra2n8c17164	0.230653	5.89615	6.57053e-08	0.0216847	Potra2n8c17160	upstream	sp|Q54SD4|RBBD_DICDI Probable histone-binding protein rbbD OS=Dictyostelium discoideum OX=44689 GN=rbbD PE=3 SV=1	AT5G05970-Transducin/WD40 repeat-like superfamily protein Transducin/WD40 repeat-like superfamily protein	WD40-like
chr8_3466038	Potra2n8c17164	-0.234918	-5.84602	8.16989e-08	0.0251243	Potra2n8c17160	upstream	sp|Q54SD4|RBBD_DICDI Probable histone-binding protein rbbD OS=Dictyostelium discoideum OX=44689 GN=rbbD PE=3 SV=1	AT5G05970-Transducin/WD40 repeat-like superfamily protein Transducin/WD40 repeat-like superfamily protein	WD40-like
chr8_3467365	Potra2n8c17164	-0.23495	-5.83416	8.60117e-08	0.0259961	Potra2n8c17160	inside	sp|Q54SD4|RBBD_DICDI Probable histone-binding protein rbbD OS=Dictyostelium discoideum OX=44689 GN=rbbD PE=3 SV=1	AT5G05970-Transducin/WD40 repeat-like superfamily protein Transducin/WD40 repeat-like superfamily protein	WD40-like
chr8_3467404	Potra2n8c17164	-0.23495	-5.83416	8.60117e-08	0.0259961	Potra2n8c17160	inside	sp|Q54SD4|RBBD_DICDI Probable histone-binding protein rbbD OS=Dictyostelium discoideum OX=44689 GN=rbbD PE=3 SV=1	AT5G05970-Transducin/WD40 repeat-like superfamily protein Transducin/WD40 repeat-like superfamily protein	WD40-like
chr8_3467856	Potra2n8c17164	-0.229601	-5.79339	1.02618e-07	0.0292157	Potra2n8c17160	inside	sp|Q54SD4|RBBD_DICDI Probable histone-binding protein rbbD OS=Dictyostelium discoideum OX=44689 GN=rbbD PE=3 SV=1	AT5G05970-Transducin/WD40 repeat-like superfamily protein Transducin/WD40 repeat-like superfamily protein	WD40-like
chr8_3467232	Potra2n8c17164	-0.229268	-5.70331	1.51295e-07	0.0374823	Potra2n8c17160	inside	sp|Q54SD4|RBBD_DICDI Probable histone-binding protein rbbD OS=Dictyostelium discoideum OX=44689 GN=rbbD PE=3 SV=1	AT5G05970-Transducin/WD40 repeat-like superfamily protein Transducin/WD40 repeat-like superfamily protein	WD40-like
chr8_3467234	Potra2n8c17164	-0.229268	-5.70331	1.51295e-07	0.0374823	Potra2n8c17160	inside	sp|Q54SD4|RBBD_DICDI Probable histone-binding protein rbbD OS=Dictyostelium discoideum OX=44689 GN=rbbD PE=3 SV=1	AT5G05970-Transducin/WD40 repeat-like superfamily protein Transducin/WD40 repeat-like superfamily protein	WD40-like
chr8_3467309	Potra2n8c17164	-0.22833	-5.68679	1.62416e-07	0.039195	Potra2n8c17160	inside	sp|Q54SD4|RBBD_DICDI Probable histone-binding protein rbbD OS=Dictyostelium discoideum OX=44689 GN=rbbD PE=3 SV=1	AT5G05970-Transducin/WD40 repeat-like superfamily protein Transducin/WD40 repeat-like superfamily protein	WD40-like
chr8_3467436	Potra2n8c17164	0.227943	5.5794	2.57005e-07	0.0519868	Potra2n8c17160	inside	sp|Q54SD4|RBBD_DICDI Probable histone-binding protein rbbD OS=Dictyostelium discoideum OX=44689 GN=rbbD PE=3 SV=1	AT5G05970-Transducin/WD40 repeat-like superfamily protein Transducin/WD40 repeat-like superfamily protein	WD40-like
chr8_3466719	Potra2n8c17164	0.218515	5.57047	2.6696e-07	0.053204	Potra2n8c17160	upstream	sp|Q54SD4|RBBD_DICDI Probable histone-binding protein rbbD OS=Dictyostelium discoideum OX=44689 GN=rbbD PE=3 SV=1	AT5G05970-Transducin/WD40 repeat-like superfamily protein Transducin/WD40 repeat-like superfamily protein	WD40-like
chr8_3466684	Potra2n8c17164	0.224878	5.56175	2.77049e-07	0.0544111	Potra2n8c17160	upstream	sp|Q54SD4|RBBD_DICDI Probable histone-binding protein rbbD OS=Dictyostelium discoideum OX=44689 GN=rbbD PE=3 SV=1	AT5G05970-Transducin/WD40 repeat-like superfamily protein Transducin/WD40 repeat-like superfamily protein	WD40-like
chr8_3466896	Potra2n8c17164	0.307668	5.49093	3.74049e-07	0.0649249	Potra2n8c17160	upstream	sp|Q54SD4|RBBD_DICDI Probable histone-binding protein rbbD OS=Dictyostelium discoideum OX=44689 GN=rbbD PE=3 SV=1	AT5G05970-Transducin/WD40 repeat-like superfamily protein Transducin/WD40 repeat-like superfamily protein	WD40-like
chr8_3467647	Potra2n8c17164	-0.21149	-5.30927	8.01604e-07	0.0990122	Potra2n8c17160	inside	sp|Q54SD4|RBBD_DICDI Probable histone-binding protein rbbD OS=Dictyostelium discoideum OX=44689 GN=rbbD PE=3 SV=1	AT5G05970-Transducin/WD40 repeat-like superfamily protein Transducin/WD40 repeat-like superfamily protein	WD40-like
chr8_3467677	Potra2n8c17164	0.211767	5.30271	8.23811e-07	0.100459	Potra2n8c17160	inside	sp|Q54SD4|RBBD_DICDI Probable histone-binding protein rbbD OS=Dictyostelium discoideum OX=44689 GN=rbbD PE=3 SV=1	AT5G05970-Transducin/WD40 repeat-like superfamily protein Transducin/WD40 repeat-like superfamily protein	WD40-like
chr8_3467687	Potra2n8c17164	0.211767	5.30271	8.23811e-07	0.100459	Potra2n8c17160	inside	sp|Q54SD4|RBBD_DICDI Probable histone-binding protein rbbD OS=Dictyostelium discoideum OX=44689 GN=rbbD PE=3 SV=1	AT5G05970-Transducin/WD40 repeat-like superfamily protein Transducin/WD40 repeat-like superfamily protein	WD40-like
chr8_3467697	Potra2n8c17164	0.211767	5.30271	8.23811e-07	0.100459	Potra2n8c17160	inside	sp|Q54SD4|RBBD_DICDI Probable histone-binding protein rbbD OS=Dictyostelium discoideum OX=44689 GN=rbbD PE=3 SV=1	AT5G05970-Transducin/WD40 repeat-like superfamily protein Transducin/WD40 repeat-like superfamily protein	WD40-like
chr8_3473769	Potra2n8c17164	0.275337	6.31052	1.05697e-08	0.00578703	Potra2n8c17161	upstream	sp|Q9LEV0|PPP7I_ARATH Serine/threonine-protein phosphatase 7 inactive homolog OS=Arabidopsis thaliana OX=3702 GN=At5g10900 PE=3 SV=1	AT2G39840-type one serine/threonine protein phosphatase 4 type one serine/threonine protein phosphatase 4	No
chr8_3498299	Potra2n8c17164	-0.415252	-6.10245	2.66049e-08	0.0114798	Potra2n8c17164	inside	sp|P32901|PTR2_YEAST Peptide transporter PTR2 OS=Saccharomyces cerevisiae (strain ATCC 204508 / S288c) OX=559292 GN=PTR2 PE=1 SV=2	AT3G53960-Major facilitator superfamily protein Major facilitator superfamily protein	No
chr8_3499409	Potra2n8c17164	-0.415252	-6.10245	2.66049e-08	0.0114798	Potra2n8c17164	inside	sp|P32901|PTR2_YEAST Peptide transporter PTR2 OS=Saccharomyces cerevisiae (strain ATCC 204508 / S288c) OX=559292 GN=PTR2 PE=1 SV=2	AT3G53960-Major facilitator superfamily protein Major facilitator superfamily protein	No
chr8_3499589	Potra2n8c17164	-0.415252	-6.10245	2.66049e-08	0.0114798	Potra2n8c17164	downstream	sp|P32901|PTR2_YEAST Peptide transporter PTR2 OS=Saccharomyces cerevisiae (strain ATCC 204508 / S288c) OX=559292 GN=PTR2 PE=1 SV=2	AT3G53960-Major facilitator superfamily protein Major facilitator superfamily protein	No
chr8_3499625	Potra2n8c17164	-0.415252	-6.10245	2.66049e-08	0.0114798	Potra2n8c17164	downstream	sp|P32901|PTR2_YEAST Peptide transporter PTR2 OS=Saccharomyces cerevisiae (strain ATCC 204508 / S288c) OX=559292 GN=PTR2 PE=1 SV=2	AT3G53960-Major facilitator superfamily protein Major facilitator superfamily protein	No
chr8_3499668	Potra2n8c17164	-0.415252	-6.10245	2.66049e-08	0.0114798	Potra2n8c17164	downstream	sp|P32901|PTR2_YEAST Peptide transporter PTR2 OS=Saccharomyces cerevisiae (strain ATCC 204508 / S288c) OX=559292 GN=PTR2 PE=1 SV=2	AT3G53960-Major facilitator superfamily protein Major facilitator superfamily protein	No
chr8_3499771	Potra2n8c17164	-0.415252	-6.10245	2.66049e-08	0.0114798	Potra2n8c17164	downstream	sp|P32901|PTR2_YEAST Peptide transporter PTR2 OS=Saccharomyces cerevisiae (strain ATCC 204508 / S288c) OX=559292 GN=PTR2 PE=1 SV=2	AT3G53960-Major facilitator superfamily protein Major facilitator superfamily protein	No
chr8_3499801	Potra2n8c17164	-0.415252	-6.10245	2.66049e-08	0.0114798	Potra2n8c17164	downstream	sp|P32901|PTR2_YEAST Peptide transporter PTR2 OS=Saccharomyces cerevisiae (strain ATCC 204508 / S288c) OX=559292 GN=PTR2 PE=1 SV=2	AT3G53960-Major facilitator superfamily protein Major facilitator superfamily protein	No
chr8_3500518	Potra2n8c17164	-0.415252	-6.10245	2.66049e-08	0.0114798	Potra2n8c17164	downstream	sp|P32901|PTR2_YEAST Peptide transporter PTR2 OS=Saccharomyces cerevisiae (strain ATCC 204508 / S288c) OX=559292 GN=PTR2 PE=1 SV=2	AT3G53960-Major facilitator superfamily protein Major facilitator superfamily protein	No
chr8_3500594	Potra2n8c17164	-0.415252	-6.10245	2.66049e-08	0.0114798	Potra2n8c17164	downstream	sp|P32901|PTR2_YEAST Peptide transporter PTR2 OS=Saccharomyces cerevisiae (strain ATCC 204508 / S288c) OX=559292 GN=PTR2 PE=1 SV=2	AT3G53960-Major facilitator superfamily protein Major facilitator superfamily protein	No
chr8_3500657	Potra2n8c17164	-0.415252	-6.10245	2.66049e-08	0.0114798	Potra2n8c17164	downstream	sp|P32901|PTR2_YEAST Peptide transporter PTR2 OS=Saccharomyces cerevisiae (strain ATCC 204508 / S288c) OX=559292 GN=PTR2 PE=1 SV=2	AT3G53960-Major facilitator superfamily protein Major facilitator superfamily protein	No
chr8_3501277	Potra2n8c17164	-0.415252	-6.10245	2.66049e-08	0.0114798	Potra2n8c17164	downstream	sp|P32901|PTR2_YEAST Peptide transporter PTR2 OS=Saccharomyces cerevisiae (strain ATCC 204508 / S288c) OX=559292 GN=PTR2 PE=1 SV=2	AT3G53960-Major facilitator superfamily protein Major facilitator superfamily protein	No
chr8_3499708	Potra2n8c17164	-0.406773	-6.03995	3.50308e-08	0.0139988	Potra2n8c17164	downstream	sp|P32901|PTR2_YEAST Peptide transporter PTR2 OS=Saccharomyces cerevisiae (strain ATCC 204508 / S288c) OX=559292 GN=PTR2 PE=1 SV=2	AT3G53960-Major facilitator superfamily protein Major facilitator superfamily protein	No
chr8_3498401	Potra2n8c17164	-0.316012	-5.90868	6.22155e-08	0.0208839	Potra2n8c17164	inside	sp|P32901|PTR2_YEAST Peptide transporter PTR2 OS=Saccharomyces cerevisiae (strain ATCC 204508 / S288c) OX=559292 GN=PTR2 PE=1 SV=2	AT3G53960-Major facilitator superfamily protein Major facilitator superfamily protein	No
chr8_3500051	Potra2n8c17164	-0.398611	-5.87115	7.32525e-08	0.0233622	Potra2n8c17164	downstream	sp|P32901|PTR2_YEAST Peptide transporter PTR2 OS=Saccharomyces cerevisiae (strain ATCC 204508 / S288c) OX=559292 GN=PTR2 PE=1 SV=2	AT3G53960-Major facilitator superfamily protein Major facilitator superfamily protein	No
chr8_3499118	Potra2n8c17164	-0.376803	-5.70058	1.53077e-07	0.0377634	Potra2n8c17164	inside	sp|P32901|PTR2_YEAST Peptide transporter PTR2 OS=Saccharomyces cerevisiae (strain ATCC 204508 / S288c) OX=559292 GN=PTR2 PE=1 SV=2	AT3G53960-Major facilitator superfamily protein Major facilitator superfamily protein	No
chr8_3499174	Potra2n8c17164	-0.376803	-5.70058	1.53077e-07	0.0377634	Potra2n8c17164	inside	sp|P32901|PTR2_YEAST Peptide transporter PTR2 OS=Saccharomyces cerevisiae (strain ATCC 204508 / S288c) OX=559292 GN=PTR2 PE=1 SV=2	AT3G53960-Major facilitator superfamily protein Major facilitator superfamily protein	No
chr8_3499507	Potra2n8c17164	-0.376803	-5.70058	1.53077e-07	0.0377634	Potra2n8c17164	downstream	sp|P32901|PTR2_YEAST Peptide transporter PTR2 OS=Saccharomyces cerevisiae (strain ATCC 204508 / S288c) OX=559292 GN=PTR2 PE=1 SV=2	AT3G53960-Major facilitator superfamily protein Major facilitator superfamily protein	No
chr8_3499767	Potra2n8c17164	-0.376803	-5.70058	1.53077e-07	0.0377634	Potra2n8c17164	downstream	sp|P32901|PTR2_YEAST Peptide transporter PTR2 OS=Saccharomyces cerevisiae (strain ATCC 204508 / S288c) OX=559292 GN=PTR2 PE=1 SV=2	AT3G53960-Major facilitator superfamily protein Major facilitator superfamily protein	No
chr8_3499783	Potra2n8c17164	-0.376803	-5.70058	1.53077e-07	0.0377634	Potra2n8c17164	downstream	sp|P32901|PTR2_YEAST Peptide transporter PTR2 OS=Saccharomyces cerevisiae (strain ATCC 204508 / S288c) OX=559292 GN=PTR2 PE=1 SV=2	AT3G53960-Major facilitator superfamily protein Major facilitator superfamily protein	No
chr8_3500618	Potra2n8c17164	-0.376803	-5.70058	1.53077e-07	0.0377634	Potra2n8c17164	downstream	sp|P32901|PTR2_YEAST Peptide transporter PTR2 OS=Saccharomyces cerevisiae (strain ATCC 204508 / S288c) OX=559292 GN=PTR2 PE=1 SV=2	AT3G53960-Major facilitator superfamily protein Major facilitator superfamily protein	No
chr8_3500635	Potra2n8c17164	-0.376803	-5.70058	1.53077e-07	0.0377634	Potra2n8c17164	downstream	sp|P32901|PTR2_YEAST Peptide transporter PTR2 OS=Saccharomyces cerevisiae (strain ATCC 204508 / S288c) OX=559292 GN=PTR2 PE=1 SV=2	AT3G53960-Major facilitator superfamily protein Major facilitator superfamily protein	No
chr8_3501133	Potra2n8c17164	-0.376803	-5.70058	1.53077e-07	0.0377634	Potra2n8c17164	downstream	sp|P32901|PTR2_YEAST Peptide transporter PTR2 OS=Saccharomyces cerevisiae (strain ATCC 204508 / S288c) OX=559292 GN=PTR2 PE=1 SV=2	AT3G53960-Major facilitator superfamily protein Major facilitator superfamily protein	No
chr8_3498228	Potra2n8c17164	-0.379997	-5.50066	3.58974e-07	0.0634114	Potra2n8c17164	inside	sp|P32901|PTR2_YEAST Peptide transporter PTR2 OS=Saccharomyces cerevisiae (strain ATCC 204508 / S288c) OX=559292 GN=PTR2 PE=1 SV=2	AT3G53960-Major facilitator superfamily protein Major facilitator superfamily protein	No
chr9_8391010	Potra2n9c19764	-0.637729	-6.97336	5.23642e-10	0.000517357	Potra2n9c19764	inside	sp|B5FDK5|DTPB_ALIFM Dipeptide and tripeptide permease B OS=Aliivibrio fischeri (strain MJ11) OX=388396 GN=dtpB PE=3 SV=1	AT3G54140-peptide transporter 1 peptide transporter 1	No
chr9_8390968	Potra2n9c19764	-0.620315	-6.58562	3.07025e-09	0.00220575	Potra2n9c19764	inside	sp|B5FDK5|DTPB_ALIFM Dipeptide and tripeptide permease B OS=Aliivibrio fischeri (strain MJ11) OX=388396 GN=dtpB PE=3 SV=1	AT3G54140-peptide transporter 1 peptide transporter 1	No
chr9_10536839	Potra2n9c20041	0.0721071	6.63387	2.46761e-09	0.00185204	Potra2n9c19971	inside	sp|Q9Y2G8|DJC16_HUMAN DnaJ homolog subfamily C member 16 OS=Homo sapiens OX=9606 GN=DNAJC16 PE=2 SV=3	AT5G22080-Chaperone DnaJ-domain superfamily protein Chaperone DnaJ-domain superfamily protein	No
chr9_11634362	Potra2n9c20040	0.0335718	5.86755	7.44071e-08	0.0236088	Potra2n9c20068	upstream	sp|Q6AT90|APG_ORYSJ Transcription factor APG OS=Oryza sativa subsp. japonica OX=39947 GN=APG PE=1 SV=1	AT2G28160-FER-like regulator of iron uptake FER-like regulator of iron uptake	bHLH
chr9_11784630	Potra2n9c20040	0.0329799	5.33933	7.07201e-07	0.0926437	Potra2n9c20084	downstream	None available	AT1G32700-PLATZ transcription factor family protein PLATZ transcription factor family protein	Znf-B

## Sheet: NRTs_trans
Sheet name	NRTs_trans
Description	trans eQTLs that correlated with NLPs expression
SNP_ID	NRTs geneID	beta	statistic	pvalue	padj	snp related gene	postion of snp	Description from plantgenie	Arabidopsis homolog	Transcription Factor
chr1_52561316	Potra2n10c21319	0.64481	5.4998	3.60278e-07	0.0635389	Potra2n1c3954	downstream	sp|P28725|FKBP_STRAQ FK506-binding protein OS=Streptomyces anulatus OX=1892 GN=fkbP PE=1 SV=1	AT4G26555-FKBP-like peptidyl-prolyl cis-trans isomerase family protein FKBP-like peptidyl-prolyl cis-trans isomerase family protein	No
chr15_10108978	Potra2n10c21319	0.444868	5.40699	5.32728e-07	0.0793882	intergenic	N/A	#N/A	#N/A	#N/A
chr12_4537999	Potra2n10c21844	0.311111	6.88172	7.97397e-10	0.000734767	intergenic	N/A	#N/A	#N/A	#N/A
chr6_6392011	Potra2n10c21844	0.337664	6.86468	8.62102e-10	0.000783842	intergenic	N/A	#N/A	#N/A	#N/A
chr2_411184	Potra2n10c21844	0.351132	6.79559	1.18234e-09	0.00101697	intergenic	N/A	#N/A	#N/A	#N/A
chr10_5262651	Potra2n10c21844	0.330745	6.73317	1.57155e-09	0.00128415	intergenic	N/A	#N/A	#N/A	#N/A
chr14_2296195	Potra2n10c21844	0.343133	6.40049	7.06803e-09	0.00423833	intergenic	N/A	#N/A	#N/A	#N/A
chr2_21728503	Potra2n10c21844	0.302687	6.36907	8.13616e-09	0.00472811	intergenic	N/A	#N/A	#N/A	#N/A
chr16_2573888	Potra2n10c21844	0.347388	6.31941	1.01587e-08	0.00561197	intergenic	N/A	#N/A	#N/A	#N/A
chr1_46228706	Potra2n10c21844	0.310373	6.29903	1.11257e-08	0.00601504	intergenic	N/A	#N/A	#N/A	#N/A
chr10_5262670	Potra2n10c21844	0.294608	6.20973	1.65523e-08	0.00811619	intergenic	N/A	#N/A	#N/A	#N/A
chr1_46277255	Potra2n10c21844	0.330959	6.05885	3.22382e-08	0.0131986	intergenic	N/A	#N/A	#N/A	#N/A
chr10_5262617	Potra2n10c21844	0.287509	5.97206	4.71755e-08	0.0172554	intergenic	N/A	#N/A	#N/A	#N/A
chr1_46275727	Potra2n10c21844	0.337889	5.94947	5.2072e-08	0.0184815	intergenic	N/A	#N/A	#N/A	#N/A
chr16_1625577	Potra2n10c21844	0.30892	5.9333	5.58817e-08	0.0194032	intergenic	N/A	#N/A	#N/A	#N/A
chr7_1544753	Potra2n10c21844	0.316045	5.90616	6.29026e-08	0.0210445	intergenic	N/A	#N/A	#N/A	#N/A
chr9_9295928	Potra2n10c21844	0.285735	5.87405	7.23349e-08	0.0231626	intergenic	N/A	#N/A	#N/A	#N/A
chr7_5448301	Potra2n10c21844	0.267186	5.84462	8.21972e-08	0.0252277	intergenic	N/A	#N/A	#N/A	#N/A
chr4_7075656	Potra2n10c21844	0.280952	5.77995	1.08751e-07	0.0303326	intergenic	N/A	#N/A	#N/A	#N/A
chr1_40653447	Potra2n10c21844	0.327923	5.76208	1.17472e-07	0.0318777	intergenic	N/A	#N/A	#N/A	#N/A
chr7_10110218	Potra2n10c21844	0.313706	5.74436	1.268e-07	0.0334856	intergenic	N/A	#N/A	#N/A	#N/A
chr6_6393578	Potra2n10c21844	0.334393	5.72033	1.40622e-07	0.0357655	intergenic	N/A	#N/A	#N/A	#N/A
chr6_15072104	Potra2n10c21844	0.298949	5.6916	1.59093e-07	0.038697	intergenic	N/A	#N/A	#N/A	#N/A
chr6_15072106	Potra2n10c21844	0.298949	5.6916	1.59093e-07	0.038697	intergenic	N/A	#N/A	#N/A	#N/A
chr9_9294927	Potra2n10c21844	0.287859	5.68666	1.62507e-07	0.0392085	intergenic	N/A	#N/A	#N/A	#N/A
chr6_15072100	Potra2n10c21844	0.297774	5.66929	1.75072e-07	0.0410924	intergenic	N/A	#N/A	#N/A	#N/A
chr2_411527	Potra2n10c21844	0.307879	5.66861	1.75584e-07	0.0411646	intergenic	N/A	#N/A	#N/A	#N/A
chr4_12495732	Potra2n10c21844	0.273183	5.6464	1.93101e-07	0.0436613	intergenic	N/A	#N/A	#N/A	#N/A
chr4_12495738	Potra2n10c21844	0.272285	5.63568	2.02154e-07	0.0449186	intergenic	N/A	#N/A	#N/A	#N/A
chr12_3530230	Potra2n10c21844	0.297258	5.62746	2.09387e-07	0.0458927	intergenic	N/A	#N/A	#N/A	#N/A
chr1_15521561	Potra2n10c21844	0.231534	5.60408	2.31355e-07	0.0487702	intergenic	N/A	#N/A	#N/A	#N/A
chr16_10729369	Potra2n10c21844	0.279202	5.60366	2.31774e-07	0.0488188	intergenic	N/A	#N/A	#N/A	#N/A
chr6_15072090	Potra2n10c21844	0.288236	5.58773	2.4805e-07	0.0508802	intergenic	N/A	#N/A	#N/A	#N/A
chr1_14951866	Potra2n10c21844	0.286025	5.58615	2.49722e-07	0.0510882	intergenic	N/A	#N/A	#N/A	#N/A
chr1_15521597	Potra2n10c21844	0.231351	5.58094	2.5533e-07	0.0517775	intergenic	N/A	#N/A	#N/A	#N/A
chr6_15072123	Potra2n10c21844	0.290623	5.57498	2.61892e-07	0.0525846	intergenic	N/A	#N/A	#N/A	#N/A
chr13_4629618	Potra2n10c21844	0.33818	5.52054	3.29992e-07	0.0604038	intergenic	N/A	#N/A	#N/A	#N/A
chr11_5740687	Potra2n10c21844	0.300061	5.50686	3.49678e-07	0.0624677	intergenic	N/A	#N/A	#N/A	#N/A
chr15_10019777	Potra2n10c21844	0.313455	5.47912	3.93191e-07	0.0668607	intergenic	N/A	#N/A	#N/A	#N/A
chr1_8336425	Potra2n10c21844	0.298893	5.461	4.24438e-07	0.0698613	intergenic	N/A	#N/A	#N/A	#N/A
chr1_46576467	Potra2n10c21844	0.272302	5.44514	4.53776e-07	0.0725547	intergenic	N/A	#N/A	#N/A	#N/A
chr15_10003702	Potra2n10c21844	0.317212	5.42322	4.97621e-07	0.0764244	intergenic	N/A	#N/A	#N/A	#N/A
chr15_10003703	Potra2n10c21844	0.317212	5.42322	4.97621e-07	0.0764244	intergenic	N/A	#N/A	#N/A	#N/A
chr15_10003706	Potra2n10c21844	0.317212	5.42322	4.97621e-07	0.0764244	intergenic	N/A	#N/A	#N/A	#N/A
chr15_10003731	Potra2n10c21844	0.317212	5.42322	4.97621e-07	0.0764244	intergenic	N/A	#N/A	#N/A	#N/A
chr10_9320417	Potra2n10c21844	0.259883	5.41812	5.08409e-07	0.0773395	intergenic	N/A	#N/A	#N/A	#N/A
chr6_6389425	Potra2n10c21844	0.298906	5.3897	5.72821e-07	0.0826661	intergenic	N/A	#N/A	#N/A	#N/A
chr5_15047006	Potra2n10c21844	0.245023	5.36512	6.34937e-07	0.087469	intergenic	N/A	#N/A	#N/A	#N/A
chr5_21439958	Potra2n10c21844	0.251396	5.34706	6.84719e-07	0.091067	intergenic	N/A	#N/A	#N/A	#N/A
chr3_21087797	Potra2n10c21844	0.308081	5.34647	6.864e-07	0.0911909	intergenic	N/A	#N/A	#N/A	#N/A
chr5_21440186	Potra2n10c21844	0.277778	5.31891	7.70053e-07	0.0969199	intergenic	N/A	#N/A	#N/A	#N/A
chr13_10907563	Potra2n10c21844	0.310484	5.31285	7.89754e-07	0.098217	intergenic	N/A	#N/A	#N/A	#N/A
chr4_7075563	Potra2n10c21844	0.279072	5.29734	8.42402e-07	0.10164	intergenic	N/A	#N/A	#N/A	#N/A
chr7_1641384	Potra2n10c21844	0.275263	5.29319	8.57091e-07	0.102579	intergenic	N/A	#N/A	#N/A	#N/A
chr13_10912666	Potra2n10c21844	0.308502	5.28368	8.91628e-07	0.104651	intergenic	N/A	#N/A	#N/A	#N/A
chr19_15258008	Potra2n10c21844	0.215183	5.28288	8.94594e-07	0.104832	intergenic	N/A	#N/A	#N/A	#N/A
chr14_12426706	Potra2n10c21844	0.284654	5.2676	9.53201e-07	0.108323	intergenic	N/A	#N/A	#N/A	#N/A
chr19_15258544	Potra2n10c21844	0.214451	5.26555	9.61325e-07	0.108806	intergenic	N/A	#N/A	#N/A	#N/A
chr13_10907592	Potra2n10c21844	0.308301	5.26382	9.68276e-07	0.109184	intergenic	N/A	#N/A	#N/A	#N/A
chr12_12739425	Potra2n10c21844	0.280347	5.25854	9.89679e-07	0.110407	intergenic	N/A	#N/A	#N/A	#N/A
chr19_15258756	Potra2n10c21844	0.317085	5.25761	9.9351e-07	0.110631	intergenic	N/A	#N/A	#N/A	#N/A
chr12_12584547	Potra2n10c21844	0.276456	5.25628	9.99013e-07	0.110944	intergenic	N/A	#N/A	#N/A	#N/A
chr7_4448995	Potra2n10c22131	0.151172	5.32471	7.51674e-07	0.0956734	intergenic	N/A	#N/A	#N/A	#N/A
chr7_4449060	Potra2n10c22131	0.151172	5.32471	7.51674e-07	0.0956734	intergenic	N/A	#N/A	#N/A	#N/A
chr1_32932926	Potra2n11c22799	-0.561352	-5.53879	3.05419e-07	0.0576672	intergenic	N/A	#N/A	#N/A	#N/A
chr7_8893902	Potra2n11c22799	-0.690804	-5.46348	4.20023e-07	0.0694505	intergenic	N/A	#N/A	#N/A	#N/A
chr2_10226137	Potra2n11c22799	-0.585994	-5.39634	5.57082e-07	0.0813925	intergenic	N/A	#N/A	#N/A	#N/A
chr6_10866188	Potra2n11c22799	-0.660165	-5.38898	5.74557e-07	0.0828028	intergenic	N/A	#N/A	#N/A	#N/A
chr1_13626765	Potra2n11c22799	-0.575601	-5.33031	7.34317e-07	0.0944935	intergenic	N/A	#N/A	#N/A	#N/A
chr13_4731514	Potra2n11c22799	-0.660485	-5.27896	9.09296e-07	0.105724	intergenic	N/A	#N/A	#N/A	#N/A
chr12_10568017	Potra2n12c24313	0.256534	5.36082	6.46449e-07	0.0883194	intergenic	N/A	#N/A	#N/A	#N/A
chr13_333655	Potra2n12c24320	0.370773	6.05752	3.24276e-08	0.0132538	intergenic	N/A	#N/A	#N/A	#N/A
chr9_10206355	Potra2n12c24320	0.359311	5.78943	1.0439e-07	0.029544	intergenic	N/A	#N/A	#N/A	#N/A
chr11_3571078	Potra2n12c24320	0.348943	5.58156	2.54655e-07	0.0516937	intergenic	N/A	#N/A	#N/A	#N/A
chr11_3571098	Potra2n12c24320	0.348943	5.58156	2.54655e-07	0.0516937	intergenic	N/A	#N/A	#N/A	#N/A
chr3_6786242	Potra2n12c24320	0.309526	5.5792	2.5723e-07	0.0520117	intergenic	N/A	#N/A	#N/A	#N/A
chr17_7260952	Potra2n12c24320	0.335008	5.56846	2.69249e-07	0.053487	intergenic	N/A	#N/A	#N/A	#N/A
chr1_24379806	Potra2n12c24320	0.373917	5.5493	2.92095e-07	0.0561687	intergenic	N/A	#N/A	#N/A	#N/A
chr6_12675124	Potra2n12c24320	0.335849	5.54161	3.01792e-07	0.0572565	intergenic	N/A	#N/A	#N/A	#N/A
chr16_4133006	Potra2n12c24320	0.320209	5.51627	3.36018e-07	0.0610463	intergenic	N/A	#N/A	#N/A	#N/A
chr2_17864742	Potra2n12c24320	0.379164	5.51124	3.4326e-07	0.0618013	intergenic	N/A	#N/A	#N/A	#N/A
chr6_12675757	Potra2n12c24320	0.345408	5.50564	3.51492e-07	0.0626509	intergenic	N/A	#N/A	#N/A	#N/A
chr6_12676139	Potra2n12c24320	0.345408	5.50564	3.51492e-07	0.0626509	intergenic	N/A	#N/A	#N/A	#N/A
chr3_6786279	Potra2n12c24320	0.26593	5.40629	5.343e-07	0.0795103	intergenic	N/A	#N/A	#N/A	#N/A
chr2_5467374	Potra2n12c24320	0.30428	5.38608	5.81576e-07	0.0833691	intergenic	N/A	#N/A	#N/A	#N/A
chr15_7322634	Potra2n12c24320	0.302701	5.35714	6.56469e-07	0.089048	intergenic	N/A	#N/A	#N/A	#N/A
chr15_9678868	Potra2n12c24320	0.317393	5.28526	8.85824e-07	0.104316	intergenic	N/A	#N/A	#N/A	#N/A
chr13_829466	Potra2n12c24320	0.330122	5.2811	9.01265e-07	0.105226	intergenic	N/A	#N/A	#N/A	#N/A
chr15_11621389	Potra2n14c26596	0.0664013	6.50951	4.3295e-09	0.00289319	intergenic	N/A	#N/A	#N/A	#N/A
chr12_10450040	Potra2n14c26596	0.0590802	6.35017	8.85397e-09	0.00505004	intergenic	N/A	#N/A	#N/A	#N/A
chr14_12167589	Potra2n14c26596	0.0589546	5.96188	4.93228e-08	0.0177949	intergenic	N/A	#N/A	#N/A	#N/A
chr16_12274354	Potra2n14c26596	0.0499429	5.81683	9.27197e-08	0.0273403	intergenic	N/A	#N/A	#N/A	#N/A
chr5_18697378	Potra2n14c26596	0.0551733	5.77892	1.09239e-07	0.0304242	intergenic	N/A	#N/A	#N/A	#N/A
chr8_13218798	Potra2n14c26596	0.0547305	5.71542	1.43618e-07	0.036254	intergenic	N/A	#N/A	#N/A	#N/A
chr18_1744395	Potra2n14c26596	0.0494046	5.69773	1.5496e-07	0.0380601	intergenic	N/A	#N/A	#N/A	#N/A
chr8_13217213	Potra2n14c26596	0.0537976	5.68917	1.60762e-07	0.0389415	intergenic	N/A	#N/A	#N/A	#N/A
chr8_13217639	Potra2n14c26596	0.0537976	5.68917	1.60762e-07	0.0389415	intergenic	N/A	#N/A	#N/A	#N/A
chr8_13218895	Potra2n14c26596	0.0537976	5.68917	1.60762e-07	0.0389415	intergenic	N/A	#N/A	#N/A	#N/A
chr12_10447841	Potra2n14c26596	0.0514441	5.68213	1.65691e-07	0.0396892	intergenic	N/A	#N/A	#N/A	#N/A
chr12_10448271	Potra2n14c26596	0.0514441	5.68213	1.65691e-07	0.0396892	intergenic	N/A	#N/A	#N/A	#N/A
chr12_10449950	Potra2n14c26596	0.0514437	5.68207	1.65739e-07	0.039696	intergenic	N/A	#N/A	#N/A	#N/A
chr5_11298059	Potra2n14c26596	0.0518782	5.67615	1.69995e-07	0.040333	intergenic	N/A	#N/A	#N/A	#N/A
chr1_51529291	Potra2n14c26596	0.0618406	5.65493	1.86176e-07	0.0426721	intergenic	N/A	#N/A	#N/A	#N/A
chr1_51529310	Potra2n14c26596	0.0618406	5.65493	1.86176e-07	0.0426721	intergenic	N/A	#N/A	#N/A	#N/A
chr1_32557597	Potra2n14c26596	0.0593702	5.645	1.94254e-07	0.043817	intergenic	N/A	#N/A	#N/A	#N/A
chr1_32557610	Potra2n14c26596	0.0593702	5.645	1.94254e-07	0.043817	intergenic	N/A	#N/A	#N/A	#N/A
chr1_32557617	Potra2n14c26596	0.0593702	5.645	1.94254e-07	0.043817	intergenic	N/A	#N/A	#N/A	#N/A
chr1_32557561	Potra2n14c26596	0.0592471	5.63856	1.99683e-07	0.04458	intergenic	N/A	#N/A	#N/A	#N/A
chr1_32557729	Potra2n14c26596	0.0592471	5.63856	1.99683e-07	0.04458	intergenic	N/A	#N/A	#N/A	#N/A
chr8_13196449	Potra2n14c26596	0.0520606	5.62893	2.08076e-07	0.0457115	intergenic	N/A	#N/A	#N/A	#N/A
chr8_13191113	Potra2n14c26596	0.0526663	5.62507	2.11528e-07	0.0461805	intergenic	N/A	#N/A	#N/A	#N/A
chr8_13191617	Potra2n14c26596	0.0526663	5.62507	2.11528e-07	0.0461805	intergenic	N/A	#N/A	#N/A	#N/A
chr17_10325700	Potra2n14c26596	0.051464	5.61547	2.20386e-07	0.0473491	intergenic	N/A	#N/A	#N/A	#N/A
chr1_51529393	Potra2n14c26596	0.0614263	5.60362	2.31815e-07	0.0488243	intergenic	N/A	#N/A	#N/A	#N/A
chr18_1744400	Potra2n14c26596	0.048299	5.5936	2.41925e-07	0.0501055	intergenic	N/A	#N/A	#N/A	#N/A
chr8_13218794	Potra2n14c26596	0.0529701	5.57083	2.66556e-07	0.0531522	intergenic	N/A	#N/A	#N/A	#N/A
chr19_5639131	Potra2n14c26596	0.0522666	5.54188	3.01443e-07	0.0572162	intergenic	N/A	#N/A	#N/A	#N/A
chr1_45834749	Potra2n14c26596	0.0532767	5.52637	3.21948e-07	0.0595186	intergenic	N/A	#N/A	#N/A	#N/A
chr15_2786395	Potra2n14c26596	0.0566478	5.4453	4.53472e-07	0.0725281	intergenic	N/A	#N/A	#N/A	#N/A
chr18_1744417	Potra2n14c26596	0.0475071	5.43209	4.79393e-07	0.074819	intergenic	N/A	#N/A	#N/A	#N/A
chr18_91962	Potra2n14c26596	0.0534098	5.40299	5.41759e-07	0.0801343	intergenic	N/A	#N/A	#N/A	#N/A
chr5_11296631	Potra2n14c26596	0.0493687	5.39194	5.67462e-07	0.0822485	intergenic	N/A	#N/A	#N/A	#N/A
chr15_11127724	Potra2n14c26596	0.0455199	5.39129	5.69022e-07	0.0823697	intergenic	N/A	#N/A	#N/A	#N/A
chr9_10450614	Potra2n14c26596	0.0540456	5.38465	5.85075e-07	0.0836521	intergenic	N/A	#N/A	#N/A	#N/A
chr16_11479854	Potra2n14c26596	0.0510104	5.37476	6.09826e-07	0.0855496	intergenic	N/A	#N/A	#N/A	#N/A
chr6_467946	Potra2n14c26596	0.0524499	5.36966	6.2299e-07	0.0865581	intergenic	N/A	#N/A	#N/A	#N/A
chr6_467950	Potra2n14c26596	0.0524499	5.36966	6.2299e-07	0.0865581	intergenic	N/A	#N/A	#N/A	#N/A
chr6_11967747	Potra2n14c26596	0.0494306	5.365	6.3526e-07	0.0874894	intergenic	N/A	#N/A	#N/A	#N/A
chr6_11967755	Potra2n14c26596	0.0494306	5.365	6.3526e-07	0.0874894	intergenic	N/A	#N/A	#N/A	#N/A
chr18_1888959	Potra2n14c26596	0.0488462	5.3557	6.60453e-07	0.0893328	intergenic	N/A	#N/A	#N/A	#N/A
chr5_11297780	Potra2n14c26596	0.0488717	5.35547	6.61064e-07	0.0893765	intergenic	N/A	#N/A	#N/A	#N/A
chr5_11298352	Potra2n14c26596	0.0488717	5.35547	6.61064e-07	0.0893765	intergenic	N/A	#N/A	#N/A	#N/A
chr4_7318897	Potra2n14c26596	0.0542032	5.34696	6.85009e-07	0.0910889	intergenic	N/A	#N/A	#N/A	#N/A
chr1_20200243	Potra2n14c26596	0.0495484	5.33708	7.13852e-07	0.0930764	intergenic	N/A	#N/A	#N/A	#N/A
chr12_8883937	Potra2n14c26596	0.0481267	5.30745	8.07726e-07	0.0994155	intergenic	N/A	#N/A	#N/A	#N/A
chr11_12809858	Potra2n14c26596	0.0494746	5.30295	8.22986e-07	0.100407	intergenic	N/A	#N/A	#N/A	#N/A
chr12_8883669	Potra2n14c26596	0.0477123	5.29755	8.41686e-07	0.10159	intergenic	N/A	#N/A	#N/A	#N/A
chr12_8885002	Potra2n14c26596	0.0477123	5.29755	8.41686e-07	0.10159	intergenic	N/A	#N/A	#N/A	#N/A
chr12_8887534	Potra2n14c26596	0.0477098	5.29718	8.42973e-07	0.101675	intergenic	N/A	#N/A	#N/A	#N/A
chr8_13192426	Potra2n14c26596	0.048016	5.28817	8.75154e-07	0.103697	intergenic	N/A	#N/A	#N/A	#N/A
chr8_13193714	Potra2n14c26596	0.048016	5.28817	8.75154e-07	0.103697	intergenic	N/A	#N/A	#N/A	#N/A
chr3_16906470	Potra2n14c26596	0.054391	5.27408	9.27917e-07	0.106829	intergenic	N/A	#N/A	#N/A	#N/A
chr2_2913351	Potra2n14c26596	0.0523	5.27276	9.33023e-07	0.107132	intergenic	N/A	#N/A	#N/A	#N/A
chr8_13193982	Potra2n14c26596	0.0472827	5.25794	9.92181e-07	0.110556	intergenic	N/A	#N/A	#N/A	#N/A
chr1_12223755	Potra2n14c26596	0.047436	5.25731	9.9477e-07	0.110713	intergenic	N/A	#N/A	#N/A	#N/A
chr2_9792516	Potra2n14c27869	-0.594485	-5.61036	2.25238e-07	0.0479914	intergenic	N/A	#N/A	#N/A	#N/A
chr2_9796170	Potra2n14c27869	-0.459466	-5.42501	4.93898e-07	0.0761007	intergenic	N/A	#N/A	#N/A	#N/A
chr2_9955188	Potra2n14c27869	-0.705156	-5.36332	6.39724e-07	0.0878192	intergenic	N/A	#N/A	#N/A	#N/A
chr10_3203787	Potra2n15c28440	0.294822	5.89506	6.60179e-08	0.0217539	intergenic	N/A	#N/A	#N/A	#N/A
chr1_51324774	Potra2n15c28440	-0.265442	-5.32611	7.4728e-07	0.0953763	intergenic	N/A	#N/A	#N/A	#N/A
chr17_10841705	Potra2n15c28441	0.118311	6.20941	1.65754e-08	0.00812468	intergenic	N/A	#N/A	#N/A	#N/A
chr17_10841819	Potra2n15c28441	0.108162	6.00376	4.106e-08	0.0156624	intergenic	N/A	#N/A	#N/A	#N/A
chr17_10841666	Potra2n15c28441	0.107993	5.99059	4.34995e-08	0.0163173	intergenic	N/A	#N/A	#N/A	#N/A
chr19_12260927	Potra2n15c28441	0.108821	5.7849	1.06452e-07	0.0299125	intergenic	N/A	#N/A	#N/A	#N/A
chr19_12260961	Potra2n15c28441	-0.122054	-5.65689	1.84622e-07	0.0424481	intergenic	N/A	#N/A	#N/A	#N/A
chr15_2309099	Potra2n15c28441	0.0665402	5.35231	6.69854e-07	0.0900224	intergenic	N/A	#N/A	#N/A	#N/A
chr17_10842178	Potra2n15c28441	0.0837499	5.29416	8.53641e-07	0.102365	intergenic	N/A	#N/A	#N/A	#N/A
chr12_2799096	Potra2n15c28480	0.502154	6.04104	3.4864e-08	0.0139517	intergenic	N/A	#N/A	#N/A	#N/A
chr11_3963814	Potra2n15c28480	0.320134	5.48757	3.79404e-07	0.065474	intergenic	N/A	#N/A	#N/A	#N/A
chr5_21330568	Potra2n16c30205	0.0199875	5.59156	2.44037e-07	0.0503679	intergenic	N/A	#N/A	#N/A	#N/A
chr16_2422796	Potra2n16c30205	0.0181375	5.52706	3.21002e-07	0.0594157	intergenic	N/A	#N/A	#N/A	#N/A
chr15_274379	Potra2n16c30205	0.0206621	5.44549	4.53109e-07	0.0724969	intergenic	N/A	#N/A	#N/A	#N/A
chr3_17744789	Potra2n16c30205	0.0195198	5.2755	9.22437e-07	0.106501	intergenic	N/A	#N/A	#N/A	#N/A
chr12_12903436	Potra2n16c30211	-1.25634	-5.83658	8.51141e-08	0.0258198	intergenic	N/A	#N/A	#N/A	#N/A
chr12_9259829	Potra2n16c30211	-0.666491	-5.56867	2.69011e-07	0.0534601	intergenic	N/A	#N/A	#N/A	#N/A
chr4_17462464	Potra2n16c30272	0.239884	5.43351	4.76553e-07	0.0745699	intergenic	N/A	#N/A	#N/A	#N/A
chr2_12905297	Potra2n17c30600	0.473318	5.48262	3.87419e-07	0.0662845	intergenic	N/A	#N/A	#N/A	#N/A
chr2_12905289	Potra2n17c30600	0.430219	5.33619	7.16516e-07	0.0932586	intergenic	N/A	#N/A	#N/A	#N/A
chr2_12905263	Potra2n17c30600	0.428829	5.30302	8.22728e-07	0.10039	intergenic	N/A	#N/A	#N/A	#N/A
chr1_14837987	Potra2n17c30657	0.483245	6.10357	2.64743e-08	0.011439	intergenic	N/A	#N/A	#N/A	#N/A
chr5_8516183	Potra2n17c30657	0.34469	5.33336	7.25034e-07	0.0938511	intergenic	N/A	#N/A	#N/A	#N/A
chr5_8518471	Potra2n17c30657	0.350244	5.28619	8.8239e-07	0.1041	intergenic	N/A	#N/A	#N/A	#N/A
chr6_11692026	Potra2n17c30657	0.374712	5.26198	9.75668e-07	0.109633	intergenic	N/A	#N/A	#N/A	#N/A
chr2_16764599	Potra2n17c31256	0.863435	5.68764	1.61825e-07	0.0391052	intergenic	N/A	#N/A	#N/A	#N/A
chr2_16765149	Potra2n17c31256	0.863435	5.68764	1.61825e-07	0.0391052	intergenic	N/A	#N/A	#N/A	#N/A
chr2_16765173	Potra2n17c31256	0.863435	5.68764	1.61825e-07	0.0391052	intergenic	N/A	#N/A	#N/A	#N/A
chr1_47904679	Potra2n17c31256	0.861832	5.30776	8.06655e-07	0.0993442	intergenic	N/A	#N/A	#N/A	#N/A
chr1_6647826	Potra2n17c31256	0.804797	5.30624	8.11782e-07	0.0996795	intergenic	N/A	#N/A	#N/A	#N/A
chr2_16764156	Potra2n17c31256	0.798457	5.28103	9.01518e-07	0.105243	intergenic	N/A	#N/A	#N/A	#N/A
chr5_10962783	Potra2n17c31256	0.739326	5.25789	9.92387e-07	0.110567	intergenic	N/A	#N/A	#N/A	#N/A
chr11_4296575	Potra2n18c32888	0.117005	6.64766	2.31807e-09	0.00176184	intergenic	N/A	#N/A	#N/A	#N/A
chr17_6074811	Potra2n18c32888	0.108964	6.58811	3.03595e-09	0.00218685	intergenic	N/A	#N/A	#N/A	#N/A
chr1_40482584	Potra2n18c32888	0.102235	6.4333	6.10044e-09	0.00377803	intergenic	N/A	#N/A	#N/A	#N/A
chr7_2048268	Potra2n18c32888	0.0933865	6.2293	1.51744e-08	0.00760561	intergenic	N/A	#N/A	#N/A	#N/A
chr8_4741207	Potra2n18c32888	0.102129	6.19933	1.73335e-08	0.00839891	intergenic	N/A	#N/A	#N/A	#N/A
chr19_11418043	Potra2n18c32888	0.109915	6.18424	1.85333e-08	0.00882084	intergenic	N/A	#N/A	#N/A	#N/A
chr19_11418047	Potra2n18c32888	0.110091	6.18091	1.88087e-08	0.00891849	intergenic	N/A	#N/A	#N/A	#N/A
chr7_900174	Potra2n18c32888	0.0975028	6.12767	2.38028e-08	0.0105851	intergenic	N/A	#N/A	#N/A	#N/A
chr19_9381455	Potra2n18c32888	0.100194	6.06602	3.12376e-08	0.0128991	intergenic	N/A	#N/A	#N/A	#N/A
chr11_3830814	Potra2n18c32888	0.116314	6.05288	3.3096e-08	0.0134458	intergenic	N/A	#N/A	#N/A	#N/A
chr6_22192467	Potra2n18c32888	0.120333	6.02187	3.79253e-08	0.014808	intergenic	N/A	#N/A	#N/A	#N/A
chr18_3300181	Potra2n18c32888	0.102492	5.9989	4.19458e-08	0.015902	intergenic	N/A	#N/A	#N/A	#N/A
chr6_22192514	Potra2n18c32888	0.118764	5.98157	4.52536e-08	0.0167652	intergenic	N/A	#N/A	#N/A	#N/A
chr19_11161678	Potra2n18c32888	0.0749021	5.92873	5.70068e-08	0.0196754	intergenic	N/A	#N/A	#N/A	#N/A
chr3_11967956	Potra2n18c32888	0.102302	5.91323	6.09948e-08	0.02061	intergenic	N/A	#N/A	#N/A	#N/A
chr19_9381466	Potra2n18c32888	0.0963683	5.86487	7.52796e-08	0.0237949	intergenic	N/A	#N/A	#N/A	#N/A
chr19_11161653	Potra2n18c32888	0.074308	5.85883	7.7279e-08	0.0242173	intergenic	N/A	#N/A	#N/A	#N/A
chr15_10950921	Potra2n18c32888	0.105851	5.85426	7.88288e-08	0.0245428	intergenic	N/A	#N/A	#N/A	#N/A
chr19_4535316	Potra2n18c32888	0.0860023	5.81454	9.36443e-08	0.0275233	intergenic	N/A	#N/A	#N/A	#N/A
chr19_4535319	Potra2n18c32888	0.0860023	5.81454	9.36443e-08	0.0275233	intergenic	N/A	#N/A	#N/A	#N/A
chr6_5543189	Potra2n18c32888	0.0974043	5.79031	1.03991e-07	0.0294658	intergenic	N/A	#N/A	#N/A	#N/A
chr1_22788178	Potra2n18c32888	0.0911403	5.7775	1.0991e-07	0.0305462	intergenic	N/A	#N/A	#N/A	#N/A
chr16_13313938	Potra2n18c32888	0.0740505	5.76811	1.14457e-07	0.0313454	intergenic	N/A	#N/A	#N/A	#N/A
chr6_22192501	Potra2n18c32888	0.114092	5.75793	1.19596e-07	0.0322458	intergenic	N/A	#N/A	#N/A	#N/A
chr1_22788172	Potra2n18c32888	0.0907055	5.7397	1.2937e-07	0.0339205	intergenic	N/A	#N/A	#N/A	#N/A
chr19_4535331	Potra2n18c32888	0.0849405	5.69907	1.54072e-07	0.0379223	intergenic	N/A	#N/A	#N/A	#N/A
chr1_6058502	Potra2n18c32888	0.108996	5.64575	1.93637e-07	0.0437304	intergenic	N/A	#N/A	#N/A	#N/A
chr7_2048420	Potra2n18c32888	0.0909887	5.63985	1.98582e-07	0.0444266	intergenic	N/A	#N/A	#N/A	#N/A
chr19_9380987	Potra2n18c32888	0.108772	5.62997	2.0715e-07	0.0455939	intergenic	N/A	#N/A	#N/A	#N/A
chr1_15136078	Potra2n18c32888	0.0834271	5.60272	2.32705e-07	0.0489405	intergenic	N/A	#N/A	#N/A	#N/A
chr6_22192499	Potra2n18c32888	0.108663	5.57075	2.66639e-07	0.0531635	intergenic	N/A	#N/A	#N/A	#N/A
chr14_11209151	Potra2n18c32888	0.0872258	5.54521	2.97207e-07	0.0567428	intergenic	N/A	#N/A	#N/A	#N/A
chr8_2290599	Potra2n18c32888	0.0766115	5.54146	3.01979e-07	0.0572789	intergenic	N/A	#N/A	#N/A	#N/A
chr5_11430305	Potra2n18c32888	0.0899725	5.53514	3.10182e-07	0.0581964	intergenic	N/A	#N/A	#N/A	#N/A
chr2_12499639	Potra2n18c32888	0.107244	5.52351	3.25864e-07	0.0599517	intergenic	N/A	#N/A	#N/A	#N/A
chr17_9158380	Potra2n18c32888	0.102356	5.50132	3.57964e-07	0.0633093	intergenic	N/A	#N/A	#N/A	#N/A
chr18_11655688	Potra2n18c32888	0.0924629	5.45653	4.32509e-07	0.0706019	intergenic	N/A	#N/A	#N/A	#N/A
chr19_9380944	Potra2n18c32888	0.104377	5.44573	4.52657e-07	0.072456	intergenic	N/A	#N/A	#N/A	#N/A
chr19_10480477	Potra2n18c32888	0.104377	5.44573	4.52657e-07	0.072456	intergenic	N/A	#N/A	#N/A	#N/A
chr19_10481081	Potra2n18c32888	0.104377	5.44573	4.52657e-07	0.072456	intergenic	N/A	#N/A	#N/A	#N/A
chr19_10481717	Potra2n18c32888	0.104377	5.44573	4.52657e-07	0.072456	intergenic	N/A	#N/A	#N/A	#N/A
chr19_10485248	Potra2n18c32888	0.104377	5.44573	4.52657e-07	0.072456	intergenic	N/A	#N/A	#N/A	#N/A
chr19_10486088	Potra2n18c32888	0.104377	5.44573	4.52657e-07	0.072456	intergenic	N/A	#N/A	#N/A	#N/A
chr19_10488423	Potra2n18c32888	0.104377	5.44573	4.52657e-07	0.072456	intergenic	N/A	#N/A	#N/A	#N/A
chr1_28823277	Potra2n18c32888	0.097377	5.43274	4.78091e-07	0.0747014	intergenic	N/A	#N/A	#N/A	#N/A
chr7_2047655	Potra2n18c32888	0.0874996	5.42393	4.96147e-07	0.0763009	intergenic	N/A	#N/A	#N/A	#N/A
chr7_2047662	Potra2n18c32888	0.0874996	5.42393	4.96147e-07	0.0763009	intergenic	N/A	#N/A	#N/A	#N/A
chr7_2047677	Potra2n18c32888	0.0874996	5.42393	4.96147e-07	0.0763009	intergenic	N/A	#N/A	#N/A	#N/A
chr7_2047678	Potra2n18c32888	0.0874996	5.42393	4.96147e-07	0.0763009	intergenic	N/A	#N/A	#N/A	#N/A
chr7_2047685	Potra2n18c32888	0.0874996	5.42393	4.96147e-07	0.0763009	intergenic	N/A	#N/A	#N/A	#N/A
chr7_2047722	Potra2n18c32888	0.0874996	5.42393	4.96147e-07	0.0763009	intergenic	N/A	#N/A	#N/A	#N/A
chr7_2047609	Potra2n18c32888	0.0881866	5.4203	5.03777e-07	0.0769357	intergenic	N/A	#N/A	#N/A	#N/A
chr7_2047886	Potra2n18c32888	0.0881866	5.4203	5.03777e-07	0.0769357	intergenic	N/A	#N/A	#N/A	#N/A
chr6_22192530	Potra2n18c32888	0.106311	5.42028	5.03803e-07	0.0769377	intergenic	N/A	#N/A	#N/A	#N/A
chr11_10933718	Potra2n18c32888	0.102394	5.39658	5.5653e-07	0.0813548	intergenic	N/A	#N/A	#N/A	#N/A
chr18_11655621	Potra2n18c32888	0.092261	5.38726	5.78707e-07	0.0831307	intergenic	N/A	#N/A	#N/A	#N/A
chr2_12498286	Potra2n18c32888	0.103495	5.38466	5.85045e-07	0.0836492	intergenic	N/A	#N/A	#N/A	#N/A
chr2_12498524	Potra2n18c32888	0.103495	5.38466	5.85045e-07	0.0836492	intergenic	N/A	#N/A	#N/A	#N/A
chr2_12498726	Potra2n18c32888	0.103495	5.38466	5.85045e-07	0.0836492	intergenic	N/A	#N/A	#N/A	#N/A
chr2_12498794	Potra2n18c32888	0.103495	5.38466	5.85045e-07	0.0836492	intergenic	N/A	#N/A	#N/A	#N/A
chr5_11421542	Potra2n18c32888	0.0932338	5.38098	5.94132e-07	0.0843518	intergenic	N/A	#N/A	#N/A	#N/A
chr11_5743744	Potra2n18c32888	0.101146	5.37858	6.00141e-07	0.0848106	intergenic	N/A	#N/A	#N/A	#N/A
chr9_10986123	Potra2n18c32888	0.0875159	5.34874	6.79937e-07	0.0907372	intergenic	N/A	#N/A	#N/A	#N/A
chr19_10480349	Potra2n18c32888	0.0978194	5.34827	6.81272e-07	0.0908388	intergenic	N/A	#N/A	#N/A	#N/A
chr17_9558361	Potra2n18c32888	0.0793493	5.33784	7.11607e-07	0.0929225	intergenic	N/A	#N/A	#N/A	#N/A
chr9_2087429	Potra2n18c32888	0.0886388	5.33562	7.1822e-07	0.0933772	intergenic	N/A	#N/A	#N/A	#N/A
chr9_2087447	Potra2n18c32888	0.0886388	5.33562	7.1822e-07	0.0933772	intergenic	N/A	#N/A	#N/A	#N/A
chr11_9756208	Potra2n18c32888	0.100331	5.32712	7.44147e-07	0.0951581	intergenic	N/A	#N/A	#N/A	#N/A
chr4_16805451	Potra2n18c32888	0.0995071	5.31673	7.77094e-07	0.0973899	intergenic	N/A	#N/A	#N/A	#N/A
chr1_27898460	Potra2n18c32888	0.0956256	5.30377	8.20189e-07	0.100233	intergenic	N/A	#N/A	#N/A	#N/A
chr19_6431958	Potra2n18c32888	0.090697	5.29045	8.6692e-07	0.1032	intergenic	N/A	#N/A	#N/A	#N/A
chr19_9381022	Potra2n18c32888	0.100508	5.28665	8.80699e-07	0.104006	intergenic	N/A	#N/A	#N/A	#N/A
chr7_898358	Potra2n18c32888	0.0939822	5.28506	8.86562e-07	0.10436	intergenic	N/A	#N/A	#N/A	#N/A
chr12_8753533	Potra2n18c32888	0.0858082	5.28225	8.96942e-07	0.104978	intergenic	N/A	#N/A	#N/A	#N/A
chr1_10089924	Potra2n18c32888	0.0967815	5.27588	9.21019e-07	0.10642	intergenic	N/A	#N/A	#N/A	#N/A
chr11_10933717	Potra2n18c32888	0.0991027	5.26607	9.5925e-07	0.108689	intergenic	N/A	#N/A	#N/A	#N/A
chr8_6343809	Potra2n18c32888	0.100275	5.26028	9.82589e-07	0.110023	intergenic	N/A	#N/A	#N/A	#N/A
chr5_11430293	Potra2n18c32888	0.0823008	5.2579	9.9232e-07	0.110565	intergenic	N/A	#N/A	#N/A	#N/A
chr16_4114794	Potra2n18c32889	0.262533	7.2572	1.41115e-10	0.000169945	intergenic	N/A	#N/A	#N/A	#N/A
chr18_11655688	Potra2n18c32889	0.24207	6.19568	1.76166e-08	0.00850005	intergenic	N/A	#N/A	#N/A	#N/A
chr18_11655621	Potra2n18c32889	0.238569	6.00548	4.0752e-08	0.0155791	intergenic	N/A	#N/A	#N/A	#N/A
chr7_6004593	Potra2n18c32889	0.203695	5.71681	1.42766e-07	0.0361116	intergenic	N/A	#N/A	#N/A	#N/A
chr7_6005126	Potra2n18c32889	0.235005	5.66371	1.79305e-07	0.041701	intergenic	N/A	#N/A	#N/A	#N/A
chr19_11418043	Potra2n18c32889	0.242582	5.54497	2.97516e-07	0.0567754	intergenic	N/A	#N/A	#N/A	#N/A
chr19_11418047	Potra2n18c32889	0.242433	5.52564	3.22938e-07	0.0596258	intergenic	N/A	#N/A	#N/A	#N/A
chr12_8753533	Potra2n18c32889	0.211553	5.51127	3.43214e-07	0.0617965	intergenic	N/A	#N/A	#N/A	#N/A
chr19_1283651	Potra2n18c32889	0.234001	5.50372	3.54351e-07	0.0629487	intergenic	N/A	#N/A	#N/A	#N/A
chr4_20649493	Potra2n18c32889	0.254743	5.48493	3.83662e-07	0.0659052	intergenic	N/A	#N/A	#N/A	#N/A
chr4_20691706	Potra2n18c32889	0.254743	5.48493	3.83662e-07	0.0659052	intergenic	N/A	#N/A	#N/A	#N/A
chr4_4442949	Potra2n18c32889	0.256136	5.47556	3.99137e-07	0.0674481	intergenic	N/A	#N/A	#N/A	#N/A
chr12_4732095	Potra2n18c32889	0.204875	5.45981	4.26578e-07	0.0700639	intergenic	N/A	#N/A	#N/A	#N/A
chr7_6005301	Potra2n18c32889	0.182948	5.45594	4.33583e-07	0.0707003	intergenic	N/A	#N/A	#N/A	#N/A
chr18_11656129	Potra2n18c32889	0.236235	5.44749	4.49309e-07	0.0721511	intergenic	N/A	#N/A	#N/A	#N/A
chr18_11655094	Potra2n18c32889	0.235553	5.41756	5.09603e-07	0.0774412	intergenic	N/A	#N/A	#N/A	#N/A
chr18_11654979	Potra2n18c32889	0.231815	5.41086	5.24157e-07	0.0786603	intergenic	N/A	#N/A	#N/A	#N/A
chr18_11655245	Potra2n18c32889	0.231815	5.41086	5.24157e-07	0.0786603	intergenic	N/A	#N/A	#N/A	#N/A
chr18_11654593	Potra2n18c32889	0.17197	5.39772	5.53883e-07	0.0811364	intergenic	N/A	#N/A	#N/A	#N/A
chr18_11656043	Potra2n18c32889	0.230953	5.37464	6.10126e-07	0.0855711	intergenic	N/A	#N/A	#N/A	#N/A
chr19_9381455	Potra2n18c32889	0.217626	5.33098	7.32263e-07	0.094351	intergenic	N/A	#N/A	#N/A	#N/A
chr16_9427563	Potra2n18c32889	0.213807	5.33081	7.328e-07	0.0943857	intergenic	N/A	#N/A	#N/A	#N/A
chr8_16050899	Potra2n18c32889	0.207606	5.32717	7.43987e-07	0.095149	intergenic	N/A	#N/A	#N/A	#N/A
chr8_16050908	Potra2n18c32889	0.207606	5.32717	7.43987e-07	0.095149	intergenic	N/A	#N/A	#N/A	#N/A
chr8_16050910	Potra2n18c32889	0.207606	5.32717	7.43987e-07	0.095149	intergenic	N/A	#N/A	#N/A	#N/A
chr19_11169379	Potra2n18c32889	0.154734	5.30749	8.07572e-07	0.0994046	intergenic	N/A	#N/A	#N/A	#N/A
chr5_3420501	Potra2n18c32889	0.205717	5.26748	9.53675e-07	0.108352	intergenic	N/A	#N/A	#N/A	#N/A
chr4_20691749	Potra2n18c32889	0.242696	5.25775	9.92931e-07	0.110594	intergenic	N/A	#N/A	#N/A	#N/A
chr13_1940011	Potra2n18c32890	0.0229269	5.61176	2.23895e-07	0.0478184	intergenic	N/A	#N/A	#N/A	#N/A
chr13_1940031	Potra2n18c32890	0.0228004	5.59216	2.43412e-07	0.0502922	intergenic	N/A	#N/A	#N/A	#N/A
chr12_1015916	Potra2n18c32890	0.0234049	5.54425	2.98432e-07	0.0568793	intergenic	N/A	#N/A	#N/A	#N/A
chr2_2246809	Potra2n18c32890	0.0226265	5.4396	4.64481e-07	0.0734968	intergenic	N/A	#N/A	#N/A	#N/A
chr13_1930570	Potra2n18c32890	0.0223259	5.41532	5.14411e-07	0.0778568	intergenic	N/A	#N/A	#N/A	#N/A
chr13_1931319	Potra2n18c32890	0.022196	5.3842	5.8618e-07	0.0837311	intergenic	N/A	#N/A	#N/A	#N/A
chr13_1931224	Potra2n18c32890	0.0221943	5.38367	5.87486e-07	0.0838338	intergenic	N/A	#N/A	#N/A	#N/A
chr17_5430439	Potra2n18c32890	0.0215897	5.37535	6.08311e-07	0.0854281	intergenic	N/A	#N/A	#N/A	#N/A
chr2_5499573	Potra2n18c32890	0.0200051	5.34356	6.94801e-07	0.0917728	intergenic	N/A	#N/A	#N/A	#N/A
chr18_12362760	Potra2n18c32890	0.0212568	5.26639	9.57985e-07	0.108608	intergenic	N/A	#N/A	#N/A	#N/A
chr1_22973806	Potra2n19c33665	-0.394783	-5.26567	9.60862e-07	0.108779	intergenic	N/A	#N/A	#N/A	#N/A
chr1_3416305	Potra2n19c33806	0.34255	5.30979	7.99878e-07	0.0989002	intergenic	N/A	#N/A	#N/A	#N/A
chr2_6947278	Potra2n19c33914	-0.311083	-6.07989	2.93872e-08	0.0123397	intergenic	N/A	#N/A	#N/A	#N/A
chr1_24287161	Potra2n19c33914	-0.324872	-5.79483	1.01979e-07	0.0290928	intergenic	N/A	#N/A	#N/A	#N/A
chr1_24286900	Potra2n19c33914	-0.322949	-5.7293	1.35293e-07	0.0349093	intergenic	N/A	#N/A	#N/A	#N/A
chr1_24287595	Potra2n19c33914	-0.318762	-5.63743	2.00646e-07	0.0447087	intergenic	N/A	#N/A	#N/A	#N/A
chr1_24286662	Potra2n19c33914	-0.278365	-5.5567	2.83051e-07	0.055123	intergenic	N/A	#N/A	#N/A	#N/A
chr1_24278407	Potra2n19c33914	-0.298366	-5.53731	3.07342e-07	0.0578857	intergenic	N/A	#N/A	#N/A	#N/A
chr1_24278669	Potra2n19c33914	-0.293588	-5.51694	3.35071e-07	0.060942	intergenic	N/A	#N/A	#N/A	#N/A
chr1_24287044	Potra2n19c33914	-0.296745	-5.51546	3.37166e-07	0.0611679	intergenic	N/A	#N/A	#N/A	#N/A
chr1_24287952	Potra2n19c33914	-0.291253	-5.46778	4.12474e-07	0.0687339	intergenic	N/A	#N/A	#N/A	#N/A
chr1_24286219	Potra2n19c33914	-0.274989	-5.34472	6.91456e-07	0.0915418	intergenic	N/A	#N/A	#N/A	#N/A
chr16_7348026	Potra2n19c33914	0.285991	5.34345	6.95137e-07	0.0917976	intergenic	N/A	#N/A	#N/A	#N/A
chr1_24278582	Potra2n19c33914	-0.272272	-5.34155	7.00662e-07	0.0921888	intergenic	N/A	#N/A	#N/A	#N/A
chr1_24287497	Potra2n19c33914	-0.298266	-5.33376	7.2382e-07	0.0937673	intergenic	N/A	#N/A	#N/A	#N/A
chr1_24286602	Potra2n19c33914	-0.281067	-5.28733	8.78205e-07	0.103865	intergenic	N/A	#N/A	#N/A	#N/A
chr1_24278361	Potra2n19c33914	-0.270057	-5.27544	9.22678e-07	0.106517	intergenic	N/A	#N/A	#N/A	#N/A
chr1_24278751	Potra2n19c33914	-0.270057	-5.27544	9.22678e-07	0.106517	intergenic	N/A	#N/A	#N/A	#N/A
chr19_14555889	Potra2n1c2240	0.0683124	6.61212	2.72326e-09	0.00200486	intergenic	N/A	#N/A	#N/A	#N/A
chr3_18744245	Potra2n1c2240	0.0672105	6.49061	4.7143e-09	0.00309124	intergenic	N/A	#N/A	#N/A	#N/A
chr1_12811323	Potra2n1c2240	0.0669249	6.21541	1.61402e-08	0.00796477	intergenic	N/A	#N/A	#N/A	#N/A
chr3_274435	Potra2n1c2240	0.0553757	6.1755	1.92649e-08	0.0090752	intergenic	N/A	#N/A	#N/A	#N/A
chr3_275410	Potra2n1c2240	0.0540374	6.04828	3.37724e-08	0.013641	intergenic	N/A	#N/A	#N/A	#N/A
chr1_11715448	Potra2n1c2240	0.0564407	6.03411	3.59409e-08	0.0142591	intergenic	N/A	#N/A	#N/A	#N/A
chr3_4732239	Potra2n1c2241	-0.176157	-5.96972	4.76608e-08	0.0173773	intergenic	N/A	#N/A	#N/A	#N/A
chr3_272964	Potra2n1c2240	0.0534286	5.95279	5.13218e-08	0.0183001	intergenic	N/A	#N/A	#N/A	#N/A
chr3_273036	Potra2n1c2240	0.0534286	5.95279	5.13218e-08	0.0183001	intergenic	N/A	#N/A	#N/A	#N/A
chr3_272564	Potra2n1c2240	0.0535666	5.90635	6.28486e-08	0.0210328	intergenic	N/A	#N/A	#N/A	#N/A
chr18_4172635	Potra2n1c2243	-0.289944	-5.90389	6.35277e-08	0.0211862	intergenic	N/A	#N/A	#N/A	#N/A
chr19_8312069	Potra2n1c2240	0.0671356	5.89489	6.60667e-08	0.0217634	intergenic	N/A	#N/A	#N/A	#N/A
chr19_14555792	Potra2n1c2240	0.0535893	5.87179	7.30482e-08	0.0233188	intergenic	N/A	#N/A	#N/A	#N/A
chr10_14308668	Potra2n1c2240	0.0633457	5.78817	1.04957e-07	0.0296458	intergenic	N/A	#N/A	#N/A	#N/A
chr1_16626461	Potra2n1c2240	0.0556295	5.7774	1.09956e-07	0.0305547	intergenic	N/A	#N/A	#N/A	#N/A
chr3_4731572	Potra2n1c2241	-0.177897	-5.77301	1.12062e-07	0.0309225	intergenic	N/A	#N/A	#N/A	#N/A
chr3_4731657	Potra2n1c2241	-0.177897	-5.77301	1.12062e-07	0.0309225	intergenic	N/A	#N/A	#N/A	#N/A
chr17_11212083	Potra2n1c2240	0.0631473	5.76327	1.16873e-07	0.0317694	intergenic	N/A	#N/A	#N/A	#N/A
chr18_2399042	Potra2n1c2240	0.0659216	5.73538	1.31803e-07	0.0343345	intergenic	N/A	#N/A	#N/A	#N/A
chr4_13156256	Potra2n1c2241	-0.172106	-5.69303	1.58119e-07	0.0385476	intergenic	N/A	#N/A	#N/A	#N/A
chr1_45509976	Potra2n1c2240	0.045585	5.69126	1.59324e-07	0.0387332	intergenic	N/A	#N/A	#N/A	#N/A
chr4_3389113	Potra2n1c2247	0.153168	5.6632	1.79701e-07	0.0417593	intergenic	N/A	#N/A	#N/A	#N/A
chr3_12404339	Potra2n1c2240	0.0609877	5.65793	1.83803e-07	0.0423343	intergenic	N/A	#N/A	#N/A	#N/A
chr1_48570626	Potra2n1c2240	0.0558556	5.65563	1.85622e-07	0.0425916	intergenic	N/A	#N/A	#N/A	#N/A
chr10_14339788	Potra2n1c2240	0.062261	5.65305	1.87679e-07	0.0428892	intergenic	N/A	#N/A	#N/A	#N/A
chr10_14339800	Potra2n1c2240	0.062261	5.65305	1.87679e-07	0.0428892	intergenic	N/A	#N/A	#N/A	#N/A
chr10_14339823	Potra2n1c2240	0.062261	5.65305	1.87679e-07	0.0428892	intergenic	N/A	#N/A	#N/A	#N/A
chr10_14329919	Potra2n1c2240	0.0600448	5.65049	1.89748e-07	0.043179	intergenic	N/A	#N/A	#N/A	#N/A
chr3_4731607	Potra2n1c2241	-0.173946	-5.63991	1.98536e-07	0.0444209	intergenic	N/A	#N/A	#N/A	#N/A
chr3_18744177	Potra2n1c2240	0.0584697	5.6111	2.24534e-07	0.0479006	intergenic	N/A	#N/A	#N/A	#N/A
chr7_3783596	Potra2n1c2240	0.0584279	5.59795	2.37482e-07	0.0495494	intergenic	N/A	#N/A	#N/A	#N/A
chr18_6090795	Potra2n1c2240	0.0495517	5.57763	2.58953e-07	0.0522211	intergenic	N/A	#N/A	#N/A	#N/A
chr19_725575	Potra2n1c2240	0.0577269	5.57371	2.63304e-07	0.0527555	intergenic	N/A	#N/A	#N/A	#N/A
chr3_272172	Potra2n1c2240	0.0486522	5.55733	2.82294e-07	0.0550369	intergenic	N/A	#N/A	#N/A	#N/A
chr18_4167273	Potra2n1c2243	-0.249638	-5.55441	2.85819e-07	0.0554518	intergenic	N/A	#N/A	#N/A	#N/A
chr4_7090977	Potra2n1c2240	0.055379	5.54796	2.93764e-07	0.0563566	intergenic	N/A	#N/A	#N/A	#N/A
chr10_14330694	Potra2n1c2240	0.0605151	5.54612	2.96062e-07	0.0566155	intergenic	N/A	#N/A	#N/A	#N/A
chr10_14330895	Potra2n1c2240	0.0604395	5.53681	3.07998e-07	0.0579596	intergenic	N/A	#N/A	#N/A	#N/A
chr10_14337393	Potra2n1c2240	0.0604395	5.53681	3.07998e-07	0.0579596	intergenic	N/A	#N/A	#N/A	#N/A
chr10_14337417	Potra2n1c2240	0.0604395	5.53681	3.07998e-07	0.0579596	intergenic	N/A	#N/A	#N/A	#N/A
chr10_14337424	Potra2n1c2240	0.0604395	5.53681	3.07998e-07	0.0579596	intergenic	N/A	#N/A	#N/A	#N/A
chr17_16491335	Potra2n1c2240	0.048826	5.53623	3.08758e-07	0.05804	intergenic	N/A	#N/A	#N/A	#N/A
chr3_4731593	Potra2n1c2241	-0.160751	-5.53363	3.12185e-07	0.0584287	intergenic	N/A	#N/A	#N/A	#N/A
chr18_5238866	Potra2n1c2240	0.0632544	5.53186	3.14527e-07	0.0586927	intergenic	N/A	#N/A	#N/A	#N/A
chr10_5455270	Potra2n1c2240	0.052743	5.53017	3.16799e-07	0.0589458	intergenic	N/A	#N/A	#N/A	#N/A
chr19_937193	Potra2n1c2240	0.0524541	5.51867	3.32623e-07	0.0606777	intergenic	N/A	#N/A	#N/A	#N/A
chr16_4948175	Potra2n1c2243	-0.237204	-5.51846	3.32922e-07	0.0607117	intergenic	N/A	#N/A	#N/A	#N/A
chr3_15231976	Potra2n1c2240	0.0676859	5.51296	3.40758e-07	0.0615535	intergenic	N/A	#N/A	#N/A	#N/A
chr10_14337432	Potra2n1c2240	0.0602343	5.49988	3.60155e-07	0.0635258	intergenic	N/A	#N/A	#N/A	#N/A
chr3_272654	Potra2n1c2240	0.0505216	5.49548	3.66925e-07	0.0642062	intergenic	N/A	#N/A	#N/A	#N/A
chr3_15481091	Potra2n1c2240	0.0546182	5.48731	3.79826e-07	0.0655142	intergenic	N/A	#N/A	#N/A	#N/A
chr4_8724146	Potra2n1c2240	0.0604602	5.48327	3.86351e-07	0.0661745	intergenic	N/A	#N/A	#N/A	#N/A
chr4_8724157	Potra2n1c2240	0.0604996	5.47998	3.91767e-07	0.0667243	intergenic	N/A	#N/A	#N/A	#N/A
chr10_14337220	Potra2n1c2240	0.0599081	5.47165	4.05796e-07	0.0680911	intergenic	N/A	#N/A	#N/A	#N/A
chr10_14337246	Potra2n1c2240	0.0599081	5.47165	4.05796e-07	0.0680911	intergenic	N/A	#N/A	#N/A	#N/A
chr10_14337269	Potra2n1c2240	0.0599081	5.47165	4.05796e-07	0.0680911	intergenic	N/A	#N/A	#N/A	#N/A
chr4_8580676	Potra2n1c2240	0.0467342	5.46264	4.21516e-07	0.0695923	intergenic	N/A	#N/A	#N/A	#N/A
chr10_14337125	Potra2n1c2240	0.0597332	5.45033	4.43963e-07	0.0716494	intergenic	N/A	#N/A	#N/A	#N/A
chr10_14337513	Potra2n1c2240	0.0597332	5.45033	4.43963e-07	0.0716494	intergenic	N/A	#N/A	#N/A	#N/A
chr10_14337514	Potra2n1c2240	0.0597332	5.45033	4.43963e-07	0.0716494	intergenic	N/A	#N/A	#N/A	#N/A
chr10_14337542	Potra2n1c2240	0.0597332	5.45033	4.43963e-07	0.0716494	intergenic	N/A	#N/A	#N/A	#N/A
chr10_14337545	Potra2n1c2240	0.0597332	5.45033	4.43963e-07	0.0716494	intergenic	N/A	#N/A	#N/A	#N/A
chr3_4730817	Potra2n1c2241	-0.169572	-5.44993	4.44713e-07	0.0717154	intergenic	N/A	#N/A	#N/A	#N/A
chr17_9844209	Potra2n1c2240	0.0494534	5.44042	4.62879e-07	0.0733464	intergenic	N/A	#N/A	#N/A	#N/A
chr10_14337530	Potra2n1c2240	0.0596989	5.43468	4.74214e-07	0.0743612	intergenic	N/A	#N/A	#N/A	#N/A
chr10_14337538	Potra2n1c2240	0.0596989	5.43468	4.74214e-07	0.0743612	intergenic	N/A	#N/A	#N/A	#N/A
chr3_4730639	Potra2n1c2241	-0.169325	-5.42359	4.96858e-07	0.0763589	intergenic	N/A	#N/A	#N/A	#N/A
chr6_3116332	Potra2n1c2248	-0.187762	-5.40924	5.27717e-07	0.0789649	intergenic	N/A	#N/A	#N/A	#N/A
chr1_20510508	Potra2n1c2240	0.0604142	5.40779	5.30956e-07	0.0792391	intergenic	N/A	#N/A	#N/A	#N/A
chr4_8724680	Potra2n1c2240	0.0587039	5.39223	5.6677e-07	0.0821939	intergenic	N/A	#N/A	#N/A	#N/A
chr1_31849110	Potra2n1c2248	-0.220798	-5.38793	5.77084e-07	0.0830035	intergenic	N/A	#N/A	#N/A	#N/A
chr10_14326952	Potra2n1c2240	0.0525818	5.38429	5.85948e-07	0.0837155	intergenic	N/A	#N/A	#N/A	#N/A
chr10_14326953	Potra2n1c2240	0.0525818	5.38429	5.85948e-07	0.0837155	intergenic	N/A	#N/A	#N/A	#N/A
chr3_18744265	Potra2n1c2240	0.058075	5.3741	6.11504e-07	0.0856747	intergenic	N/A	#N/A	#N/A	#N/A
chr1_37232628	Potra2n1c2240	0.0576723	5.37047	6.20871e-07	0.0864089	intergenic	N/A	#N/A	#N/A	#N/A
chr10_14343468	Potra2n1c2240	0.0582873	5.37014	6.21729e-07	0.0864648	intergenic	N/A	#N/A	#N/A	#N/A
chr5_9934743	Potra2n1c2244	-0.0912123	-5.36804	6.2722e-07	0.086876	intergenic	N/A	#N/A	#N/A	#N/A
chr1_44964782	Potra2n1c2244	-0.0723049	-5.35879	6.51961e-07	0.0887141	intergenic	N/A	#N/A	#N/A	#N/A
chr1_16626491	Potra2n1c2240	0.0499119	5.35418	6.64658e-07	0.0896412	intergenic	N/A	#N/A	#N/A	#N/A
chr1_48570183	Potra2n1c2240	0.0499573	5.35092	6.73783e-07	0.0903064	intergenic	N/A	#N/A	#N/A	#N/A
chr4_8724774	Potra2n1c2240	0.0583444	5.34855	6.80486e-07	0.0907795	intergenic	N/A	#N/A	#N/A	#N/A
chr4_8724776	Potra2n1c2240	0.0583444	5.34855	6.80486e-07	0.0907795	intergenic	N/A	#N/A	#N/A	#N/A
chr4_8725107	Potra2n1c2240	0.0583444	5.34855	6.80486e-07	0.0907795	intergenic	N/A	#N/A	#N/A	#N/A
chr4_8725109	Potra2n1c2240	0.0583444	5.34855	6.80486e-07	0.0907795	intergenic	N/A	#N/A	#N/A	#N/A
chr10_14343472	Potra2n1c2240	0.0582052	5.34819	6.81487e-07	0.0908533	intergenic	N/A	#N/A	#N/A	#N/A
chr10_14343479	Potra2n1c2240	0.0582052	5.34819	6.81487e-07	0.0908533	intergenic	N/A	#N/A	#N/A	#N/A
chr10_14340162	Potra2n1c2240	0.058961	5.34575	6.88487e-07	0.0913384	intergenic	N/A	#N/A	#N/A	#N/A
chr6_12376877	Potra2n1c2240	0.0515076	5.34552	6.89137e-07	0.0913849	intergenic	N/A	#N/A	#N/A	#N/A
chr18_10542097	Potra2n1c2240	0.063012	5.33949	7.06723e-07	0.0926136	intergenic	N/A	#N/A	#N/A	#N/A
chr15_10653776	Potra2n1c2240	0.0600547	5.3394	7.06983e-07	0.0926282	intergenic	N/A	#N/A	#N/A	#N/A
chr10_14342980	Potra2n1c2240	0.0587664	5.33758	7.12365e-07	0.0929734	intergenic	N/A	#N/A	#N/A	#N/A
chr10_6094769	Potra2n1c2240	0.0562224	5.33186	7.29578e-07	0.0941746	intergenic	N/A	#N/A	#N/A	#N/A
chr3_20967954	Potra2n1c2248	0.171676	5.32105	7.63236e-07	0.0964519	intergenic	N/A	#N/A	#N/A	#N/A
chr4_8724219	Potra2n1c2240	0.0580424	5.31206	7.92348e-07	0.0983858	intergenic	N/A	#N/A	#N/A	#N/A
chr4_8724461	Potra2n1c2240	0.0580424	5.31206	7.92348e-07	0.0983858	intergenic	N/A	#N/A	#N/A	#N/A
chr1_6097097	Potra2n1c2240	0.0504405	5.30992	7.99454e-07	0.0988679	intergenic	N/A	#N/A	#N/A	#N/A
chr11_15980626	Potra2n1c2240	0.0566695	5.29605	8.46934e-07	0.101928	intergenic	N/A	#N/A	#N/A	#N/A
chr8_15698019	Potra2n1c2241	-0.195949	-5.28829	8.74721e-07	0.103671	intergenic	N/A	#N/A	#N/A	#N/A
chr11_15980469	Potra2n1c2240	0.0577837	5.28045	9.03675e-07	0.105374	intergenic	N/A	#N/A	#N/A	#N/A
chr3_15231992	Potra2n1c2240	0.0641369	5.27713	9.16215e-07	0.106136	intergenic	N/A	#N/A	#N/A	#N/A
chr3_15231993	Potra2n1c2240	0.0641369	5.27713	9.16215e-07	0.106136	intergenic	N/A	#N/A	#N/A	#N/A
chr10_14337276	Potra2n1c2240	0.0575173	5.27681	9.17462e-07	0.106215	intergenic	N/A	#N/A	#N/A	#N/A
chr18_6091913	Potra2n1c2240	0.0486493	5.27286	9.32612e-07	0.107105	intergenic	N/A	#N/A	#N/A	#N/A
chr10_14344256	Potra2n1c2240	0.0575488	5.26893	9.47967e-07	0.108024	intergenic	N/A	#N/A	#N/A	#N/A
chr10_14344267	Potra2n1c2240	0.0575488	5.26893	9.47967e-07	0.108024	intergenic	N/A	#N/A	#N/A	#N/A
chr18_6090959	Potra2n1c2240	0.0486633	5.26339	9.69996e-07	0.109294	intergenic	N/A	#N/A	#N/A	#N/A
chr11_5098713	Potra2n1c2240	0.0517155	5.25735	9.94602e-07	0.110704	intergenic	N/A	#N/A	#N/A	#N/A
chr7_2541220	Potra2n2c4072	0.216755	5.25772	9.93074e-07	0.110603	intergenic	N/A	#N/A	#N/A	#N/A
chr4_6724020	Potra2n2c4160	0.213987	5.4378	4.68013e-07	0.0738049	intergenic	N/A	#N/A	#N/A	#N/A
chr4_6728956	Potra2n2c4160	0.207916	5.42082	5.02665e-07	0.0768458	intergenic	N/A	#N/A	#N/A	#N/A
chr4_6728250	Potra2n2c4160	0.248428	5.30206	8.26032e-07	0.100593	intergenic	N/A	#N/A	#N/A	#N/A
chr4_6722775	Potra2n2c4160	0.208181	5.26851	9.49625e-07	0.10812	intergenic	N/A	#N/A	#N/A	#N/A
chr4_6722780	Potra2n2c4160	0.208181	5.26851	9.49625e-07	0.10812	intergenic	N/A	#N/A	#N/A	#N/A
chr1_40609067	Potra2n2c4462	0.303901	5.73714	1.30808e-07	0.0341648	intergenic	N/A	#N/A	#N/A	#N/A
chr12_5125094	Potra2n2c4462	0.29694	5.47845	3.94307e-07	0.0669652	intergenic	N/A	#N/A	#N/A	#N/A
chr12_5125366	Potra2n2c4462	0.284374	5.34543	6.89394e-07	0.0914029	intergenic	N/A	#N/A	#N/A	#N/A
chr1_43652503	Potra2n2c6180	-0.171655	-5.78267	1.07484e-07	0.0300959	intergenic	N/A	#N/A	#N/A	#N/A
chr8_14578906	Potra2n2c6180	0.156664	5.34095	7.02423e-07	0.0923189	intergenic	N/A	#N/A	#N/A	#N/A
chr14_6567624	Potra2n3c6559	-0.532635	-5.47095	4.06986e-07	0.0682074	intergenic	N/A	#N/A	#N/A	#N/A
chr5_13277040	Potra2n3c6693	-0.459117	-5.54554	2.9679e-07	0.0566959	intergenic	N/A	#N/A	#N/A	#N/A
chr5_13276879	Potra2n3c6693	-0.457419	-5.51694	3.3507e-07	0.060942	intergenic	N/A	#N/A	#N/A	#N/A
chr5_13277129	Potra2n3c6693	-0.446309	-5.50217	3.56691e-07	0.0631914	intergenic	N/A	#N/A	#N/A	#N/A
chr5_13277128	Potra2n3c6693	-0.433458	-5.42934	4.84986e-07	0.0753225	intergenic	N/A	#N/A	#N/A	#N/A
chr3_5419437	Potra2n3c6693	-0.648761	-5.3805	5.95333e-07	0.0844475	intergenic	N/A	#N/A	#N/A	#N/A
chr5_13276184	Potra2n3c6693	-0.434975	-5.33489	7.20414e-07	0.0935369	intergenic	N/A	#N/A	#N/A	#N/A
chr5_13275687	Potra2n3c6693	-0.435073	-5.33077	7.32902e-07	0.0943928	intergenic	N/A	#N/A	#N/A	#N/A
chr3_5419460	Potra2n3c6693	-0.648067	-5.3129	7.8958e-07	0.0982067	intergenic	N/A	#N/A	#N/A	#N/A
chr15_2694435	Potra2n3c7718	0.0734246	7.2899	1.21235e-10	0.000149055	intergenic	N/A	#N/A	#N/A	#N/A
chr1_12141705	Potra2n3c7718	0.0606169	6.13456	2.30895e-08	0.0103571	intergenic	N/A	#N/A	#N/A	#N/A
chr17_10133288	Potra2n3c7718	0.0549818	6.00279	4.12364e-08	0.0157099	intergenic	N/A	#N/A	#N/A	#N/A
chr17_3067610	Potra2n3c7718	0.0553614	5.84316	8.27181e-08	0.0253334	intergenic	N/A	#N/A	#N/A	#N/A
chr15_1602762	Potra2n3c7718	0.0677836	5.81324	9.41725e-08	0.027623	intergenic	N/A	#N/A	#N/A	#N/A
chr1_46797323	Potra2n3c7718	0.0837785	5.80261	9.86053e-08	0.0284641	intergenic	N/A	#N/A	#N/A	#N/A
chr13_8571374	Potra2n3c7718	0.0500672	5.75769	1.19717e-07	0.0322687	intergenic	N/A	#N/A	#N/A	#N/A
chr12_12341067	Potra2n3c7718	0.0620819	5.66386	1.79187e-07	0.0416826	intergenic	N/A	#N/A	#N/A	#N/A
chr3_22100226	Potra2n3c7718	0.0763557	5.64804	1.91751e-07	0.0434642	intergenic	N/A	#N/A	#N/A	#N/A
chr6_17236898	Potra2n3c7718	0.0656274	5.58555	2.50363e-07	0.0511678	intergenic	N/A	#N/A	#N/A	#N/A
chr2_2468158	Potra2n3c7718	0.0513347	5.53935	3.04699e-07	0.05759	intergenic	N/A	#N/A	#N/A	#N/A
chr2_2468104	Potra2n3c7718	0.0520207	5.47084	4.07186e-07	0.068226	intergenic	N/A	#N/A	#N/A	#N/A
chr2_2610504	Potra2n3c7718	0.0504293	5.42374	4.96544e-07	0.0763309	intergenic	N/A	#N/A	#N/A	#N/A
chr1_42974271	Potra2n3c7718	0.0666984	5.40336	5.40911e-07	0.0800648	intergenic	N/A	#N/A	#N/A	#N/A
chr2_2471269	Potra2n3c7718	0.0728256	5.30177	8.27029e-07	0.100651	intergenic	N/A	#N/A	#N/A	#N/A
chr2_2468225	Potra2n3c7718	0.059125	5.26088	9.80154e-07	0.109896	intergenic	N/A	#N/A	#N/A	#N/A
chr4_6850192	Potra2n3c8403	0.659314	5.64396	1.95122e-07	0.0439419	intergenic	N/A	#N/A	#N/A	#N/A
chr1_21833797	Potra2n3c8403	0.771906	5.46632	4.15026e-07	0.0689747	intergenic	N/A	#N/A	#N/A	#N/A
chr1_21833798	Potra2n3c8403	0.771906	5.46632	4.15026e-07	0.0689747	intergenic	N/A	#N/A	#N/A	#N/A
chr1_21833107	Potra2n3c8403	0.769512	5.42108	5.02116e-07	0.0768015	intergenic	N/A	#N/A	#N/A	#N/A
chr1_21833130	Potra2n3c8403	0.763387	5.37892	5.99278e-07	0.0847423	intergenic	N/A	#N/A	#N/A	#N/A
chr10_15444756	Potra2n3c8403	0.538427	5.28689	8.79815e-07	0.103956	intergenic	N/A	#N/A	#N/A	#N/A
chr6_6532588	Potra2n3c8403	0.748706	5.25693	9.96319e-07	0.110801	intergenic	N/A	#N/A	#N/A	#N/A
chr6_6532689	Potra2n3c8403	0.748706	5.25693	9.96319e-07	0.110801	intergenic	N/A	#N/A	#N/A	#N/A
chr2_5376596	Potra2n4c10423	-0.624674	-5.38026	5.95935e-07	0.0844879	intergenic	N/A	#N/A	#N/A	#N/A
chr10_14595997	Potra2n4c8996	0.0539784	6.57435	3.23081e-09	0.00229914	intergenic	N/A	#N/A	#N/A	#N/A
chr3_17526444	Potra2n4c8996	0.0540325	6.07544	2.99688e-08	0.0125204	intergenic	N/A	#N/A	#N/A	#N/A
chr18_9475306	Potra2n4c8996	0.043518	5.70502	1.50188e-07	0.0373035	intergenic	N/A	#N/A	#N/A	#N/A
chr6_13693625	Potra2n4c8996	0.0465567	5.53954	3.04447e-07	0.0575603	intergenic	N/A	#N/A	#N/A	#N/A
chr13_7483513	Potra2n4c8996	0.0495646	5.53109	3.15566e-07	0.0588087	intergenic	N/A	#N/A	#N/A	#N/A
chr6_16124079	Potra2n4c8996	0.0464352	5.436	4.71584e-07	0.0741328	intergenic	N/A	#N/A	#N/A	#N/A
chr14_11914706	Potra2n4c8996	0.044001	5.38718	5.78894e-07	0.083148	intergenic	N/A	#N/A	#N/A	#N/A
chr3_10013863	Potra2n4c8996	0.047389	5.37654	6.05302e-07	0.0851996	intergenic	N/A	#N/A	#N/A	#N/A
chr16_8086936	Potra2n4c8996	0.0427339	5.3738	6.12274e-07	0.0857349	intergenic	N/A	#N/A	#N/A	#N/A
chr6_16124025	Potra2n4c8996	0.0499055	5.34978	6.76992e-07	0.0905319	intergenic	N/A	#N/A	#N/A	#N/A
chr3_21513873	Potra2n4c8996	0.0407473	5.33348	7.24672e-07	0.0938265	intergenic	N/A	#N/A	#N/A	#N/A
chr1_47354594	Potra2n5c12815	0.120953	6.04679	3.39934e-08	0.0137041	intergenic	N/A	#N/A	#N/A	#N/A
chr1_47334235	Potra2n5c12815	0.127416	5.88337	6.94624e-08	0.0225304	intergenic	N/A	#N/A	#N/A	#N/A
chr1_47353975	Potra2n5c12815	0.118437	5.76056	1.18246e-07	0.0320112	intergenic	N/A	#N/A	#N/A	#N/A
chr4_1990090	Potra2n5c12815	0.128059	5.71568	1.43459e-07	0.0362278	intergenic	N/A	#N/A	#N/A	#N/A
chr16_5970761	Potra2n5c12815	0.111336	5.63736	2.00708e-07	0.0447178	intergenic	N/A	#N/A	#N/A	#N/A
chr1_47334890	Potra2n5c12815	0.0991471	5.55716	2.82501e-07	0.0550611	intergenic	N/A	#N/A	#N/A	#N/A
chr1_47354182	Potra2n5c12815	0.11301	5.55248	2.88176e-07	0.0557222	intergenic	N/A	#N/A	#N/A	#N/A
chr7_5474722	Potra2n5c12815	0.103542	5.41727	5.1022e-07	0.0774935	intergenic	N/A	#N/A	#N/A	#N/A
chr7_5474774	Potra2n5c12815	0.103542	5.41727	5.1022e-07	0.0774935	intergenic	N/A	#N/A	#N/A	#N/A
chr6_11680961	Potra2n5c12815	0.106264	5.41496	5.15191e-07	0.0779185	intergenic	N/A	#N/A	#N/A	#N/A
chr10_16015216	Potra2n5c12815	0.095148	5.40847	5.29447e-07	0.0791164	intergenic	N/A	#N/A	#N/A	#N/A
chr19_4059831	Potra2n6c13192	0.228081	6.46001	5.41053e-09	0.00344296	intergenic	N/A	#N/A	#N/A	#N/A
chr19_4059849	Potra2n6c13192	0.228081	6.46001	5.41053e-09	0.00344296	intergenic	N/A	#N/A	#N/A	#N/A
chr19_4061006	Potra2n6c13192	0.176439	5.76163	1.17701e-07	0.0319147	intergenic	N/A	#N/A	#N/A	#N/A
chr3_4044697	Potra2n6c13192	0.264599	5.695	1.56788e-07	0.0383398	intergenic	N/A	#N/A	#N/A	#N/A
chr19_4060022	Potra2n6c13192	0.184092	5.46492	4.1747e-07	0.0692063	intergenic	N/A	#N/A	#N/A	#N/A
chr19_4060010	Potra2n6c13192	0.183995	5.43722	4.69158e-07	0.0739089	intergenic	N/A	#N/A	#N/A	#N/A
chr19_4060458	Potra2n6c13192	0.16857	5.36451	6.36555e-07	0.0875812	intergenic	N/A	#N/A	#N/A	#N/A
chr19_4059930	Potra2n6c13192	0.18474	5.35813	6.5376e-07	0.0888508	intergenic	N/A	#N/A	#N/A	#N/A
chr19_4058958	Potra2n6c13192	0.216244	5.30807	8.05623e-07	0.0992732	intergenic	N/A	#N/A	#N/A	#N/A
chr19_4058971	Potra2n6c13192	0.216244	5.30807	8.05623e-07	0.0992732	intergenic	N/A	#N/A	#N/A	#N/A
chr19_4059939	Potra2n6c13192	0.183447	5.27275	9.33029e-07	0.107132	intergenic	N/A	#N/A	#N/A	#N/A
chr16_12660558	Potra2n6c14487	-0.420511	-5.29339	8.56356e-07	0.102535	intergenic	N/A	#N/A	#N/A	#N/A
chr10_12867899	Potra2n6c14536	-0.541999	-5.93522	5.54166e-08	0.0192888	intergenic	N/A	#N/A	#N/A	#N/A
chr6_9198950	Potra2n6c14536	-0.557525	-5.4559	4.33653e-07	0.070707	intergenic	N/A	#N/A	#N/A	#N/A
chr1_37054810	Potra2n6c14539	0.0783078	5.86366	7.56766e-08	0.0238808	intergenic	N/A	#N/A	#N/A	#N/A
chr7_11511697	Potra2n6c14539	0.0553618	5.76674	1.15135e-07	0.0314663	intergenic	N/A	#N/A	#N/A	#N/A
chr1_37723117	Potra2n6c14539	0.0552712	5.72546	1.37548e-07	0.03528	intergenic	N/A	#N/A	#N/A	#N/A
chr1_21804035	Potra2n6c14539	0.0595516	5.70024	1.53298e-07	0.0377988	intergenic	N/A	#N/A	#N/A	#N/A
chr1_21803629	Potra2n6c14539	0.0576664	5.45599	4.33495e-07	0.0706909	intergenic	N/A	#N/A	#N/A	#N/A
chr1_21802407	Potra2n6c14539	0.0591721	5.44627	4.51628e-07	0.0723565	intergenic	N/A	#N/A	#N/A	#N/A
chr1_21808266	Potra2n6c14539	0.0562313	5.41654	5.11801e-07	0.0776306	intergenic	N/A	#N/A	#N/A	#N/A
chr5_14108628	Potra2n6c14539	0.0757548	5.41492	5.15287e-07	0.077926	intergenic	N/A	#N/A	#N/A	#N/A
chr1_37722159	Potra2n6c14539	0.0524885	5.3759	6.06907e-07	0.085319	intergenic	N/A	#N/A	#N/A	#N/A
chr5_14108546	Potra2n6c14539	0.0705885	5.35418	6.6466e-07	0.0896414	intergenic	N/A	#N/A	#N/A	#N/A
chr1_21802542	Potra2n6c14539	0.0650587	5.33151	7.30661e-07	0.0942492	intergenic	N/A	#N/A	#N/A	#N/A
chr1_37722028	Potra2n6c14539	0.0653735	5.30942	8.01127e-07	0.09898	intergenic	N/A	#N/A	#N/A	#N/A
chr1_37722213	Potra2n6c14539	0.0528311	5.29749	8.41879e-07	0.101604	intergenic	N/A	#N/A	#N/A	#N/A
chr1_21807628	Potra2n6c14539	0.0581243	5.25952	9.85683e-07	0.110179	intergenic	N/A	#N/A	#N/A	#N/A
chr1_31976132	Potra2n6c15120	-0.481311	-5.27027	9.42717e-07	0.10771	intergenic	N/A	#N/A	#N/A	#N/A
chr16_6145164	Potra2n8c18198	0.320093	5.64233	1.96484e-07	0.0441311	intergenic	N/A	#N/A	#N/A	#N/A
chr1_37134048	Potra2n9c19764	0.387592	5.3091	8.02178e-07	0.0990503	intergenic	N/A	#N/A	#N/A	#N/A
chr10_6029452	Potra2n9c20040	0.0416476	6.86709	8.52628e-10	0.000776587	intergenic	N/A	#N/A	#N/A	#N/A
chr11_7277212	Potra2n9c20040	0.0383265	6.57559	3.21272e-09	0.00228856	intergenic	N/A	#N/A	#N/A	#N/A
chr6_23079250	Potra2n9c20040	0.039299	6.55414	3.53984e-09	0.00247025	intergenic	N/A	#N/A	#N/A	#N/A
chr1_44678359	Potra2n9c20040	0.0391487	6.51708	4.18429e-09	0.00281587	intergenic	N/A	#N/A	#N/A	#N/A
chr12_9410667	Potra2n9c20040	0.0364495	6.37121	8.05869e-09	0.00469318	intergenic	N/A	#N/A	#N/A	#N/A
chr11_7275146	Potra2n9c20040	0.0359504	6.24094	1.44095e-08	0.00731355	intergenic	N/A	#N/A	#N/A	#N/A
chr12_9409458	Potra2n9c20040	0.0340645	6.14565	2.19845e-08	0.0100005	intergenic	N/A	#N/A	#N/A	#N/A
chr4_7811594	Potra2n9c20040	0.0335275	6.04821	3.37825e-08	0.0136437	intergenic	N/A	#N/A	#N/A	#N/A
chr1_30625707	Potra2n9c20040	0.0354872	6.0228	3.77705e-08	0.0147664	intergenic	N/A	#N/A	#N/A	#N/A
chr11_15041644	Potra2n9c20040	0.0396085	6.00713	4.04583e-08	0.0155014	intergenic	N/A	#N/A	#N/A	#N/A
chr16_13236884	Potra2n9c20040	0.0373871	5.98531	4.45185e-08	0.0165824	intergenic	N/A	#N/A	#N/A	#N/A
chr12_9410748	Potra2n9c20040	0.0341509	5.96722	4.81854e-08	0.017504	intergenic	N/A	#N/A	#N/A	#N/A
chr2_6581806	Potra2n9c20040	0.0357159	5.96617	4.84074e-08	0.0175596	intergenic	N/A	#N/A	#N/A	#N/A
chr6_23080132	Potra2n9c20040	0.035031	5.96128	4.94526e-08	0.0178266	intergenic	N/A	#N/A	#N/A	#N/A
chr18_3295634	Potra2n9c20040	0.0358832	5.95451	5.09394e-08	0.0182056	intergenic	N/A	#N/A	#N/A	#N/A
chr1_49420538	Potra2n9c20040	0.0342095	5.93025	5.66305e-08	0.0195855	intergenic	N/A	#N/A	#N/A	#N/A
chr2_1760055	Potra2n9c20040	0.0427639	5.89876	6.49615e-08	0.0215114	intergenic	N/A	#N/A	#N/A	#N/A
chr6_23080042	Potra2n9c20040	0.0353422	5.88821	6.80158e-08	0.0222052	intergenic	N/A	#N/A	#N/A	#N/A
chr6_23080048	Potra2n9c20040	0.0353422	5.88821	6.80158e-08	0.0222052	intergenic	N/A	#N/A	#N/A	#N/A
chr15_5256013	Potra2n9c20040	0.0365726	5.87557	7.18586e-08	0.0230564	intergenic	N/A	#N/A	#N/A	#N/A
chr10_15476056	Potra2n9c20040	0.0365534	5.87127	7.32137e-08	0.0233538	intergenic	N/A	#N/A	#N/A	#N/A
chr14_13243344	Potra2n9c20040	0.0323304	5.855	7.85759e-08	0.0244917	intergenic	N/A	#N/A	#N/A	#N/A
chr6_9122457	Potra2n9c20040	0.0370941	5.85319	7.91978e-08	0.0246203	intergenic	N/A	#N/A	#N/A	#N/A
chr6_23079799	Potra2n9c20040	0.0349892	5.85048	8.01326e-08	0.0248065	intergenic	N/A	#N/A	#N/A	#N/A
chr13_12455017	Potra2n9c20040	0.0342932	5.84325	8.26877e-08	0.0253267	intergenic	N/A	#N/A	#N/A	#N/A
chr14_13242040	Potra2n9c20040	0.0321295	5.83243	8.66601e-08	0.0261277	intergenic	N/A	#N/A	#N/A	#N/A
chr6_23079668	Potra2n9c20040	0.0349472	5.82668	8.88479e-08	0.0265637	intergenic	N/A	#N/A	#N/A	#N/A
chr17_5334563	Potra2n9c20040	0.033981	5.80599	9.71746e-08	0.0281891	intergenic	N/A	#N/A	#N/A	#N/A
chr5_12390265	Potra2n9c20040	0.0360841	5.76062	1.18214e-07	0.0320062	intergenic	N/A	#N/A	#N/A	#N/A
chr7_2833412	Potra2n9c20040	0.035156	5.74936	1.24097e-07	0.033031	intergenic	N/A	#N/A	#N/A	#N/A
chr5_12390261	Potra2n9c20040	0.0357844	5.74393	1.27036e-07	0.033524	intergenic	N/A	#N/A	#N/A	#N/A
chr4_10233859	Potra2n9c20040	0.0352375	5.69722	1.55303e-07	0.0381098	intergenic	N/A	#N/A	#N/A	#N/A
chr14_7061611	Potra2n9c20040	0.0298617	5.6805	1.66859e-07	0.0398635	intergenic	N/A	#N/A	#N/A	#N/A
chr1_30625853	Potra2n9c20040	0.0323249	5.64592	1.93497e-07	0.0437121	intergenic	N/A	#N/A	#N/A	#N/A
chr17_11781661	Potra2n9c20040	0.0375488	5.64496	1.94294e-07	0.0438235	intergenic	N/A	#N/A	#N/A	#N/A
chr14_13246165	Potra2n9c20040	0.0304744	5.59997	2.35443e-07	0.0492943	intergenic	N/A	#N/A	#N/A	#N/A
chr17_5335678	Potra2n9c20040	0.0315755	5.56748	2.70379e-07	0.0536213	intergenic	N/A	#N/A	#N/A	#N/A
chr15_11402386	Potra2n9c20040	0.0316464	5.56112	2.77787e-07	0.0544999	intergenic	N/A	#N/A	#N/A	#N/A
chr18_10923421	Potra2n9c20040	0.0333398	5.54348	2.99402e-07	0.0569882	intergenic	N/A	#N/A	#N/A	#N/A
chr1_6680816	Potra2n9c20040	0.0314897	5.54071	3.02941e-07	0.0573889	intergenic	N/A	#N/A	#N/A	#N/A
chr6_18941342	Potra2n9c20040	0.0331444	5.52685	3.2128e-07	0.059447	intergenic	N/A	#N/A	#N/A	#N/A
chr3_15143745	Potra2n9c20040	0.0335135	5.51394	3.39353e-07	0.0613988	intergenic	N/A	#N/A	#N/A	#N/A
chr1_49752212	Potra2n9c20040	0.033312	5.49646	3.65407e-07	0.0640598	intergenic	N/A	#N/A	#N/A	#N/A
chr9_8422182	Potra2n9c20040	0.0363441	5.48812	3.78518e-07	0.0653816	intergenic	N/A	#N/A	#N/A	#N/A
chr1_26735902	Potra2n9c20040	0.0385449	5.48181	3.8874e-07	0.0664156	intergenic	N/A	#N/A	#N/A	#N/A
chr2_227974	Potra2n9c20040	0.0329195	5.46545	4.16547e-07	0.0691194	intergenic	N/A	#N/A	#N/A	#N/A
chr19_13328498	Potra2n9c20040	0.0304709	5.44116	4.61439e-07	0.0732209	intergenic	N/A	#N/A	#N/A	#N/A
chr14_13243234	Potra2n9c20040	0.0290184	5.43943	4.64823e-07	0.0735255	intergenic	N/A	#N/A	#N/A	#N/A
chr15_6903106	Potra2n9c20040	0.0360312	5.43325	4.77074e-07	0.0746116	intergenic	N/A	#N/A	#N/A	#N/A
chr1_27120799	Potra2n9c20040	0.0298616	5.4275	4.88751e-07	0.0756563	intergenic	N/A	#N/A	#N/A	#N/A
chr2_11401170	Potra2n9c20040	0.0319347	5.42374	4.96539e-07	0.0763309	intergenic	N/A	#N/A	#N/A	#N/A
chr3_19132071	Potra2n9c20040	0.0381069	5.4184	5.07816e-07	0.0772887	intergenic	N/A	#N/A	#N/A	#N/A
chr11_7275203	Potra2n9c20040	0.0286813	5.41681	5.11214e-07	0.0775806	intergenic	N/A	#N/A	#N/A	#N/A
chr8_13197569	Potra2n9c20040	0.0293951	5.41604	5.12868e-07	0.0777234	intergenic	N/A	#N/A	#N/A	#N/A
chr1_13331865	Potra2n9c20040	0.0320189	5.41203	5.21581e-07	0.0784467	intergenic	N/A	#N/A	#N/A	#N/A
chr3_13466419	Potra2n9c20040	0.0306776	5.40679	5.33181e-07	0.0794191	intergenic	N/A	#N/A	#N/A	#N/A
chr12_346400	Potra2n9c20040	0.0371348	5.40374	5.40053e-07	0.0799933	intergenic	N/A	#N/A	#N/A	#N/A
chr11_7363147	Potra2n9c20040	0.0289123	5.40081	5.46732e-07	0.080555	intergenic	N/A	#N/A	#N/A	#N/A
chr11_7364220	Potra2n9c20040	0.0289123	5.40081	5.46732e-07	0.080555	intergenic	N/A	#N/A	#N/A	#N/A
chr16_11586405	Potra2n9c20040	0.030205	5.39755	5.54269e-07	0.0811705	intergenic	N/A	#N/A	#N/A	#N/A
chr1_13327389	Potra2n9c20040	0.0307042	5.39216	5.66947e-07	0.0822091	intergenic	N/A	#N/A	#N/A	#N/A
chr12_9410559	Potra2n9c20040	0.0298727	5.39029	5.71411e-07	0.0825598	intergenic	N/A	#N/A	#N/A	#N/A
chr16_11585486	Potra2n9c20040	0.0301663	5.3796	5.97572e-07	0.0846085	intergenic	N/A	#N/A	#N/A	#N/A
chr1_30610521	Potra2n9c20040	0.0298097	5.37526	6.08539e-07	0.0854432	intergenic	N/A	#N/A	#N/A	#N/A
chr5_10027503	Potra2n9c20040	0.031739	5.37236	6.15986e-07	0.0860357	intergenic	N/A	#N/A	#N/A	#N/A
chr1_16969741	Potra2n9c20040	0.0314425	5.36144	6.44772e-07	0.088198	intergenic	N/A	#N/A	#N/A	#N/A
chr17_9761019	Potra2n9c20040	0.0323926	5.35305	6.6781e-07	0.0898725	intergenic	N/A	#N/A	#N/A	#N/A
chr11_11565718	Potra2n9c20040	0.0322691	5.35125	6.72854e-07	0.0902436	intergenic	N/A	#N/A	#N/A	#N/A
chr19_14860359	Potra2n9c20040	0.036214	5.33932	7.07215e-07	0.0926447	intergenic	N/A	#N/A	#N/A	#N/A
chr12_25000	Potra2n9c20040	0.0361134	5.33916	7.07701e-07	0.0926707	intergenic	N/A	#N/A	#N/A	#N/A
chr12_25007	Potra2n9c20040	0.0361134	5.33916	7.07701e-07	0.0926707	intergenic	N/A	#N/A	#N/A	#N/A
chr1_33842930	Potra2n9c20040	0.0303967	5.33642	7.1582e-07	0.0932115	intergenic	N/A	#N/A	#N/A	#N/A
chr1_33842945	Potra2n9c20040	0.0303967	5.33642	7.1582e-07	0.0932115	intergenic	N/A	#N/A	#N/A	#N/A
chr1_33842964	Potra2n9c20040	0.0303967	5.33642	7.1582e-07	0.0932115	intergenic	N/A	#N/A	#N/A	#N/A
chr2_9090807	Potra2n9c20040	0.0302483	5.33628	7.16256e-07	0.0932399	intergenic	N/A	#N/A	#N/A	#N/A
chr12_1002249	Potra2n9c20040	0.0360511	5.32701	7.44497e-07	0.0951837	intergenic	N/A	#N/A	#N/A	#N/A
chr19_731286	Potra2n9c20040	0.031632	5.32562	7.48817e-07	0.0954801	intergenic	N/A	#N/A	#N/A	#N/A
chr19_15435314	Potra2n9c20040	0.0316434	5.32017	7.6602e-07	0.0966429	intergenic	N/A	#N/A	#N/A	#N/A
chr19_731342	Potra2n9c20040	0.0316361	5.32005	7.66408e-07	0.0966701	intergenic	N/A	#N/A	#N/A	#N/A
chr19_731343	Potra2n9c20040	0.0316361	5.32005	7.66408e-07	0.0966701	intergenic	N/A	#N/A	#N/A	#N/A
chr19_731360	Potra2n9c20040	0.0316361	5.32005	7.66408e-07	0.0966701	intergenic	N/A	#N/A	#N/A	#N/A
chr19_1044285	Potra2n9c20040	0.0313212	5.31956	7.67989e-07	0.096772	intergenic	N/A	#N/A	#N/A	#N/A
chr4_10445412	Potra2n9c20040	0.0310982	5.31321	7.88561e-07	0.09814	intergenic	N/A	#N/A	#N/A	#N/A
chr1_26221826	Potra2n9c20040	0.0293801	5.31194	7.92765e-07	0.098411	intergenic	N/A	#N/A	#N/A	#N/A
chr7_13460511	Potra2n9c20040	0.0357296	5.28279	8.94956e-07	0.104856	intergenic	N/A	#N/A	#N/A	#N/A
chr14_11766519	Potra2n9c20040	0.0357716	5.28195	8.9808e-07	0.105046	intergenic	N/A	#N/A	#N/A	#N/A
chr17_1790888	Potra2n9c20040	0.0296544	5.26942	9.46028e-07	0.107914	intergenic	N/A	#N/A	#N/A	#N/A
chr3_17833763	Potra2n9c20040	0.0356894	5.26829	9.50484e-07	0.108166	intergenic	N/A	#N/A	#N/A	#N/A
chr1_1825066	Potra2n9c20040	0.0317577	5.26581	9.60301e-07	0.108748	intergenic	N/A	#N/A	#N/A	#N/A
chr11_7362732	Potra2n9c20040	0.0280489	5.25969	9.84984e-07	0.11014	intergenic	N/A	#N/A	#N/A	#N/A
chr19_10315697	Potra2n9c20040	0.0365258	5.25932	9.8651e-07	0.110231	intergenic	N/A	#N/A	#N/A	#N/A
chr7_4110553	Potra2n9c20041	0.0663195	7.01066	4.41075e-10	0.000448068	intergenic	N/A	#N/A	#N/A	#N/A
chr3_16418208	Potra2n9c20041	0.0738617	6.60147	2.85779e-09	0.00208306	intergenic	N/A	#N/A	#N/A	#N/A
chr3_16409077	Potra2n9c20041	0.072262	6.42183	6.42266e-09	0.00393441	intergenic	N/A	#N/A	#N/A	#N/A
chr14_140915	Potra2n9c20041	0.0697772	6.17653	1.91768e-08	0.00904391	intergenic	N/A	#N/A	#N/A	#N/A
chr14_140897	Potra2n9c20041	0.0678691	6.08316	2.89668e-08	0.0122088	intergenic	N/A	#N/A	#N/A	#N/A
chr17_1965231	Potra2n9c20041	0.0573306	6.00602	4.06564e-08	0.015555	intergenic	N/A	#N/A	#N/A	#N/A
chr14_3543377	Potra2n9c20041	0.0571477	5.87921	7.07317e-08	0.0228106	intergenic	N/A	#N/A	#N/A	#N/A
chr5_9871729	Potra2n9c20041	0.0596298	5.8375	8.47763e-08	0.0257526	intergenic	N/A	#N/A	#N/A	#N/A
chr14_140922	Potra2n9c20041	0.0660339	5.82162	9.08165e-08	0.0269628	intergenic	N/A	#N/A	#N/A	#N/A
chr14_140933	Potra2n9c20041	0.0660339	5.82162	9.08165e-08	0.0269628	intergenic	N/A	#N/A	#N/A	#N/A
chr19_1224880	Potra2n9c20041	0.0645328	5.82023	9.13624e-08	0.0270736	intergenic	N/A	#N/A	#N/A	#N/A
chr1_16626491	Potra2n9c20041	0.0569072	5.79304	1.0277e-07	0.0292426	intergenic	N/A	#N/A	#N/A	#N/A
chr14_6806004	Potra2n9c20041	0.0647956	5.73221	1.33612e-07	0.03463	intergenic	N/A	#N/A	#N/A	#N/A
chr7_10241402	Potra2n9c20041	0.057423	5.72092	1.40265e-07	0.0357086	intergenic	N/A	#N/A	#N/A	#N/A
chr15_6740508	Potra2n9c20041	0.0657148	5.69078	1.59656e-07	0.0387785	intergenic	N/A	#N/A	#N/A	#N/A
chr14_11363001	Potra2n9c20041	0.0644898	5.65008	1.90082e-07	0.0432308	intergenic	N/A	#N/A	#N/A	#N/A
chr12_9410559	Potra2n9c20041	0.0568137	5.63866	1.99594e-07	0.0445679	intergenic	N/A	#N/A	#N/A	#N/A
chr8_12787611	Potra2n9c20041	0.0664835	5.6316	2.0571e-07	0.0453975	intergenic	N/A	#N/A	#N/A	#N/A
chr16_6885885	Potra2n9c20041	0.0633867	5.60417	2.31264e-07	0.0487576	intergenic	N/A	#N/A	#N/A	#N/A
chr19_14753557	Potra2n9c20041	0.0614376	5.49598	3.66142e-07	0.0641277	intergenic	N/A	#N/A	#N/A	#N/A
chr6_10743315	Potra2n9c20041	0.058137	5.47886	3.93615e-07	0.0668983	intergenic	N/A	#N/A	#N/A	#N/A
chr7_4110531	Potra2n9c20041	0.0480832	5.45457	4.36099e-07	0.0709314	intergenic	N/A	#N/A	#N/A	#N/A
chr12_6027574	Potra2n9c20041	0.0685608	5.43194	4.79695e-07	0.0748454	intergenic	N/A	#N/A	#N/A	#N/A
chr7_10241342	Potra2n9c20041	0.0544329	5.40766	5.31241e-07	0.0792603	intergenic	N/A	#N/A	#N/A	#N/A
chr13_1410157	Potra2n9c20041	0.0503607	5.4014	5.45389e-07	0.080441	intergenic	N/A	#N/A	#N/A	#N/A
chr19_1224925	Potra2n9c20041	0.060544	5.37334	6.13463e-07	0.0858331	intergenic	N/A	#N/A	#N/A	#N/A
chr3_16295834	Potra2n9c20041	0.0589635	5.36763	6.28283e-07	0.0869569	intergenic	N/A	#N/A	#N/A	#N/A
chr18_4686683	Potra2n9c20041	0.0550237	5.3504	6.75231e-07	0.0904088	intergenic	N/A	#N/A	#N/A	#N/A
chr1_46029905	Potra2n9c20041	0.0629109	5.3504	6.75244e-07	0.0904098	intergenic	N/A	#N/A	#N/A	#N/A
chr5_11186368	Potra2n9c20041	0.0600727	5.33426	7.22319e-07	0.0936678	intergenic	N/A	#N/A	#N/A	#N/A
chr5_11186450	Potra2n9c20041	0.0600727	5.33426	7.22319e-07	0.0936678	intergenic	N/A	#N/A	#N/A	#N/A
chr7_10240998	Potra2n9c20041	0.0537463	5.32857	7.39656e-07	0.0948476	intergenic	N/A	#N/A	#N/A	#N/A
chr17_3251863	Potra2n9c20041	0.0522151	5.31451	7.84294e-07	0.097869	intergenic	N/A	#N/A	#N/A	#N/A
chr17_3252074	Potra2n9c20041	0.0522151	5.31451	7.84294e-07	0.097869	intergenic	N/A	#N/A	#N/A	#N/A
chr17_3252090	Potra2n9c20041	0.0522151	5.31451	7.84294e-07	0.097869	intergenic	N/A	#N/A	#N/A	#N/A
chr1_20750584	Potra2n9c20041	0.0544933	5.30775	8.06715e-07	0.0993485	intergenic	N/A	#N/A	#N/A	#N/A
chr7_10241837	Potra2n9c20041	0.05264	5.29261	8.59168e-07	0.102708	intergenic	N/A	#N/A	#N/A	#N/A
chr7_10241855	Potra2n9c20041	0.05264	5.29261	8.59168e-07	0.102708	intergenic	N/A	#N/A	#N/A	#N/A
chr14_8286936	Potra2n9c20041	0.0494749	5.29033	8.67341e-07	0.103228	intergenic	N/A	#N/A	#N/A	#N/A
chr6_20012060	Potra2n9c20041	0.0425229	5.28363	8.91846e-07	0.104663	intergenic	N/A	#N/A	#N/A	#N/A
chr4_19878694	Potra2n9c20041	0.0546263	5.28354	8.92153e-07	0.10468	intergenic	N/A	#N/A	#N/A	#N/A
chr19_3468303	Potra2n9c20041	0.0479	5.28135	9.00314e-07	0.105172	intergenic	N/A	#N/A	#N/A	#N/A
chr2_20887636	Potra2n9c20041	0.0602038	5.28032	9.04176e-07	0.105405	intergenic	N/A	#N/A	#N/A	#N/A
chr2_2022922	Potra2n9c20041	0.05265	5.27481	9.2509e-07	0.106662	intergenic	N/A	#N/A	#N/A	#N/A
chr12_6055416	Potra2n9c20041	0.0660746	5.27402	9.28126e-07	0.106839	intergenic	N/A	#N/A	#N/A	#N/A
chr5_17815909	Potra2n9c20041	0.0582814	5.27317	9.31428e-07	0.107038	intergenic	N/A	#N/A	#N/A	#N/A
chr10_1019832	Potra2n17c31256	0.83759	5.70876	1.47794e-07	0.036937	Potra2n10c20294	inside	sp|Q9C560|INVF_ARATH Probable alkaline/neutral invertase F OS=Arabidopsis thaliana OX=3702 GN=INVF PE=2 SV=1	AT5G22510-alkaline/neutral invertase alkaline/neutral invertase	No
chr10_2081218	Potra2n1c1243	0.459328	5.47222	4.04815e-07	0.0679979	Potra2n10c20448	inside	sp|Q55EY8|UBE2W_DICDI Probable ubiquitin-conjugating enzyme E2 W OS=Dictyostelium discoideum OX=44689 GN=ube2w PE=3 SV=1	AT1G50490-ubiquitin-conjugating enzyme 20 ubiquitin-conjugating enzyme 20	No
chr10_2490444	Potra2n4c8996	0.0457748	5.66394	1.79128e-07	0.0416747	Potra2n10c20502	downstream	None available	0	No
chr10_2490444	Potra2n4c8996	0.0457748	5.66394	1.79128e-07	0.0416747	Potra2n10c20503	downstream	None available	0	No
chr10_2490444	Potra2n4c8996	0.0457748	5.66394	1.79128e-07	0.0416747	Potra2n10c20504	downstream	None available	0	No
chr10_2490444	Potra2n4c8996	0.0457748	5.66394	1.79128e-07	0.0416747	Potra2n10c20505	downstream	None available	0	No
chr10_2490444	Potra2n4c8996	0.0457748	5.66394	1.79128e-07	0.0416747	Potra2n10c20506	upstream	None available	0	No
chr10_2539525	Potra2n9c20040	0.033155	5.50228	3.56528e-07	0.0631737	Potra2n10c20513	upstream	sp|Q9C7E7|RDM16_ARATH Protein RDM16 OS=Arabidopsis thaliana OX=3702 GN=RDM16 PE=2 SV=1	AT1G28060-Pre-mRNA-splicing factor 3 Pre-mRNA-splicing factor 3	No
chr10_2798243	Potra2n1c2245	0.115084	5.39277	5.65486e-07	0.0820895	Potra2n10c20554	inside	None available	0	No
chr10_3070032	Potra2n10c21844	0.281295	5.89809	6.51516e-08	0.0215556	Potra2n10c20597	downstream	sp|Q5W6M3|CSPLG_ORYSJ CASP-like protein 4B4 OS=Oryza sativa subsp. japonica OX=39947 GN=Os05g0344400 PE=3 SV=1	AT2G39518-Uncharacterized protein family (UPF0497) Uncharacterized protein family (UPF0497)	No
chr10_3070032	Potra2n10c21844	0.281295	5.89809	6.51516e-08	0.0215556	Potra2n10c20598	upstream	sp|P40962|RTS2_YEAST Zinc finger protein RTS2 OS=Saccharomyces cerevisiae (strain ATCC 204508 / S288c) OX=559292 GN=RTS2 PE=1 SV=1	AT1G55460-DNA/RNA-binding protein Kin17, conserved region DNA/RNA-binding protein Kin17, conserved region	No
chr10_3441814	Potra2n1c3059	-0.500616	-5.67594	1.70149e-07	0.0403553	Potra2n10c20652	inside	sp|P19992|HSD_STREX 3-alpha-(or 20-beta)-hydroxysteroid dehydrogenase OS=Streptomyces exfoliatus OX=1905 PE=1 SV=1	AT5G06060-NAD(P)-binding Rossmann-fold superfamily protein NAD(P)-binding Rossmann-fold superfamily protein	C2H2
chr10_3441005	Potra2n1c3059	-0.495961	-5.31227	7.91672e-07	0.0983429	Potra2n10c20652	inside	sp|P19992|HSD_STREX 3-alpha-(or 20-beta)-hydroxysteroid dehydrogenase OS=Streptomyces exfoliatus OX=1905 PE=1 SV=1	AT5G06060-NAD(P)-binding Rossmann-fold superfamily protein NAD(P)-binding Rossmann-fold superfamily protein	C2H2
chr10_3441592	Potra2n1c3059	-0.495961	-5.31227	7.91672e-07	0.0983429	Potra2n10c20652	inside	sp|P19992|HSD_STREX 3-alpha-(or 20-beta)-hydroxysteroid dehydrogenase OS=Streptomyces exfoliatus OX=1905 PE=1 SV=1	AT5G06060-NAD(P)-binding Rossmann-fold superfamily protein NAD(P)-binding Rossmann-fold superfamily protein	C2H2
chr10_5243760	Potra2n18c32888	0.0940161	5.4544	4.36409e-07	0.070963	Potra2n10c20905	upstream	None available	0	No
chr10_5243760	Potra2n18c32888	0.0940161	5.4544	4.36409e-07	0.070963	Potra2n10c20906	upstream	sp|Q6CZ45|FIEF_PECAS Cation-efflux pump FieF OS=Pectobacterium atrosepticum (strain SCRI 1043 / ATCC BAA-672) OX=218491 GN=fieF PE=3 SV=1	AT1G16310-Cation efflux family protein Cation efflux family protein	No
chr10_5992183	Potra2n15c28480	0.39915	5.28654	8.81094e-07	0.104029	Potra2n10c21019	upstream	sp|C4B7M5|WR52W_ARATH Disease resistance protein RRS1 OS=Arabidopsis thaliana OX=3702 GN=RRS1 PE=1 SV=1	AT1G69310-WRKY DNA-binding protein 57 WRKY DNA-binding protein 57	WRKY
chr10_6320180	Potra2n1c224	0.748066	5.56295	2.75636e-07	0.0542501	Potra2n10c21061	inside	sp|P36879|YADG_ECOLI Uncharacterized ABC transporter ATP-binding protein YadG OS=Escherichia coli (strain K12) OX=83333 GN=yadG PE=1 SV=1	AT3G53480-pleiotropic drug resistance 9 pleiotropic drug resistance 9	No
chr10_6314932	Potra2n1c224	0.746799	5.3209	7.63709e-07	0.0964851	Potra2n10c21061	inside	sp|P36879|YADG_ECOLI Uncharacterized ABC transporter ATP-binding protein YadG OS=Escherichia coli (strain K12) OX=83333 GN=yadG PE=1 SV=1	AT3G53480-pleiotropic drug resistance 9 pleiotropic drug resistance 9	No
chr10_6315077	Potra2n1c224	0.73679	5.28593	8.83339e-07	0.104159	Potra2n10c21061	inside	sp|P36879|YADG_ECOLI Uncharacterized ABC transporter ATP-binding protein YadG OS=Escherichia coli (strain K12) OX=83333 GN=yadG PE=1 SV=1	AT3G53480-pleiotropic drug resistance 9 pleiotropic drug resistance 9	No
chr10_6320180	Potra2n1c224	0.748066	5.56295	2.75636e-07	0.0542501	Potra2n10c21062	upstream	sp|Q8XNY7|Y195_CLOPE Putative ABC transporter ATP-binding protein CPE0195 OS=Clostridium perfringens (strain 13 / Type A) OX=195102 GN=CPE0195 PE=3 SV=1	AT3G53480-pleiotropic drug resistance 9 pleiotropic drug resistance 9	No
chr10_7357346	Potra2n14c26596	0.0514927	5.26747	9.53728e-07	0.108355	Potra2n10c21212	inside	sp|Q9ZU88|PP204_ARATH Pentatricopeptide repeat-containing protein At2g48000 OS=Arabidopsis thaliana OX=3702 GN=At2g48000 PE=2 SV=1	AT1G13630-Tetratricopeptide repeat (TPR)-like superfamily protein Tetratricopeptide repeat (TPR)-like superfamily protein	No
chr10_7357346	Potra2n14c26596	0.0514927	5.26747	9.53728e-07	0.108355	Potra2n10c21213	inside	sp|Q9LHJ2|U82A1_ARATH UDP-glycosyltransferase 82A1 OS=Arabidopsis thaliana OX=3702 GN=UGT82A1 PE=2 SV=1	AT5G03490-UDP-Glycosyltransferase superfamily protein UDP-Glycosyltransferase superfamily protein	No
chr10_7593962	Potra2n10c21844	0.246149	5.47533	3.99539e-07	0.0674866	Potra2n10c21251	upstream	None available	AT1G26160-Metal-dependent phosphohydrolase Metal-dependent phosphohydrolase	No
chr10_8343484	Potra2n4c9043	-0.415598	-5.30794	8.06056e-07	0.0993038	Potra2n10c21348	inside	None available	AT3G25930-Adenine nucleotide alpha hydrolases-like superfamily protein Adenine nucleotide alpha hydrolases-like superfamily protein	No
chr10_8343486	Potra2n4c9043	-0.415598	-5.30794	8.06056e-07	0.0993038	Potra2n10c21348	inside	None available	AT3G25930-Adenine nucleotide alpha hydrolases-like superfamily protein Adenine nucleotide alpha hydrolases-like superfamily protein	No
chr10_8510103	Potra2n4c8996	0.0522053	5.74271	1.27704e-07	0.0336404	Potra2n10c21365	downstream	sp|Q7XUC5|P2C43_ORYSJ Probable protein phosphatase 2C 43 OS=Oryza sativa subsp. japonica OX=39947 GN=Os04g0584300 PE=3 SV=2	AT1G68410-Protein phosphatase 2C family protein Protein phosphatase 2C family protein	No
chr10_8519717	Potra2n3c6559	0.611359	5.68461	1.6394e-07	0.0394167	Potra2n10c21366	inside	sp|P18238|ADT3_YEAST ADP,ATP carrier protein 3 OS=Saccharomyces cerevisiae (strain ATCC 204508 / S288c) OX=559292 GN=AAC3 PE=1 SV=1	AT1G25380-NAD+ transporter 2 NAD+ transporter 2	No
chr10_8535577	Potra2n3c6559	0.523031	5.39629	5.57203e-07	0.0814031	Potra2n10c21366	inside	sp|P18238|ADT3_YEAST ADP,ATP carrier protein 3 OS=Saccharomyces cerevisiae (strain ATCC 204508 / S288c) OX=559292 GN=AAC3 PE=1 SV=1	AT1G25380-NAD+ transporter 2 NAD+ transporter 2	No
chr10_8519717	Potra2n3c6559	0.611359	5.68461	1.6394e-07	0.0394167	Potra2n10c21367	upstream	None available	AT1G66890-50S ribosomal-like protein 50S ribosomal-like protein	No
chr10_8535577	Potra2n3c6559	0.523031	5.39629	5.57203e-07	0.0814031	Potra2n10c21369	upstream	sp|Q6IP06|STK3_XENLA Serine/threonine-protein kinase 3 OS=Xenopus laevis OX=8355 GN=stk3 PE=2 SV=1	AT1G25390-Protein kinase superfamily protein Protein kinase superfamily protein	No
chr10_8820399	Potra2n1c2240	0.0554746	5.486	3.81932e-07	0.065722	Potra2n10c21408	upstream	sp|O31855|NORM_BACSU Probable multidrug resistance protein NorM OS=Bacillus subtilis (strain 168) OX=224308 GN=norM PE=3 SV=1	AT5G52450-MATE efflux family protein MATE efflux family protein	No
chr10_8830905	Potra2n9c20040	0.0368356	5.93446	5.55998e-08	0.0193351	Potra2n10c21409	inside	sp|P52153|RHO_DEIRA Transcription termination factor Rho OS=Deinococcus radiodurans (strain ATCC 13939 / DSM 20539 / JCM 16871 / LMG 4051 / NBRC 15346 / NCIMB 9279 / R1 / VKM B-1422) OX=243230 GN=rho PE=3 SV=2	AT5G08690-ATP synthase alpha/beta family protein ATP synthase alpha/beta family protein	No
chr10_8996999	Potra2n4c8996	0.056066	6.00709	4.04664e-08	0.0155036	Potra2n10c21433	upstream	sp|Q8LDS4|NAKR1_ARATH Protein SODIUM POTASSIUM ROOT DEFECTIVE 1 OS=Arabidopsis thaliana OX=3702 GN=NAKR1 PE=1 SV=1	AT1G71050-Heavy metal transport/detoxification superfamily protein Heavy metal transport/detoxification superfamily protein	No
chr10_11422674	Potra2n9c20040	0.0388601	5.54202	3.01259e-07	0.0571946	Potra2n10c21724	upstream	sp|Q8W4K5|VAB_ARATH VAN3-binding protein OS=Arabidopsis thaliana OX=3702 GN=VAB PE=1 SV=1	AT3G22810-auxin canalization protein (DUF828) auxin canalization protein (DUF828)	No
chr10_11522840	Potra2n9c20040	0.0362027	5.37524	6.086e-07	0.085447	Potra2n10c21736	inside	None available	0	No
chr10_11522840	Potra2n9c20040	0.0362027	5.37524	6.086e-07	0.085447	Potra2n10c21737	upstream	sp|Q2Q5Y8|PIWI2_SCHMD Piwi-like protein 2 OS=Schmidtea mediterranea OX=79327 GN=wi-2 PE=2 SV=1	AT5G43810-Stabilizer of iron transporter SufD / Polynucleotidyl transferase Stabilizer of iron transporter SufD / Polynucleotidyl transferase	PAZ-Argonaute
chr10_12596148	Potra2n12c24320	0.325449	5.46366	4.19698e-07	0.0694197	Potra2n10c21846	inside	sp|L7IP31|ERG6_MAGOY Sterol 24-C-methyltransferase OS=Magnaporthe oryzae (strain Y34) OX=1143189 GN=ERG6 PE=2 SV=1	AT3G23530-Cyclopropane-fatty-acyl-phospholipid synthase Cyclopropane-fatty-acyl-phospholipid synthase	No
chr10_12863143	Potra2n6c14536	-0.511324	-5.50739	3.48896e-07	0.0623879	Potra2n10c21872	downstream	None available	AT2G33320-Calcium-dependent lipid-binding (CaLB domain) family protein Calcium-dependent lipid-binding (CaLB domain) family protein	No
chr10_12863931	Potra2n6c14536	-0.49229	-5.3978	5.53682e-07	0.0811215	Potra2n10c21872	downstream	None available	AT2G33320-Calcium-dependent lipid-binding (CaLB domain) family protein Calcium-dependent lipid-binding (CaLB domain) family protein	No
chr10_13210059	Potra2n6c14536	-0.644667	-6.04789	3.38302e-08	0.0136583	Potra2n10c21914	downstream	sp|Q6GQU2|KLH23_MOUSE Kelch-like protein 23 OS=Mus musculus OX=10090 GN=Klhl23 PE=2 SV=1	AT1G67480-Galactose oxidase/kelch repeat superfamily protein Galactose oxidase/kelch repeat superfamily protein	No
chr10_14344680	Potra2n1c2240	0.0657314	5.92883	5.69819e-08	0.0196691	Potra2n10c22026	upstream	sp|Q58047|Y630_METJA Putative phosphate permease MJ0630 OS=Methanocaldococcus jannaschii (strain ATCC 43067 / DSM 2661 / JAL-1 / JCM 10045 / NBRC 100440) OX=243232 GN=MJ0630 PE=3 SV=1	AT3G26570-phosphate transporter 2;1 phosphate transporter 2;1	No
chr10_14354167	Potra2n1c2240	0.0541732	5.82206	9.06416e-08	0.0269264	Potra2n10c22026	downstream	sp|Q58047|Y630_METJA Putative phosphate permease MJ0630 OS=Methanocaldococcus jannaschii (strain ATCC 43067 / DSM 2661 / JAL-1 / JCM 10045 / NBRC 100440) OX=243232 GN=MJ0630 PE=3 SV=1	AT3G26570-phosphate transporter 2;1 phosphate transporter 2;1	No
chr10_14344629	Potra2n1c2240	0.0619705	5.60601	2.29455e-07	0.0485353	Potra2n10c22026	upstream	sp|Q58047|Y630_METJA Putative phosphate permease MJ0630 OS=Methanocaldococcus jannaschii (strain ATCC 43067 / DSM 2661 / JAL-1 / JCM 10045 / NBRC 100440) OX=243232 GN=MJ0630 PE=3 SV=1	AT3G26570-phosphate transporter 2;1 phosphate transporter 2;1	No
chr10_14344641	Potra2n1c2240	0.0619705	5.60601	2.29455e-07	0.0485353	Potra2n10c22026	upstream	sp|Q58047|Y630_METJA Putative phosphate permease MJ0630 OS=Methanocaldococcus jannaschii (strain ATCC 43067 / DSM 2661 / JAL-1 / JCM 10045 / NBRC 100440) OX=243232 GN=MJ0630 PE=3 SV=1	AT3G26570-phosphate transporter 2;1 phosphate transporter 2;1	No
chr10_14344643	Potra2n1c2240	0.0619705	5.60601	2.29455e-07	0.0485353	Potra2n10c22026	upstream	sp|Q58047|Y630_METJA Putative phosphate permease MJ0630 OS=Methanocaldococcus jannaschii (strain ATCC 43067 / DSM 2661 / JAL-1 / JCM 10045 / NBRC 100440) OX=243232 GN=MJ0630 PE=3 SV=1	AT3G26570-phosphate transporter 2;1 phosphate transporter 2;1	No
chr10_14344644	Potra2n1c2240	0.0619705	5.60601	2.29455e-07	0.0485353	Potra2n10c22026	upstream	sp|Q58047|Y630_METJA Putative phosphate permease MJ0630 OS=Methanocaldococcus jannaschii (strain ATCC 43067 / DSM 2661 / JAL-1 / JCM 10045 / NBRC 100440) OX=243232 GN=MJ0630 PE=3 SV=1	AT3G26570-phosphate transporter 2;1 phosphate transporter 2;1	No
chr10_14354167	Potra2n1c2240	0.0541732	5.82206	9.06416e-08	0.0269264	Potra2n10c22027	inside	sp|F4I6V0|RAY1_ARATH Beta-arabinofuranosyltransferase RAY1 OS=Arabidopsis thaliana OX=3702 GN=RAY1 PE=2 SV=1	AT1G70630-Nucleotide-diphospho-sugar transferase family protein Nucleotide-diphospho-sugar transferase family protein	No
chr10_14355372	Potra2n1c2240	0.051058	5.47726	3.96298e-07	0.0671671	Potra2n10c22027	downstream	sp|F4I6V0|RAY1_ARATH Beta-arabinofuranosyltransferase RAY1 OS=Arabidopsis thaliana OX=3702 GN=RAY1 PE=2 SV=1	AT1G70630-Nucleotide-diphospho-sugar transferase family protein Nucleotide-diphospho-sugar transferase family protein	No
chr10_14357495	Potra2n1c2240	0.0677613	6.88345	7.91101e-10	0.000729808	Potra2n10c22028	downstream	None available	0	No
chr10_14357526	Potra2n1c2240	0.0677613	6.88345	7.91101e-10	0.000729808	Potra2n10c22028	downstream	None available	0	No
chr10_14357527	Potra2n1c2240	0.0677613	6.88345	7.91101e-10	0.000729808	Potra2n10c22028	downstream	None available	0	No
chr10_14354167	Potra2n1c2240	0.0541732	5.82206	9.06416e-08	0.0269264	Potra2n10c22028	upstream	None available	0	No
chr10_14355372	Potra2n1c2240	0.051058	5.47726	3.96298e-07	0.0671671	Potra2n10c22028	upstream	None available	0	No
chr10_14357495	Potra2n1c2240	0.0677613	6.88345	7.91101e-10	0.000729808	Potra2n10c22029	inside	None available	AT1G70620-cyclin-like protein cyclin-like protein	No
chr10_14357526	Potra2n1c2240	0.0677613	6.88345	7.91101e-10	0.000729808	Potra2n10c22029	inside	None available	AT1G70620-cyclin-like protein cyclin-like protein	No
chr10_14357527	Potra2n1c2240	0.0677613	6.88345	7.91101e-10	0.000729808	Potra2n10c22029	inside	None available	AT1G70620-cyclin-like protein cyclin-like protein	No
chr10_14355372	Potra2n1c2240	0.051058	5.47726	3.96298e-07	0.0671671	Potra2n10c22029	upstream	None available	AT1G70620-cyclin-like protein cyclin-like protein	No
chr10_14421727	Potra2n1c2240	0.0623251	5.88034	7.03825e-08	0.0227341	Potra2n10c22037	inside	sp|Q9ZHE5|HIS8_BUCAP Histidinol-phosphate aminotransferase OS=Buchnera aphidicola subsp. Schizaphis graminum (strain Sg) OX=198804 GN=hisC PE=3 SV=1	AT1G70580-alanine-2-oxoglutarate aminotransferase 2 alanine-2-oxoglutarate aminotransferase 2	No	AlaAT1
chr10_16270803	Potra2n9c20040	0.0328376	5.28082	9.02315e-07	0.10529	Potra2n10c22170	upstream	sp|P32670|PTFX2_ECOLI Multiphosphoryl transfer protein 2 OS=Escherichia coli (strain K12) OX=83333 GN=ptsA PE=3 SV=2	AT4G15530-pyruvate orthophosphate dikinase pyruvate orthophosphate dikinase	No
chr10_16687418	Potra2n18c32888	0.104301	5.44048	4.62761e-07	0.0733361	Potra2n10c22200	inside	sp|P05326|IPNS_EMENI Isopenicillin N synthase OS=Emericella nidulans (strain FGSC A4 / ATCC 38163 / CBS 112.46 / NRRL 194 / M139) OX=227321 GN=ipnA PE=1 SV=1	AT3G21420-2-oxoglutarate (2OG) and Fe(II)-dependent oxygenase superfamily protein 2-oxoglutarate (2OG) and Fe(II)-dependent oxygenase superfamily protein	No
chr10_16771249	Potra2n10c21844	0.302657	5.50677	3.49817e-07	0.0624787	Potra2n10c22204	inside	sp|Q91ZA3|PCCA_MOUSE Propionyl-CoA carboxylase alpha chain, mitochondrial OS=Mus musculus OX=10090 GN=Pcca PE=1 SV=2	AT1G29900-carbamoyl phosphate synthetase B carbamoyl phosphate synthetase B	No
chr10_16826692	Potra2n10c21844	0.308152	5.48514	3.83323e-07	0.0658692	Potra2n10c22212	inside	sp|Q58741|Y1345_METJA TPR repeat-containing protein MJ1345 OS=Methanocaldococcus jannaschii (strain ATCC 43067 / DSM 2661 / JAL-1 / JCM 10045 / NBRC 100440) OX=243232 GN=MJ1345 PE=4 SV=1	AT2G39090-tetratricopeptide repeat (TPR)-containing protein tetratricopeptide repeat (TPR)-containing protein	No
chr10_19337380	Potra2n18c32888	0.0771103	5.41098	5.23891e-07	0.0786424	Potra2n10c22298	upstream	sp|O88483|PDP1_RAT [Pyruvate dehydrogenase [acetyl-transferring]]-phosphatase 1, mitochondrial OS=Rattus norvegicus OX=10116 GN=Pdp1 PE=1 SV=1	AT3G05640-Protein phosphatase 2C family protein Protein phosphatase 2C family protein	No
chr10_19644117	Potra2n11c22799	-0.696737	-5.66971	1.74753e-07	0.0410435	Potra2n10c22333	inside	None available	0	No
chr11_1818501	Potra2n11c22799	-0.627963	-5.3422	6.98779e-07	0.0920676	Potra2n11c22555	upstream	sp|P0CD91|AQY1_YEAST Aquaporin-1 OS=Saccharomyces cerevisiae (strain ATCC 204508 / S288c) OX=559292 GN=AQY1 PE=1 SV=1	AT4G10380-NOD26-like intrinsic protein 5;1 NOD26-like intrinsic protein 5;1	No
chr11_1961141	Potra2n18c32889	0.19633	6.22322	1.55896e-08	0.00776145	Potra2n11c22575	downstream	sp|D4AUX6|A8043_ARTBC Uncharacterized secreted protein ARB_08043 OS=Arthroderma benhamiae (strain ATCC MYA-4681 / CBS 112371) OX=663331 GN=ARB_08043 PE=1 SV=1	AT1G13680-PLC-like phosphodiesterases superfamily protein PLC-like phosphodiesterases superfamily protein	No
chr11_1961141	Potra2n18c32889	0.19633	6.22322	1.55896e-08	0.00776145	Potra2n11c22576	upstream	sp|P48011|RPAB4_SCHPO DNA-directed RNA polymerases I, II, and III subunit RPABC4 OS=Schizosaccharomyces pombe (strain 972 / ATCC 24843) OX=284812 GN=rpc10 PE=1 SV=2	AT5G41010-DNA directed RNA polymerase, 7 kDa subunit DNA directed RNA polymerase, 7 kDa subunit	No
chr11_2818211	Potra2n18c32888	0.0960373	5.32448	7.52382e-07	0.0957239	Potra2n11c22671	downstream	sp|Q6BDS2|URFB1_HUMAN UHRF1-binding protein 1 OS=Homo sapiens OX=9606 GN=UHRF1BP1 PE=1 SV=1	AT3G20720-amino-terminal region of chorein amino-terminal region of chorein	No
chr11_4048669	Potra2n10c21844	0.294311	5.36673	6.30666e-07	0.0871381	Potra2n11c22796	upstream	sp|Q6CWX4|DYL1_KLULA Dynein light chain 1, cytoplasmic OS=Kluyveromyces lactis (strain ATCC 8585 / CBS 2359 / DSM 70799 / NBRC 1267 / NRRL Y-1140 / WM37) OX=284590 GN=DYN2 PE=3 SV=1	AT1G23220-Dynein light chain type 1 family protein Dynein light chain type 1 family protein	No
chr11_4048059	Potra2n10c21844	0.296148	5.32402	7.53841e-07	0.0958244	Potra2n11c22796	upstream	sp|Q6CWX4|DYL1_KLULA Dynein light chain 1, cytoplasmic OS=Kluyveromyces lactis (strain ATCC 8585 / CBS 2359 / DSM 70799 / NBRC 1267 / NRRL Y-1140 / WM37) OX=284590 GN=DYN2 PE=3 SV=1	AT1G23220-Dynein light chain type 1 family protein Dynein light chain type 1 family protein	No
chr11_4452964	Potra2n1c2240	0.0572146	5.45707	4.31524e-07	0.0705093	Potra2n11c22837	downstream	sp|Q8LFP1|PRA1H_ARATH PRA1 family protein H OS=Arabidopsis thaliana OX=3702 GN=PRA1H PE=2 SV=1	AT4G27540-prenylated RAB acceptor 1.H prenylated RAB acceptor 1.H	No
chr11_4452964	Potra2n1c2240	0.0572146	5.45707	4.31524e-07	0.0705093	Potra2n11c22838	upstream	sp|Q64VV4|PRMA_BACFR Ribosomal protein L11 methyltransferase OS=Bacteroides fragilis (strain YCH46) OX=295405 GN=prmA PE=3 SV=1	AT5G53920-ribosomal protein L11 methyltransferase-like protein ribosomal protein L11 methyltransferase-like protein	No
chr11_5241819	Potra2n1c2240	0.0564585	5.86655	7.47321e-08	0.0236794	Potra2n11c22914	upstream	sp|Q9LXU9|IRKI_ARATH IRK-interacting protein OS=Arabidopsis thaliana OX=3702 GN=IRKI PE=1 SV=1	AT3G14870-hypothetical protein (DUF641) hypothetical protein (DUF641)	No
chr11_5241814	Potra2n1c2240	0.0518668	5.46666	4.14432e-07	0.0689189	Potra2n11c22914	upstream	sp|Q9LXU9|IRKI_ARATH IRK-interacting protein OS=Arabidopsis thaliana OX=3702 GN=IRKI PE=1 SV=1	AT3G14870-hypothetical protein (DUF641) hypothetical protein (DUF641)	No
chr11_5259572	Potra2n18c32888	0.0905953	5.72851	1.35756e-07	0.0349776	Potra2n11c22915	upstream	sp|P28542|SECY_HALMA Protein translocase subunit SecY OS=Haloarcula marismortui (strain ATCC 43049 / DSM 3752 / JCM 8966 / VKM B-1809) OX=272569 GN=secY PE=3 SV=2	AT2G34250-SecY protein transport family protein SecY protein transport family protein	No
chr11_5778214	Potra2n9c20041	0.0550613	5.27267	9.33345e-07	0.107151	Potra2n11c22947	downstream	sp|Q9NRL2|BAZ1A_HUMAN Bromodomain adjacent to zinc finger domain protein 1A OS=Homo sapiens OX=9606 GN=BAZ1A PE=1 SV=2	AT3G14740-RING/FYVE/PHD zinc finger superfamily protein RING/FYVE/PHD zinc finger superfamily protein	PHD
chr11_7368415	Potra2n9c20040	0.0321076	5.81346	9.4084e-08	0.0276076	Potra2n11c23038	upstream	None available	0	No
chr11_7369445	Potra2n9c20040	0.0297271	5.51813	3.33384e-07	0.060762	Potra2n11c23038	inside	None available	0	No
chr11_7369453	Potra2n9c20040	0.0297271	5.51813	3.33384e-07	0.060762	Potra2n11c23038	inside	None available	0	No
chr11_7368878	Potra2n9c20040	0.0294856	5.46408	4.18956e-07	0.069352	Potra2n11c23038	inside	None available	0	No
chr11_7367637	Potra2n9c20040	0.0289123	5.40081	5.46732e-07	0.080555	Potra2n11c23038	upstream	None available	0	No
chr11_7369030	Potra2n9c20040	0.0288482	5.37868	5.99891e-07	0.08479	Potra2n11c23038	inside	None available	0	No
chr11_7369040	Potra2n9c20040	0.0288482	5.37868	5.99891e-07	0.08479	Potra2n11c23038	inside	None available	0	No
chr11_7369159	Potra2n9c20040	0.0288482	5.37868	5.99891e-07	0.08479	Potra2n11c23038	inside	None available	0	No
chr11_7464050	Potra2n9c20040	0.034549	5.27076	9.40796e-07	0.107596	Potra2n11c23047	inside	sp|Q65CC1|KANF_STRKN 2-deoxystreptamine glucosyltransferase OS=Streptomyces kanamyceticus OX=1967 GN=kanF PE=1 SV=1	AT1G73160-UDP-Glycosyltransferase superfamily protein UDP-Glycosyltransferase superfamily protein	No
chr11_8572021	Potra2n1c2240	0.0630403	5.50674	3.49854e-07	0.062483	Potra2n11c23088	inside	sp|O19904|YCF23_CYACA Uncharacterized protein ycf23 OS=Cyanidium caldarium OX=2771 GN=ycf23 PE=3 SV=1	0	No
chr11_8572021	Potra2n1c2240	0.0630403	5.50674	3.49854e-07	0.062483	Potra2n11c23089	downstream	None available	0	No
chr11_9040755	Potra2n14c26596	0.0485023	5.44588	4.5236e-07	0.0724288	Potra2n11c23129	downstream	None available	AT5G45660-adenine phosphoribosyltransferase adenine phosphoribosyltransferase	No
chr11_9100916	Potra2n14c26596	0.0534265	5.25664	9.97531e-07	0.110869	Potra2n11c23132	downstream	sp|Q9LII9|GDL54_ARATH GDSL esterase/lipase At3g27950 OS=Arabidopsis thaliana OX=3702 GN=At3g27950 PE=2 SV=1	AT5G45670-GDSL-like Lipase/Acylhydrolase superfamily protein GDSL-like Lipase/Acylhydrolase superfamily protein	No
chr11_9101381	Potra2n14c26596	0.0534265	5.25664	9.97531e-07	0.110869	Potra2n11c23132	downstream	sp|Q9LII9|GDL54_ARATH GDSL esterase/lipase At3g27950 OS=Arabidopsis thaliana OX=3702 GN=At3g27950 PE=2 SV=1	AT5G45670-GDSL-like Lipase/Acylhydrolase superfamily protein GDSL-like Lipase/Acylhydrolase superfamily protein	No
chr11_9100916	Potra2n14c26596	0.0534265	5.25664	9.97531e-07	0.110869	Potra2n11c23133	upstream	sp|Q9LJP1|GRIP4_ARATH GDSL esterase/lipase 4 OS=Arabidopsis thaliana OX=3702 GN=GLIP4 PE=2 SV=2	AT1G29660-GDSL-like Lipase/Acylhydrolase superfamily protein GDSL-like Lipase/Acylhydrolase superfamily protein	No
chr11_9101381	Potra2n14c26596	0.0534265	5.25664	9.97531e-07	0.110869	Potra2n11c23133	upstream	sp|Q9LJP1|GRIP4_ARATH GDSL esterase/lipase 4 OS=Arabidopsis thaliana OX=3702 GN=GLIP4 PE=2 SV=2	AT1G29660-GDSL-like Lipase/Acylhydrolase superfamily protein GDSL-like Lipase/Acylhydrolase superfamily protein	No
chr11_9551250	Potra2n9c20041	0.0563714	5.45674	4.32129e-07	0.0705651	Potra2n11c23154	downstream	sp|C0LGH3|Y5614_ARATH Probable LRR receptor-like serine/threonine-protein kinase At1g56140 OS=Arabidopsis thaliana OX=3702 GN=At1g56140 PE=2 SV=2	AT1G29750-receptor-like kinase in flowers 1 receptor-like kinase in flowers 1	No
chr11_9740580	Potra2n18c32888	0.0914923	5.54774	2.94031e-07	0.0563867	Potra2n11c23166	inside	sp|C0LGT5|Y5169_ARATH Probable LRR receptor-like serine/threonine-protein kinase At5g16900 OS=Arabidopsis thaliana OX=3702 GN=At5g16900 PE=1 SV=1	AT1G29740-Leucine-rich repeat transmembrane protein kinase Leucine-rich repeat transmembrane protein kinase	No
chr11_10461304	Potra2n14c26596	0.0508255	5.39211	5.67048e-07	0.0822181	Potra2n11c23202	downstream	sp|A6QCR0|RL5_SULNB 50S ribosomal protein L5 OS=Sulfurovum sp. (strain NBC37-1) OX=387093 GN=rplE PE=3 SV=1	AT2G42740-ribosomal protein large subunit 16A ribosomal protein large subunit 16A	No
chr11_12129386	Potra2n18c32888	0.102766	5.54987	2.9139e-07	0.0560932	Potra2n11c23332	inside	None available	0	No
chr11_12794484	Potra2n18c32888	0.0780936	5.43246	4.78651e-07	0.0747501	Potra2n11c23384	inside	sp|Q59YF0|SSO2_CANAL Protein transport protein SSO2 OS=Candida albicans (strain SC5314 / ATCC MYA-2876) OX=237561 GN=SSO2 PE=3 SV=1	AT1G61290-syntaxin of plants 124 syntaxin of plants 124	No
chr11_12794484	Potra2n18c32888	0.0780936	5.43246	4.78651e-07	0.0747501	Potra2n11c23385	upstream	sp|Q8W4L5|VAL1_ARATH B3 domain-containing transcription repressor VAL1 OS=Arabidopsis thaliana OX=3702 GN=VAL1 PE=1 SV=1	AT4G21550-VP1/ABI3-like 3 VP1/ABI3-like 3	No
chr11_12952886	Potra2n1c2240	0.0538694	5.32122	7.62685e-07	0.0964124	Potra2n11c23399	upstream	None available	0	No
chr11_13743849	Potra2n9c20040	0.0294525	5.29043	8.66976e-07	0.103204	Potra2n11c23459	inside	sp|G8GJ95|CLDS3_SALSC Copal-8-ol diphosphate hydratase TPSSA3, chloroplastic OS=Salvia sclarea OX=38869 GN=LPS PE=1 SV=1	AT3G25810-Terpenoid cyclases/Protein prenyltransferases superfamily protein Terpenoid cyclases/Protein prenyltransferases superfamily protein	No
chr11_13743847	Potra2n9c20040	0.0295936	5.28562	8.84499e-07	0.104234	Potra2n11c23459	inside	sp|G8GJ95|CLDS3_SALSC Copal-8-ol diphosphate hydratase TPSSA3, chloroplastic OS=Salvia sclarea OX=38869 GN=LPS PE=1 SV=1	AT3G25810-Terpenoid cyclases/Protein prenyltransferases superfamily protein Terpenoid cyclases/Protein prenyltransferases superfamily protein	No
chr11_14923857	Potra2n1c2240	0.0558698	5.83675	8.50521e-08	0.0258074	Potra2n11c23519	downstream	sp|Q55GU3|MPC2_DICDI Probable mitochondrial pyruvate carrier 2 OS=Dictyostelium discoideum OX=44689 GN=DDB_G0268478 PE=3 SV=1	AT4G22310-Uncharacterized protein family (UPF0041) Uncharacterized protein family (UPF0041)	No
chr11_14923857	Potra2n1c2240	0.0558698	5.83675	8.50521e-08	0.0258074	Potra2n11c23520	upstream	sp|Q750X7|APTH1_ASHGO Acyl-protein thioesterase 1 OS=Ashbya gossypii (strain ATCC 10895 / CBS 109.51 / FGSC 9923 / NRRL Y-1056) OX=284811 GN=AGL188W PE=3 SV=1	AT4G22300-carboxylesterase carboxylesterase	No
chr12_42454	Potra2n9c20040	0.0364736	5.39003	5.72035e-07	0.0826144	Potra2n12c23688	upstream	sp|Q10ZF7|FTSH_TRIEI ATP-dependent zinc metalloprotease FtsH OS=Trichodesmium erythraeum (strain IMS101) OX=203124 GN=ftsH PE=3 SV=1	AT4G27680-P-loop containing nucleoside triphosphate hydrolases superfamily protein P-loop containing nucleoside triphosphate hydrolases superfamily protein	No
chr12_478496	Potra2n9c20040	0.0360241	5.31221	7.9185e-07	0.0983519	Potra2n12c23738	inside	sp|D2NQQ7|FTSH_ROTMD ATP-dependent zinc metalloprotease FtsH OS=Rothia mucilaginosa (strain DY-18) OX=680646 GN=ftsH PE=3 SV=1	AT4G27680-P-loop containing nucleoside triphosphate hydrolases superfamily protein P-loop containing nucleoside triphosphate hydrolases superfamily protein	No
chr12_2535753	Potra2n3c7718	0.0743168	5.44603	4.52078e-07	0.0723989	Potra2n12c23843	downstream	sp|Q2T277|HSLU_BURTA ATP-dependent protease ATPase subunit HslU OS=Burkholderia thailandensis (strain ATCC 700388 / DSM 13276 / CIP 106301 / E264) OX=271848 GN=hslU PE=3 SV=1	AT5G53350-CLP protease regulatory subunit X CLP protease regulatory subunit X	No
chr12_2535753	Potra2n3c7718	0.0743168	5.44603	4.52078e-07	0.0723989	Potra2n12c23844	upstream	sp|Q8IW03|SIAH3_HUMAN Seven in absentia homolog 3 OS=Homo sapiens OX=9606 GN=SIAH3 PE=2 SV=3	AT4G27880-Protein with RING/U-box and TRAF-like domain Protein with RING/U-box and TRAF-like domain	C2H2
chr12_3371423	Potra2n1c2240	0.0645706	5.34369	6.94444e-07	0.091753	Potra2n12c23922	inside	sp|O30853|KPYK1_PHOLE Pyruvate kinase I (Fragment) OS=Photobacterium leiognathi OX=553611 GN=pki PE=3 SV=1	AT3G49160-pyruvate kinase family protein pyruvate kinase family protein	No
chr12_3371425	Potra2n1c2240	0.0645706	5.34369	6.94444e-07	0.091753	Potra2n12c23922	inside	sp|O30853|KPYK1_PHOLE Pyruvate kinase I (Fragment) OS=Photobacterium leiognathi OX=553611 GN=pki PE=3 SV=1	AT3G49160-pyruvate kinase family protein pyruvate kinase family protein	No
chr12_3371427	Potra2n1c2240	0.0645706	5.34369	6.94444e-07	0.091753	Potra2n12c23922	inside	sp|O30853|KPYK1_PHOLE Pyruvate kinase I (Fragment) OS=Photobacterium leiognathi OX=553611 GN=pki PE=3 SV=1	AT3G49160-pyruvate kinase family protein pyruvate kinase family protein	No
chr12_3371421	Potra2n1c2240	0.0646501	5.3427	6.97302e-07	0.0919578	Potra2n12c23922	inside	sp|O30853|KPYK1_PHOLE Pyruvate kinase I (Fragment) OS=Photobacterium leiognathi OX=553611 GN=pki PE=3 SV=1	AT3G49160-pyruvate kinase family protein pyruvate kinase family protein	No
chr12_3371423	Potra2n9c20041	0.0692484	5.32393	7.541e-07	0.0958424	Potra2n12c23922	inside	sp|O30853|KPYK1_PHOLE Pyruvate kinase I (Fragment) OS=Photobacterium leiognathi OX=553611 GN=pki PE=3 SV=1	AT3G49160-pyruvate kinase family protein pyruvate kinase family protein	No
chr12_3371425	Potra2n9c20041	0.0692484	5.32393	7.541e-07	0.0958424	Potra2n12c23922	inside	sp|O30853|KPYK1_PHOLE Pyruvate kinase I (Fragment) OS=Photobacterium leiognathi OX=553611 GN=pki PE=3 SV=1	AT3G49160-pyruvate kinase family protein pyruvate kinase family protein	No
chr12_3371427	Potra2n9c20041	0.0692484	5.32393	7.541e-07	0.0958424	Potra2n12c23922	inside	sp|O30853|KPYK1_PHOLE Pyruvate kinase I (Fragment) OS=Photobacterium leiognathi OX=553611 GN=pki PE=3 SV=1	AT3G49160-pyruvate kinase family protein pyruvate kinase family protein	No
chr12_3371421	Potra2n9c20041	0.0691286	5.30223	8.25453e-07	0.10056	Potra2n12c23922	inside	sp|O30853|KPYK1_PHOLE Pyruvate kinase I (Fragment) OS=Photobacterium leiognathi OX=553611 GN=pki PE=3 SV=1	AT3G49160-pyruvate kinase family protein pyruvate kinase family protein	No
chr12_3804426	Potra2n10c21844	0.329561	5.33408	7.22862e-07	0.0937044	Potra2n12c23984	inside	sp|Q6P073|UB2J2_MOUSE Ubiquitin-conjugating enzyme E2 J2 OS=Mus musculus OX=10090 GN=Ube2j2 PE=1 SV=1	AT5G53300-ubiquitin-conjugating enzyme 10 ubiquitin-conjugating enzyme 10	No
chr12_3853933	Potra2n10c22131	0.113815	5.39822	5.52703e-07	0.0810439	Potra2n12c23990	downstream	sp|Q59056|Y1662_METJA Uncharacterized ABC transporter ATP-binding protein MJ1662 OS=Methanocaldococcus jannaschii (strain ATCC 43067 / DSM 2661 / JAL-1 / JCM 10045 / NBRC 100440) OX=243232 GN=MJ1662 PE=3 SV=2	AT3G59140-multidrug resistance-associated protein 14 multidrug resistance-associated protein 14	No
chr12_3853934	Potra2n10c22131	0.113815	5.39822	5.52703e-07	0.0810439	Potra2n12c23990	downstream	sp|Q59056|Y1662_METJA Uncharacterized ABC transporter ATP-binding protein MJ1662 OS=Methanocaldococcus jannaschii (strain ATCC 43067 / DSM 2661 / JAL-1 / JCM 10045 / NBRC 100440) OX=243232 GN=MJ1662 PE=3 SV=2	AT3G59140-multidrug resistance-associated protein 14 multidrug resistance-associated protein 14	No
chr12_3858366	Potra2n10c22131	0.110636	5.62292	2.13479e-07	0.04644	Potra2n12c23991	downstream	None available	AT5G52960-tRNA dimethylallyltransferase tRNA dimethylallyltransferase	No
chr12_3857445	Potra2n10c22131	0.111678	5.5468	2.95214e-07	0.0565218	Potra2n12c23991	downstream	None available	AT5G52960-tRNA dimethylallyltransferase tRNA dimethylallyltransferase	No
chr12_3857862	Potra2n10c22131	0.106648	5.48484	3.83798e-07	0.0659185	Potra2n12c23991	downstream	None available	AT5G52960-tRNA dimethylallyltransferase tRNA dimethylallyltransferase	No
chr12_3857845	Potra2n10c22131	0.102873	5.40496	5.37287e-07	0.0797582	Potra2n12c23991	downstream	None available	AT5G52960-tRNA dimethylallyltransferase tRNA dimethylallyltransferase	No
chr12_3853933	Potra2n10c22131	0.113815	5.39822	5.52703e-07	0.0810439	Potra2n12c23991	inside	None available	AT5G52960-tRNA dimethylallyltransferase tRNA dimethylallyltransferase	No
chr12_3853934	Potra2n10c22131	0.113815	5.39822	5.52703e-07	0.0810439	Potra2n12c23991	inside	None available	AT5G52960-tRNA dimethylallyltransferase tRNA dimethylallyltransferase	No
chr12_3855534	Potra2n10c22131	0.113815	5.39822	5.52703e-07	0.0810439	Potra2n12c23991	inside	None available	AT5G52960-tRNA dimethylallyltransferase tRNA dimethylallyltransferase	No
chr12_3860012	Potra2n10c22131	0.101451	5.52568	3.22888e-07	0.0596195	Potra2n12c23992	upstream	None available	AT5G52950-LIM domain protein LIM domain protein	No
chr12_3860752	Potra2n10c22131	0.105484	5.41269	5.20134e-07	0.0783263	Potra2n12c23992	upstream	None available	AT5G52950-LIM domain protein LIM domain protein	No
chr12_3859620	Potra2n10c22131	0.103944	5.31732	7.75187e-07	0.0972604	Potra2n12c23992	upstream	None available	AT5G52950-LIM domain protein LIM domain protein	No
chr12_4236783	Potra2n8c18198	0.285378	5.93745	5.48782e-08	0.0191628	Potra2n12c24037	upstream	None available	AT4G17010-transcription factor IIIB transcription factor IIIB	No
chr12_4236942	Potra2n8c18198	0.270506	5.76963	1.13706e-07	0.0312152	Potra2n12c24037	upstream	None available	AT4G17010-transcription factor IIIB transcription factor IIIB	No
chr12_4236922	Potra2n8c18198	0.264506	5.65671	1.84765e-07	0.0424674	Potra2n12c24037	upstream	None available	AT4G17010-transcription factor IIIB transcription factor IIIB	No
chr12_4237555	Potra2n8c18198	0.260926	5.55335	2.87109e-07	0.0555984	Potra2n12c24037	upstream	None available	AT4G17010-transcription factor IIIB transcription factor IIIB	No
chr12_4237163	Potra2n8c18198	0.256696	5.43053	4.82564e-07	0.0750987	Potra2n12c24037	upstream	None available	AT4G17010-transcription factor IIIB transcription factor IIIB	No
chr12_4236950	Potra2n8c18198	0.264031	5.33326	7.25338e-07	0.0938746	Potra2n12c24037	upstream	None available	AT4G17010-transcription factor IIIB transcription factor IIIB	No
chr12_4918998	Potra2n14c26596	0.0538149	6.07185	3.04454e-08	0.0126651	Potra2n12c24099	upstream	None available	0	No
chr12_4919005	Potra2n14c26596	0.0538149	6.07185	3.04454e-08	0.0126651	Potra2n12c24099	upstream	None available	0	No
chr12_4919016	Potra2n14c26596	0.05233	5.93022	5.66388e-08	0.0195873	Potra2n12c24099	upstream	None available	0	No
chr12_5496059	Potra2n14c26596	0.0568385	5.84991	8.03333e-08	0.0248479	Potra2n12c24149	inside	None available	0	No
chr12_5806348	Potra2n14c26596	0.0519268	5.42041	5.0354e-07	0.076915	Potra2n12c24175	downstream	sp|Q9LP77|Y1848_ARATH Probable inactive receptor kinase At1g48480 OS=Arabidopsis thaliana OX=3702 GN=RKL1 PE=1 SV=1	AT4G21390-S-locus lectin protein kinase family protein S-locus lectin protein kinase family protein	No
chr12_5806373	Potra2n14c26596	0.0519268	5.42041	5.0354e-07	0.076915	Potra2n12c24175	downstream	sp|Q9LP77|Y1848_ARATH Probable inactive receptor kinase At1g48480 OS=Arabidopsis thaliana OX=3702 GN=RKL1 PE=1 SV=1	AT4G21390-S-locus lectin protein kinase family protein S-locus lectin protein kinase family protein	No
chr12_5806348	Potra2n14c26596	0.0519268	5.42041	5.0354e-07	0.076915	Potra2n12c24176	upstream	sp|P80074|MYB1_PHYPA Myb-related protein Pp1 (Fragment) OS=Physcomitrella patens subsp. patens OX=3218 GN=PP1 PE=2 SV=1	AT1G68320-myb domain protein 62 myb domain protein 62	MYB-HB-like
chr12_5806373	Potra2n14c26596	0.0519268	5.42041	5.0354e-07	0.076915	Potra2n12c24176	upstream	sp|P80074|MYB1_PHYPA Myb-related protein Pp1 (Fragment) OS=Physcomitrella patens subsp. patens OX=3218 GN=PP1 PE=2 SV=1	AT1G68320-myb domain protein 62 myb domain protein 62	MYB-HB-like
chr12_6041149	Potra2n9c20041	0.0689715	5.26661	9.57127e-07	0.108554	Potra2n12c24196	downstream	sp|Q8C042|ENO4_MOUSE Enolase 4 OS=Mus musculus OX=10090 GN=Eno4 PE=1 SV=2	AT1G74030-enolase 1 enolase 1	No
chr12_7336664	Potra2n9c20040	0.0337996	5.50122	3.58123e-07	0.0633257	Potra2n12c24262	inside	sp|Q9FJU9|E1313_ARATH Glucan endo-1,3-beta-glucosidase 13 OS=Arabidopsis thaliana OX=3702 GN=At5g56590 PE=2 SV=1	AT1G18650-plasmodesmata callose-binding protein 3 plasmodesmata callose-binding protein 3	No
chr12_9408684	Potra2n9c20040	0.0361926	6.27772	1.2234e-08	0.00646243	Potra2n12c24441	downstream	sp|F4HU55|BSK4_ARATH Serine/threonine-protein kinase BSK4 OS=Arabidopsis thaliana OX=3702 GN=BSK4 PE=1 SV=1	AT5G40380-cysteine-rich RLK (RECEPTOR-like protein kinase) 42 cysteine-rich RLK (RECEPTOR-like protein kinase) 42	No
chr12_9409162	Potra2n9c20040	0.0340645	6.14565	2.19845e-08	0.0100005	Potra2n12c24441	downstream	sp|F4HU55|BSK4_ARATH Serine/threonine-protein kinase BSK4 OS=Arabidopsis thaliana OX=3702 GN=BSK4 PE=1 SV=1	AT5G40380-cysteine-rich RLK (RECEPTOR-like protein kinase) 42 cysteine-rich RLK (RECEPTOR-like protein kinase) 42	No
chr12_9409153	Potra2n9c20040	0.0330305	5.98335	4.4902e-08	0.0166766	Potra2n12c24441	downstream	sp|F4HU55|BSK4_ARATH Serine/threonine-protein kinase BSK4 OS=Arabidopsis thaliana OX=3702 GN=BSK4 PE=1 SV=1	AT5G40380-cysteine-rich RLK (RECEPTOR-like protein kinase) 42 cysteine-rich RLK (RECEPTOR-like protein kinase) 42	No
chr12_9412006	Potra2n9c20040	0.0360958	6.36622	8.24075e-09	0.00477466	Potra2n12c24442	upstream	sp|P53147|TOS8_YEAST Homeobox protein TOS8 OS=Saccharomyces cerevisiae (strain ATCC 204508 / S288c) OX=559292 GN=TOS8 PE=3 SV=1	AT1G23380-homeobox protein knotted-1-like 6 homeobox protein knotted-1-like 6	Homobox-WOX
chr12_9879396	Potra2n1c2240	0.0613542	5.72264	1.39229e-07	0.035549	Potra2n12c24491	upstream	sp|Q9Y169|EXT2_DROME Exostosin-2 OS=Drosophila melanogaster OX=7227 GN=sotv PE=1 SV=1	AT4G38040-Exostosin family protein Exostosin family protein	No
chr12_10458005	Potra2n14c26596	0.0512581	5.77968	1.0888e-07	0.0303578	Potra2n12c24552	upstream	sp|Q9SSK2|FB86_ARATH Putative F-box protein At1g70970 OS=Arabidopsis thaliana OX=3702 GN=At1g70970 PE=4 SV=1	AT3G06240-F-box family protein F-box family protein	No
chr12_10882418	Potra2n9c19764	0.383117	5.63486	2.02865e-07	0.0450101	Potra2n12c24604	upstream	sp|Q7XD65|RIP7_ORYSJ Putative ripening-related protein 7 OS=Oryza sativa subsp. japonica OX=39947 GN=Os10g0489400 PE=3 SV=1	0	No
chr12_10882830	Potra2n9c19764	0.384125	5.33463	7.21204e-07	0.0935929	Potra2n12c24604	upstream	sp|Q7XD65|RIP7_ORYSJ Putative ripening-related protein 7 OS=Oryza sativa subsp. japonica OX=39947 GN=Os10g0489400 PE=3 SV=1	0	No
chr12_11285193	Potra2n14c26596	0.0445242	5.25859	9.89489e-07	0.110396	Potra2n12c24650	downstream	sp|Q9LQQ1|PPR20_ARATH Pentatricopeptide repeat-containing protein At1g07740, mitochondrial OS=Arabidopsis thaliana OX=3702 GN=At1g07740 PE=2 SV=1	AT5G61800-Pentatricopeptide repeat (PPR) superfamily protein Pentatricopeptide repeat (PPR) superfamily protein	No
chr12_11285193	Potra2n14c26596	0.0445242	5.25859	9.89489e-07	0.110396	Potra2n12c24651	upstream	sp|Q96L12|CALR3_HUMAN Calreticulin-3 OS=Homo sapiens OX=9606 GN=CALR3 PE=1 SV=2	AT5G61790-calnexin 1 calnexin 1	No
chr12_11307165	Potra2n18c32889	0.164803	5.29721	8.42873e-07	0.10167	Potra2n12c24653	inside	sp|Q4WR75|FREB_ASPFU Ferric/cupric reductase transmembrane component B OS=Neosartorya fumigata (strain ATCC MYA-4609 / Af293 / CBS 101355 / FGSC A1100) OX=330879 GN=freB PE=2 SV=2	AT5G51060-NADPH/respiratory burst oxidase protein D NADPH/respiratory burst oxidase protein D	No
chr12_11307165	Potra2n18c32889	0.164803	5.29721	8.42873e-07	0.10167	Potra2n12c24654	downstream	sp|Q9US14|YK64_SCHPO Uncharacterized inositol polyphosphate kinase C607.04 OS=Schizosaccharomyces pombe (strain 972 / ATCC 24843) OX=284812 GN=SPAC607.04 PE=3 SV=1	AT5G61760-inositol polyphosphate kinase 2 beta inositol polyphosphate kinase 2 beta	No
chr12_11785846	Potra2n9c20041	0.083654	6.79257	1.19875e-09	0.00102865	Potra2n12c24689	inside	None available	0	No
chr12_11784497	Potra2n9c20041	0.0753615	6.49193	4.68649e-09	0.00307734	Potra2n12c24689	inside	None available	0	No
chr12_11787046	Potra2n9c20041	0.0752608	6.46695	5.24408e-09	0.00335953	Potra2n12c24689	inside	None available	0	No
chr12_11787006	Potra2n9c20041	0.0751226	6.46167	5.37016e-09	0.00342301	Potra2n12c24689	inside	None available	0	No
chr12_11787007	Potra2n9c20041	0.0751226	6.46167	5.37016e-09	0.00342301	Potra2n12c24689	inside	None available	0	No
chr12_11787030	Potra2n9c20041	0.0751226	6.46167	5.37016e-09	0.00342301	Potra2n12c24689	inside	None available	0	No
chr12_11787035	Potra2n9c20041	0.0751226	6.46167	5.37016e-09	0.00342301	Potra2n12c24689	inside	None available	0	No
chr12_11786964	Potra2n9c20041	0.0748493	6.43896	5.94726e-09	0.00370384	Potra2n12c24689	inside	None available	0	No
chr12_11785182	Potra2n9c20041	0.0741095	6.35751	8.56797e-09	0.00492215	Potra2n12c24689	inside	None available	0	No
chr12_11785183	Potra2n9c20041	0.0741095	6.35751	8.56797e-09	0.00492215	Potra2n12c24689	inside	None available	0	No
chr12_11784859	Potra2n9c20041	0.0736276	6.27534	1.23647e-08	0.00651364	Potra2n12c24689	inside	None available	0	No
chr12_11784655	Potra2n9c20041	0.0734956	6.27038	1.26404e-08	0.00662292	Potra2n12c24689	inside	None available	0	No
chr12_11784980	Potra2n9c20041	0.072757	6.15786	2.08289e-08	0.00960984	Potra2n12c24689	inside	None available	0	No
chr12_11782331	Potra2n9c20041	0.0711236	6.13401	2.31459e-08	0.0103743	Potra2n12c24689	upstream	None available	0	No
chr12_11786295	Potra2n9c20041	0.0710374	6.08826	2.83231e-08	0.012012	Potra2n12c24689	inside	None available	0	No
chr12_11786301	Potra2n9c20041	0.0710374	6.08826	2.83231e-08	0.012012	Potra2n12c24689	inside	None available	0	No
chr12_11786311	Potra2n9c20041	0.0710374	6.08826	2.83231e-08	0.012012	Potra2n12c24689	inside	None available	0	No
chr12_11785095	Potra2n9c20041	0.0708898	6.07035	3.0647e-08	0.0127217	Potra2n12c24689	inside	None available	0	No
chr12_11785113	Potra2n9c20041	0.0708898	6.07035	3.0647e-08	0.0127217	Potra2n12c24689	inside	None available	0	No
chr12_11784270	Potra2n9c20041	0.0719308	6.05886	3.22371e-08	0.0131983	Potra2n12c24689	inside	None available	0	No
chr12_11783235	Potra2n9c20041	0.0701651	6.03887	3.51979e-08	0.0140457	Potra2n12c24689	upstream	None available	0	No
chr12_11785023	Potra2n9c20041	0.0705457	5.93657	5.50899e-08	0.0192092	Potra2n12c24689	inside	None available	0	No
chr12_11786577	Potra2n9c20041	0.0652207	5.82699	8.87259e-08	0.0265392	Potra2n12c24689	inside	None available	0	No
chr12_11784845	Potra2n9c20041	0.0683326	5.82001	9.14528e-08	0.0270925	Potra2n12c24689	inside	None available	0	No
chr12_11786942	Potra2n9c20041	0.0636632	5.45798	4.29875e-07	0.070351	Potra2n12c24689	inside	None available	0	No
chr12_11787081	Potra2n9c20041	0.0621646	5.36608	6.3238e-07	0.0872701	Potra2n12c24689	inside	None available	0	No
chr12_11785165	Potra2n9c20041	0.0591273	5.28706	8.79215e-07	0.10392	Potra2n12c24689	inside	None available	0	No
chr12_11783994	Potra2n9c20041	0.0579754	5.28152	8.99685e-07	0.105131	Potra2n12c24689	upstream	None available	0	No
chr12_12360619	Potra2n4c9043	-0.615116	-5.4886	3.77753e-07	0.0653054	Potra2n12c24754	downstream	None available	0	No
chr12_12360619	Potra2n4c9043	-0.615116	-5.4886	3.77753e-07	0.0653054	Potra2n12c24755	upstream	None available	AT5G51510-jagunal-like protein jagunal-like protein	No
chr12_12624441	Potra2n1c2240	0.0474109	5.40558	5.35895e-07	0.0796385	Potra2n12c24789	downstream	None available	0	No
chr12_13267328	Potra2n17c31256	0.942698	5.59772	2.37716e-07	0.0495788	Potra2n12c24863	downstream	None available	0	No
chr12_13267329	Potra2n17c31256	0.942698	5.59772	2.37716e-07	0.0495788	Potra2n12c24863	downstream	None available	0	No
chr12_13267304	Potra2n17c31256	0.925258	5.55306	2.87469e-07	0.0556384	Potra2n12c24863	downstream	None available	0	No
chr12_13267191	Potra2n17c31256	0.884318	5.32127	7.62525e-07	0.096402	Potra2n12c24863	downstream	None available	0	No
chr12_13468861	Potra2n11c22799	-0.641635	-5.28886	8.7266e-07	0.103549	Potra2n12c24900	upstream	sp|A2QTE8|EPAE_ASPNC Cytochrome P450 monooxygenase orf2 OS=Aspergillus niger (strain CBS 513.88 / FGSC A1513) OX=425011 GN=orf2 PE=3 SV=1	AT5G52400-cytochrome P450, family 715, subfamily A, polypeptide 1 cytochrome P450, family 715, subfamily A, polypeptide 1	No
chr13_339253	Potra2n12c24446	0.536564	5.32748	7.43025e-07	0.0950832	Potra2n13c24975	downstream	None available	0	No
chr13_347801	Potra2n12c24446	0.325657	5.45222	4.40448e-07	0.0713334	Potra2n13c24976	inside	sp|O49651|LBD32_ARATH LOB domain-containing protein 32 OS=Arabidopsis thaliana OX=3702 GN=LBD32 PE=2 SV=1	AT2G40470-LOB domain-containing protein 15 LOB domain-containing protein 15	AS2-LOB
chr13_347451	Potra2n12c24446	0.374529	5.37039	6.21077e-07	0.0864238	Potra2n13c24976	inside	sp|O49651|LBD32_ARATH LOB domain-containing protein 32 OS=Arabidopsis thaliana OX=3702 GN=LBD32 PE=2 SV=1	AT2G40470-LOB domain-containing protein 15 LOB domain-containing protein 15	AS2-LOB
chr13_467591	Potra2n1c2240	0.049043	5.26757	9.53326e-07	0.108331	Potra2n13c24995	downstream	sp|Q8W119|SMH4_MAIZE Single myb histone 4 OS=Zea mays OX=4577 GN=SMH4 PE=2 SV=1	AT1G15720-TRF-like 5 TRF-like 5	MYB-HB-like
chr13_1771666	Potra2n1c2158	-0.198123	-5.3451	6.90367e-07	0.0914699	Potra2n13c25128	upstream	sp|Q9Z2X3|PSD10_RAT 26S proteasome non-ATPase regulatory subunit 10 OS=Rattus norvegicus OX=10116 GN=Psmd10 PE=2 SV=1	AT4G03460-Ankyrin repeat family protein Ankyrin repeat family protein	No
chr13_1926617	Potra2n3c7718	0.0829458	7.99664	4.41413e-12	8.21476e-06	Potra2n13c25136	downstream	sp|Q58604|Y1207_METJA Uncharacterized N-acetyltransferase MJ1207 OS=Methanocaldococcus jannaschii (strain ATCC 43067 / DSM 2661 / JAL-1 / JCM 10045 / NBRC 100440) OX=243232 GN=MJ1207 PE=3 SV=1	AT1G03650-Acyl-CoA N-acyltransferases (NAT) superfamily protein Acyl-CoA N-acyltransferases (NAT) superfamily protein	No
chr13_1926772	Potra2n3c7718	0.0625822	6.25892	1.33021e-08	0.00688256	Potra2n13c25136	downstream	sp|Q58604|Y1207_METJA Uncharacterized N-acetyltransferase MJ1207 OS=Methanocaldococcus jannaschii (strain ATCC 43067 / DSM 2661 / JAL-1 / JCM 10045 / NBRC 100440) OX=243232 GN=MJ1207 PE=3 SV=1	AT1G03650-Acyl-CoA N-acyltransferases (NAT) superfamily protein Acyl-CoA N-acyltransferases (NAT) superfamily protein	No
chr13_1926379	Potra2n3c7718	0.0608114	6.07778	2.96615e-08	0.0124254	Potra2n13c25136	downstream	sp|Q58604|Y1207_METJA Uncharacterized N-acetyltransferase MJ1207 OS=Methanocaldococcus jannaschii (strain ATCC 43067 / DSM 2661 / JAL-1 / JCM 10045 / NBRC 100440) OX=243232 GN=MJ1207 PE=3 SV=1	AT1G03650-Acyl-CoA N-acyltransferases (NAT) superfamily protein Acyl-CoA N-acyltransferases (NAT) superfamily protein	No
chr13_1926407	Potra2n3c7718	0.0609941	6.07488	3.00423e-08	0.012544	Potra2n13c25136	downstream	sp|Q58604|Y1207_METJA Uncharacterized N-acetyltransferase MJ1207 OS=Methanocaldococcus jannaschii (strain ATCC 43067 / DSM 2661 / JAL-1 / JCM 10045 / NBRC 100440) OX=243232 GN=MJ1207 PE=3 SV=1	AT1G03650-Acyl-CoA N-acyltransferases (NAT) superfamily protein Acyl-CoA N-acyltransferases (NAT) superfamily protein	No
chr13_1952044	Potra2n3c7718	0.0602123	5.65581	1.85476e-07	0.0425724	Potra2n13c25137	inside	sp|Q5NVB9|ZDH13_PONAB Palmitoyltransferase ZDHHC13 OS=Pongo abelii OX=9601 GN=ZDHHC13 PE=2 SV=1	AT4G03470-Ankyrin repeat family protein Ankyrin repeat family protein	No
chr13_1985792	Potra2n3c7718	0.0700405	6.45889	5.43781e-09	0.00345699	Potra2n13c25139	inside	sp|Q1RI12|Y921_RICBR Putative ankyrin repeat protein RBE_0921 OS=Rickettsia bellii (strain RML369-C) OX=336407 GN=RBE_0921 PE=4 SV=1	AT1G03670-ankyrin repeat family protein ankyrin repeat family protein	No
chr13_1985802	Potra2n3c7718	0.0698781	6.45031	5.6516e-09	0.00356274	Potra2n13c25139	inside	sp|Q1RI12|Y921_RICBR Putative ankyrin repeat protein RBE_0921 OS=Rickettsia bellii (strain RML369-C) OX=336407 GN=RBE_0921 PE=4 SV=1	AT1G03670-ankyrin repeat family protein ankyrin repeat family protein	No
chr13_1985786	Potra2n3c7718	0.0698486	6.41915	6.50036e-09	0.00397146	Potra2n13c25139	inside	sp|Q1RI12|Y921_RICBR Putative ankyrin repeat protein RBE_0921 OS=Rickettsia bellii (strain RML369-C) OX=336407 GN=RBE_0921 PE=4 SV=1	AT1G03670-ankyrin repeat family protein ankyrin repeat family protein	No
chr13_2068026	Potra2n16c30205	0.0180739	5.30289	8.23201e-07	0.100421	Potra2n13c25143	upstream	None available	0	No
chr13_2277153	Potra2n10c21844	0.312358	5.90343	6.36534e-08	0.0212116	Potra2n13c25166	downstream	sp|Q5AR04|MANF_EMENI Probable mannan endo-1,4-beta-mannosidase F OS=Emericella nidulans (strain FGSC A4 / ATCC 38163 / CBS 112.46 / NRRL 194 / M139) OX=227321 GN=manF PE=3 SV=2	AT2G20680-Glycosyl hydrolase superfamily protein Glycosyl hydrolase superfamily protein	No
chr13_2277149	Potra2n10c21844	0.298449	5.62212	2.14215e-07	0.0465381	Potra2n13c25166	downstream	sp|Q5AR04|MANF_EMENI Probable mannan endo-1,4-beta-mannosidase F OS=Emericella nidulans (strain FGSC A4 / ATCC 38163 / CBS 112.46 / NRRL 194 / M139) OX=227321 GN=manF PE=3 SV=2	AT2G20680-Glycosyl hydrolase superfamily protein Glycosyl hydrolase superfamily protein	No
chr13_2277175	Potra2n10c21844	0.276301	5.52542	3.23238e-07	0.0596577	Potra2n13c25166	downstream	sp|Q5AR04|MANF_EMENI Probable mannan endo-1,4-beta-mannosidase F OS=Emericella nidulans (strain FGSC A4 / ATCC 38163 / CBS 112.46 / NRRL 194 / M139) OX=227321 GN=manF PE=3 SV=2	AT2G20680-Glycosyl hydrolase superfamily protein Glycosyl hydrolase superfamily protein	No
chr13_2277093	Potra2n10c21844	0.254792	5.34781	6.8259e-07	0.0909306	Potra2n13c25166	downstream	sp|Q5AR04|MANF_EMENI Probable mannan endo-1,4-beta-mannosidase F OS=Emericella nidulans (strain FGSC A4 / ATCC 38163 / CBS 112.46 / NRRL 194 / M139) OX=227321 GN=manF PE=3 SV=2	AT2G20680-Glycosyl hydrolase superfamily protein Glycosyl hydrolase superfamily protein	No
chr13_2277094	Potra2n10c21844	0.254792	5.34781	6.8259e-07	0.0909306	Potra2n13c25166	downstream	sp|Q5AR04|MANF_EMENI Probable mannan endo-1,4-beta-mannosidase F OS=Emericella nidulans (strain FGSC A4 / ATCC 38163 / CBS 112.46 / NRRL 194 / M139) OX=227321 GN=manF PE=3 SV=2	AT2G20680-Glycosyl hydrolase superfamily protein Glycosyl hydrolase superfamily protein	No
chr13_2277360	Potra2n3c7718	0.0595188	5.48926	3.76699e-07	0.0651994	Potra2n13c25166	downstream	sp|Q5AR04|MANF_EMENI Probable mannan endo-1,4-beta-mannosidase F OS=Emericella nidulans (strain FGSC A4 / ATCC 38163 / CBS 112.46 / NRRL 194 / M139) OX=227321 GN=manF PE=3 SV=2	AT2G20680-Glycosyl hydrolase superfamily protein Glycosyl hydrolase superfamily protein	No
chr13_2284455	Potra2n10c21844	0.252906	5.39026	5.71486e-07	0.0825653	Potra2n13c25167	inside	None available	0	No
chr13_2284449	Potra2n10c21844	0.252657	5.37159	6.17973e-07	0.0861775	Potra2n13c25167	inside	None available	0	No
chr13_2282816	Potra2n10c21844	0.249382	5.25653	9.97972e-07	0.110891	Potra2n13c25167	inside	None available	0	No
chr13_2464728	Potra2n1c2243	-0.257214	-5.30107	8.29446e-07	0.100814	Potra2n13c25192	inside	sp|P9WNZ7|DESA1_MYCTU Putative acyl-[acyl-carrier-protein] desaturase DesA1 OS=Mycobacterium tuberculosis (strain ATCC 25618 / H37Rv) OX=83332 GN=desA1 PE=1 SV=1	AT2G43710-Plant stearoyl-acyl-carrier-protein desaturase family protein Plant stearoyl-acyl-carrier-protein desaturase family protein	No
chr13_2543729	Potra2n9c20040	0.0364968	5.96226	4.92418e-08	0.0177747	Potra2n13c25199	downstream	None available	AT5G60030-hypothetical protein hypothetical protein	No
chr13_2543892	Potra2n9c20040	0.0316963	5.33189	7.29476e-07	0.0941661	Potra2n13c25199	downstream	None available	AT5G60030-hypothetical protein hypothetical protein	No
chr13_2543729	Potra2n9c20040	0.0364968	5.96226	4.92418e-08	0.0177747	Potra2n13c25200	inside	sp|Q9P0N8|MARH2_HUMAN E3 ubiquitin-protein ligase MARCHF2 OS=Homo sapiens OX=9606 GN=MARCHF2 PE=1 SV=1	AT1G14260-RING/FYVE/PHD zinc finger superfamily protein RING/FYVE/PHD zinc finger superfamily protein	No
chr13_2543892	Potra2n9c20040	0.0316963	5.33189	7.29476e-07	0.0941661	Potra2n13c25200	inside	sp|Q9P0N8|MARH2_HUMAN E3 ubiquitin-protein ligase MARCHF2 OS=Homo sapiens OX=9606 GN=MARCHF2 PE=1 SV=1	AT1G14260-RING/FYVE/PHD zinc finger superfamily protein RING/FYVE/PHD zinc finger superfamily protein	No
chr13_3207161	Potra2n18c32888	0.0902848	5.46758	4.12819e-07	0.068767	Potra2n13c25282	downstream	None available	0	No
chr13_3207161	Potra2n18c32889	0.246502	6.6018	2.85347e-09	0.00208055	Potra2n13c25282	downstream	None available	0	No
chr13_3207161	Potra2n18c32888	0.0902848	5.46758	4.12819e-07	0.068767	Potra2n13c25283	downstream	None available	0	No
chr13_3207161	Potra2n18c32889	0.246502	6.6018	2.85347e-09	0.00208055	Potra2n13c25283	downstream	None available	0	No
chr13_3207161	Potra2n18c32888	0.0902848	5.46758	4.12819e-07	0.068767	Potra2n13c25284	upstream	sp|O54187|Y5958_STRCO Putative ABC transporter ATP-binding protein SCO5958 OS=Streptomyces coelicolor (strain ATCC BAA-471 / A3(2) / M145) OX=100226 GN=SCO5958 PE=3 SV=1	AT1G53270-ABC-2 type transporter family protein ABC-2 type transporter family protein	No
chr13_3207161	Potra2n18c32889	0.246502	6.6018	2.85347e-09	0.00208055	Potra2n13c25284	upstream	sp|O54187|Y5958_STRCO Putative ABC transporter ATP-binding protein SCO5958 OS=Streptomyces coelicolor (strain ATCC BAA-471 / A3(2) / M145) OX=100226 GN=SCO5958 PE=3 SV=1	AT1G53270-ABC-2 type transporter family protein ABC-2 type transporter family protein	No
chr13_3266920	Potra2n9c20040	0.0331469	5.59205	2.43524e-07	0.0503048	Potra2n13c25291	upstream	sp|Q5XGE2|UTP15_XENTR U3 small nucleolar RNA-associated protein 15 homolog OS=Xenopus tropicalis OX=8364 GN=utp15 PE=2 SV=1	AT1G71840-transducin family protein / WD-40 repeat family protein transducin family protein / WD-40 repeat family protein	WD40-like
chr13_3266920	Potra2n9c20040	0.0331469	5.59205	2.43524e-07	0.0503048	Potra2n13c25292	upstream	sp|A5V3X2|ATPD_SPHWW ATP synthase subunit delta OS=Sphingomonas wittichii (strain RW1 / DSM 6014 / JCM 10273) OX=392499 GN=atpH PE=3 SV=1	AT4G09650-F-type H+-transporting ATPase subunit delta F-type H+-transporting ATPase subunit delta	No
chr13_5388493	Potra2n18c32888	0.109937	5.70213	1.5206e-07	0.0376072	Potra2n13c25488	inside	None available	AT1G33500-tropomyosin tropomyosin	No
chr13_5413203	Potra2n18c32888	0.10384	5.8171	9.26109e-08	0.0273184	Potra2n13c25491	upstream	None available	AT1G33490-E3 ubiquitin-protein ligase E3 ubiquitin-protein ligase	No
chr13_5482355	Potra2n18c32888	0.104894	6.23168	1.5015e-08	0.00754649	Potra2n13c25497	upstream	sp|P41692|RS26_NEOVI 40S ribosomal protein S26 (Fragment) OS=Neovison vison OX=452646 GN=RPS26 PE=2 SV=3	AT3G56340-Ribosomal protein S26e family protein Ribosomal protein S26e family protein	No
chr13_5707313	Potra2n14c26596	0.0530435	5.84363	8.25502e-08	0.0252986	Potra2n13c25515	downstream	None available	0	No
chr13_5705929	Potra2n14c26596	0.0503089	5.59734	2.38104e-07	0.0496319	Potra2n13c25515	inside	None available	0	No
chr13_5707313	Potra2n14c26596	0.0530435	5.84363	8.25502e-08	0.0252986	Potra2n13c25516	downstream	None available	AT5G05250-hypothetical protein hypothetical protein	No
chr13_5705929	Potra2n14c26596	0.0503089	5.59734	2.38104e-07	0.0496319	Potra2n13c25516	downstream	None available	AT5G05250-hypothetical protein hypothetical protein	No
chr13_6912955	Potra2n18c32890	0.0198383	5.29397	8.54316e-07	0.102408	Potra2n13c25600	downstream	sp|P41807|VATH_YEAST V-type proton ATPase subunit H OS=Saccharomyces cerevisiae (strain ATCC 204508 / S288c) OX=559292 GN=VMA13 PE=1 SV=1	AT3G42050-vacuolar ATP synthase subunit H family protein vacuolar ATP synthase subunit H family protein	No
chr13_7399586	Potra2n9c20040	0.0321685	5.46577	4.15981e-07	0.0690656	Potra2n13c25628	inside	sp|Q9ZTK5|DAT_CATRO Deacetylvindoline O-acetyltransferase OS=Catharanthus roseus OX=4058 GN=DAT PE=1 SV=1	AT5G17540-HXXXD-type acyl-transferase family protein HXXXD-type acyl-transferase family protein	No
chr13_8111964	Potra2n9c20040	0.0368291	5.42215	4.9986e-07	0.0766093	Potra2n13c25681	downstream	sp|Q88QS0|ESTP_PSEPK Esterase EstP OS=Pseudomonas putida (strain ATCC 47054 / DSM 6125 / NCIMB 11950 / KT2440) OX=160488 GN=estP PE=1 SV=1	AT3G16370-GDSL-like Lipase/Acylhydrolase superfamily protein GDSL-like Lipase/Acylhydrolase superfamily protein	No
chr13_8381763	Potra2n9c20040	0.0340493	5.26904	9.47521e-07	0.108001	Potra2n13c25693	inside	sp|P0CO95|CEF1_CRYNB Pre-mRNA-splicing factor CEF1 OS=Cryptococcus neoformans var. neoformans serotype D (strain B-3501A) OX=283643 GN=CEF1 PE=3 SV=1	AT1G26780-myb domain protein 117 myb domain protein 117	MYB-HB-like
chr13_8575026	Potra2n3c7718	0.0485616	5.49699	3.64591e-07	0.0639765	Potra2n13c25711	upstream	sp|Q6GGT5|RS1_STAAR 30S ribosomal protein S1 OS=Staphylococcus aureus (strain MRSA252) OX=282458 GN=rpsA PE=3 SV=1	AT3G03710-polyribonucleotide nucleotidyltransferase polyribonucleotide nucleotidyltransferase	No
chr13_8574466	Potra2n3c7718	0.0538184	5.33024	7.34532e-07	0.0945088	Potra2n13c25711	upstream	sp|Q6GGT5|RS1_STAAR 30S ribosomal protein S1 OS=Staphylococcus aureus (strain MRSA252) OX=282458 GN=rpsA PE=3 SV=1	AT3G03710-polyribonucleotide nucleotidyltransferase polyribonucleotide nucleotidyltransferase	No
chr13_9609450	Potra2n1c2158	0.174447	5.36465	6.36182e-07	0.0875544	Potra2n13c25816	downstream	sp|Q9M0F8|NAC75_ARATH NAC domain-containing protein 75 OS=Arabidopsis thaliana OX=3702 GN=NAC075 PE=2 SV=1	AT3G04070-NAC domain containing protein 47 NAC domain containing protein 47	NAM
chr13_9609452	Potra2n1c2158	0.174447	5.36465	6.36182e-07	0.0875544	Potra2n13c25816	downstream	sp|Q9M0F8|NAC75_ARATH NAC domain-containing protein 75 OS=Arabidopsis thaliana OX=3702 GN=NAC075 PE=2 SV=1	AT3G04070-NAC domain containing protein 47 NAC domain containing protein 47	NAM
chr13_9609450	Potra2n1c2158	0.174447	5.36465	6.36182e-07	0.0875544	Potra2n13c25817	downstream	None available	0	No
chr13_9609452	Potra2n1c2158	0.174447	5.36465	6.36182e-07	0.0875544	Potra2n13c25817	downstream	None available	0	No
chr13_9609450	Potra2n1c2158	0.174447	5.36465	6.36182e-07	0.0875544	Potra2n13c25818	upstream	None available	0	No
chr13_9609452	Potra2n1c2158	0.174447	5.36465	6.36182e-07	0.0875544	Potra2n13c25818	upstream	None available	0	No
chr13_10267664	Potra2n9c20040	0.0317043	5.46991	4.0878e-07	0.0683824	Potra2n13c25896	upstream	None available	0	No
chr13_11832741	Potra2n9c20041	0.0640642	5.39816	5.52853e-07	0.0810537	Potra2n13c26030	inside	sp|A8A9U3|HEM1_IGNH4 Glutamyl-tRNA reductase OS=Ignicoccus hospitalis (strain KIN4/I / DSM 18386 / JCM 14125) OX=453591 GN=hemA PE=3 SV=1	AT3G06350-dehydroquinate dehydratase, putative / shikimate dehydrogenase dehydroquinate dehydratase, putative / shikimate dehydrogenase	No
chr13_12263913	Potra2n10c22131	0.154651	5.97554	4.64623e-08	0.0170707	Potra2n13c26097	inside	sp|Q9FFA1|GOLS5_ARATH Galactinol synthase 5 OS=Arabidopsis thaliana OX=3702 GN=GOLS5 PE=2 SV=1	AT1G08990-plant glycogenin-like starch initiation protein 5 plant glycogenin-like starch initiation protein 5	No
chr13_12269015	Potra2n9c20040	0.0369687	5.81698	9.26572e-08	0.027328	Potra2n13c26098	downstream	sp|Q3UP75|UD3A1_MOUSE UDP-glucuronosyltransferase 3A1 OS=Mus musculus OX=10090 GN=Ugt3a1 PE=1 SV=1	AT3G02100-UDP-Glycosyltransferase superfamily protein UDP-Glycosyltransferase superfamily protein	No
chr13_12269049	Potra2n9c20040	0.0355559	5.65245	1.88166e-07	0.0429553	Potra2n13c26098	downstream	sp|Q3UP75|UD3A1_MOUSE UDP-glucuronosyltransferase 3A1 OS=Mus musculus OX=10090 GN=Ugt3a1 PE=1 SV=1	AT3G02100-UDP-Glycosyltransferase superfamily protein UDP-Glycosyltransferase superfamily protein	No
chr13_12269015	Potra2n9c20040	0.0369687	5.81698	9.26572e-08	0.027328	Potra2n13c26099	upstream	sp|Q554L2|Y4613_DICDI Probable inactive serine/threonine-protein kinase DDB_G0274613 OS=Dictyostelium discoideum OX=44689 GN=DDB_G0274613 PE=3 SV=1	AT1G09000-NPK1-related protein kinase 1 NPK1-related protein kinase 1	No
chr13_12269049	Potra2n9c20040	0.0355559	5.65245	1.88166e-07	0.0429553	Potra2n13c26099	upstream	sp|Q554L2|Y4613_DICDI Probable inactive serine/threonine-protein kinase DDB_G0274613 OS=Dictyostelium discoideum OX=44689 GN=DDB_G0274613 PE=3 SV=1	AT1G09000-NPK1-related protein kinase 1 NPK1-related protein kinase 1	No
chr13_12607444	Potra2n9c20041	0.0658191	5.52342	3.25993e-07	0.0599663	Potra2n13c26147	inside	sp|P0A9X8|MREB_SHIFL Cell shape-determining protein MreB OS=Shigella flexneri OX=623 GN=mreB PE=3 SV=1	AT5G42020-Heat shock protein 70 (Hsp 70) family protein Heat shock protein 70 (Hsp 70) family protein	No
chr13_12607444	Potra2n9c20041	0.0658191	5.52342	3.25993e-07	0.0599663	Potra2n13c26148	upstream	sp|Q2V2M9|FHOD3_HUMAN FH1/FH2 domain-containing protein 3 OS=Homo sapiens OX=9606 GN=FHOD3 PE=1 SV=2	AT3G05470-Actin-binding FH2 (formin homology 2) family protein Actin-binding FH2 (formin homology 2) family protein	No
chr13_12652334	Potra2n9c20040	0.0339045	5.36084	6.46389e-07	0.0883153	Potra2n13c26153	downstream	sp|Q2HIM9|RLF31_ARATH Protein RALF-like 31 OS=Arabidopsis thaliana OX=3702 GN=RALFL31 PE=3 SV=1	AT1G02900-rapid alkalinization factor 1 rapid alkalinization factor 1	No
chr13_12768724	Potra2n18c32888	0.107378	5.82277	9.03646e-08	0.0268717	Potra2n13c26173	downstream	sp|Q9M015|Y5161_ARATH Uncharacterized protein At5g01610 OS=Arabidopsis thaliana OX=3702 GN=At5g01610 PE=1 SV=1	AT1G02816-pectinesterase (Protein of unknown function, DUF538) pectinesterase (Protein of unknown function, DUF538)	No
chr13_12768724	Potra2n18c32888	0.107378	5.82277	9.03646e-08	0.0268717	Potra2n13c26174	upstream	sp|Q54JW5|SWET1_DICDI Sugar transporter SWEET1 OS=Dictyostelium discoideum OX=44689 GN=slc50a1 PE=2 SV=1	AT4G15920-Nodulin MtN3 family protein Nodulin MtN3 family protein	No
chr13_12784445	Potra2n10c21844	0.290688	5.56807	2.69697e-07	0.0535406	Potra2n13c26177	upstream	None available	AT4G16050-Aminotransferase-like, plant mobile domain family protein Aminotransferase-like, plant mobile domain family protein	No
chr13_12847350	Potra2n14c27667	-0.560108	-5.30012	8.32728e-07	0.101019	Potra2n13c26184	inside	sp|Q9SZJ2|GRDP2_ARATH Glycine-rich domain-containing protein 2 OS=Arabidopsis thaliana OX=3702 GN=GRDP2 PE=2 SV=1	AT1G56230-enolase (DUF1399) enolase (DUF1399)	No
chr13_12847447	Potra2n14c27667	-0.539759	-5.28533	8.85542e-07	0.1043	Potra2n13c26184	inside	sp|Q9SZJ2|GRDP2_ARATH Glycine-rich domain-containing protein 2 OS=Arabidopsis thaliana OX=3702 GN=GRDP2 PE=2 SV=1	AT1G56230-enolase (DUF1399) enolase (DUF1399)	No
chr13_12853785	Potra2n14c27667	-0.569428	-5.6201	2.16069e-07	0.0467892	Potra2n13c26185	upstream	None available	0	No
chr13_12852916	Potra2n14c27667	-0.450189	-5.3077	8.06876e-07	0.0993585	Potra2n13c26185	upstream	None available	0	No
chr13_12852684	Potra2n14c27667	-0.454097	-5.28259	8.95699e-07	0.104898	Potra2n13c26185	upstream	None available	0	No
chr14_196563	Potra2n4c8996	0.0496324	5.59179	2.43799e-07	0.0503388	Potra2n14c26337	inside	sp|P93047|HMGB3_ARATH High mobility group B protein 3 OS=Arabidopsis thaliana OX=3702 GN=HMGB3 PE=1 SV=1	AT2G17560-high mobility group B4 high mobility group B4	HMG
chr14_3307383	Potra2n10c21844	0.296466	5.34649	6.86351e-07	0.0911877	Potra2n14c26712	downstream	sp|Q6CJ38|SWR1_KLULA Helicase SWR1 OS=Kluyveromyces lactis (strain ATCC 8585 / CBS 2359 / DSM 70799 / NBRC 1267 / NRRL Y-1140 / WM37) OX=284590 GN=SWR1 PE=3 SV=1	AT1G05490-chromatin remodeling 31 chromatin remodeling 31	SNF2
chr14_3842795	Potra2n1c2240	0.0641792	5.75983	1.18618e-07	0.0320734	Potra2n14c26786	downstream	sp|Q84K90|RHIP1_ARATH RGS1-HXK1-interacting protein 1 OS=Arabidopsis thaliana OX=3702 GN=RHIP1 PE=1 SV=1	AT2G45060-alanine-tRNA ligase alanine-tRNA ligase	No
chr14_3842795	Potra2n1c2240	0.0641792	5.75983	1.18618e-07	0.0320734	Potra2n14c26787	upstream	sp|P25655|NOT1_YEAST General negative regulator of transcription subunit 1 OS=Saccharomyces cerevisiae (strain ATCC 204508 / S288c) OX=559292 GN=CDC39 PE=1 SV=3	AT1G02080-transcription regulator transcription regulator	No
chr14_4677946	Potra2n1c2240	0.0510355	5.26542	9.61846e-07	0.108834	Potra2n14c26881	downstream	sp|P47712|PA24A_HUMAN Cytosolic phospholipase A2 OS=Homo sapiens OX=9606 GN=PLA2G4A PE=1 SV=2	AT3G61050-Calcium-dependent lipid-binding (CaLB domain) family protein Calcium-dependent lipid-binding (CaLB domain) family protein	No
chr14_5251069	Potra2n10c21844	0.281495	5.43938	4.6491e-07	0.0735306	Potra2n14c26961	downstream	sp|Q57604|MJK1_METJA Potassium channel protein 1 OS=Methanocaldococcus jannaschii (strain ATCC 43067 / DSM 2661 / JAL-1 / JCM 10045 / NBRC 100440) OX=243232 GN=MJ0138.1 PE=4 SV=1	AT1G01790-K+ efflux antiporter 1 K+ efflux antiporter 1	No
chr14_5363680	Potra2n18c32888	0.0955284	5.97953	4.56585e-08	0.0168687	Potra2n14c26981	upstream	None available	AT4G00525-hypothetical protein hypothetical protein	No
chr14_5363674	Potra2n18c32888	0.0956364	5.97942	4.56805e-08	0.0168743	Potra2n14c26981	upstream	None available	AT4G00525-hypothetical protein hypothetical protein	No
chr14_5363702	Potra2n18c32888	0.0951474	5.95546	5.07266e-08	0.0181513	Potra2n14c26981	upstream	None available	AT4G00525-hypothetical protein hypothetical protein	No
chr14_5364126	Potra2n18c32888	0.0918889	5.67588	1.70197e-07	0.0403635	Potra2n14c26981	inside	None available	AT4G00525-hypothetical protein hypothetical protein	No
chr14_5362770	Potra2n18c32888	0.0896356	5.48878	3.7747e-07	0.0652776	Potra2n14c26981	upstream	None available	AT4G00525-hypothetical protein hypothetical protein	No
chr14_5363680	Potra2n18c32888	0.0955284	5.97953	4.56585e-08	0.0168687	Potra2n14c26982	upstream	sp|Q9Y573|IPP_HUMAN Actin-binding protein IPP OS=Homo sapiens OX=9606 GN=IPP PE=2 SV=1	AT3G61350-SKP1 interacting partner 4 SKP1 interacting partner 4	No
chr14_5363674	Potra2n18c32888	0.0956364	5.97942	4.56805e-08	0.0168743	Potra2n14c26982	upstream	sp|Q9Y573|IPP_HUMAN Actin-binding protein IPP OS=Homo sapiens OX=9606 GN=IPP PE=2 SV=1	AT3G61350-SKP1 interacting partner 4 SKP1 interacting partner 4	No
chr14_5363702	Potra2n18c32888	0.0951474	5.95546	5.07266e-08	0.0181513	Potra2n14c26982	upstream	sp|Q9Y573|IPP_HUMAN Actin-binding protein IPP OS=Homo sapiens OX=9606 GN=IPP PE=2 SV=1	AT3G61350-SKP1 interacting partner 4 SKP1 interacting partner 4	No
chr14_5364126	Potra2n18c32888	0.0918889	5.67588	1.70197e-07	0.0403635	Potra2n14c26982	upstream	sp|Q9Y573|IPP_HUMAN Actin-binding protein IPP OS=Homo sapiens OX=9606 GN=IPP PE=2 SV=1	AT3G61350-SKP1 interacting partner 4 SKP1 interacting partner 4	No
chr14_5362770	Potra2n18c32888	0.0896356	5.48878	3.7747e-07	0.0652776	Potra2n14c26982	upstream	sp|Q9Y573|IPP_HUMAN Actin-binding protein IPP OS=Homo sapiens OX=9606 GN=IPP PE=2 SV=1	AT3G61350-SKP1 interacting partner 4 SKP1 interacting partner 4	No
chr14_6821222	Potra2n9c20041	0.0679946	5.96532	4.85881e-08	0.0176061	Potra2n14c27160	downstream	None available	AT3G61870-plant/protein plant/protein	No
chr14_6821236	Potra2n9c20041	0.0679946	5.96532	4.85881e-08	0.0176061	Potra2n14c27160	downstream	None available	AT3G61870-plant/protein plant/protein	No
chr14_6821247	Potra2n9c20041	0.0679946	5.96532	4.85881e-08	0.0176061	Potra2n14c27160	downstream	None available	AT3G61870-plant/protein plant/protein	No
chr14_6821222	Potra2n9c20041	0.0679946	5.96532	4.85881e-08	0.0176061	Potra2n14c27161	upstream	None available	AT2G46630-serine/arginine repetitive matrix protein serine/arginine repetitive matrix protein	No
chr14_6821236	Potra2n9c20041	0.0679946	5.96532	4.85881e-08	0.0176061	Potra2n14c27161	upstream	None available	AT2G46630-serine/arginine repetitive matrix protein serine/arginine repetitive matrix protein	No
chr14_6821247	Potra2n9c20041	0.0679946	5.96532	4.85881e-08	0.0176061	Potra2n14c27161	upstream	None available	AT2G46630-serine/arginine repetitive matrix protein serine/arginine repetitive matrix protein	No
chr14_7831218	Potra2n18c32890	0.0191772	5.41288	5.19726e-07	0.0782979	Potra2n14c27271	upstream	None available	AT1G02475-Polyketide cyclase/dehydrase and lipid transport superfamily protein Polyketide cyclase/dehydrase and lipid transport superfamily protein	No
chr14_8156936	Potra2n10c21844	0.312313	5.27195	9.36132e-07	0.107324	Potra2n14c27319	upstream	sp|Q9C9K2|CP123_ARATH Calvin cycle protein CP12-3, chloroplastic OS=Arabidopsis thaliana OX=3702 GN=CP12-3 PE=1 SV=1	AT3G62410-CP12 domain-containing protein 2 CP12 domain-containing protein 2	No
chr14_8740024	Potra2n18c32890	0.0204867	5.34112	7.01918e-07	0.0922817	Potra2n14c27410	downstream	None available	AT4G02425-LYR motif protein LYR motif protein	No
chr14_8983063	Potra2n3c7718	0.0652663	5.3083	8.0486e-07	0.0992244	Potra2n14c27444	upstream	sp|C5BYB6|RF2_BEUC1 Peptide chain release factor 2 OS=Beutenbergia cavernae (strain ATCC BAA-8 / DSM 12333 / NBRC 16432) OX=471853 GN=prfB PE=3 SV=1	AT3G62910-Peptide chain release factor 1 Peptide chain release factor 1	No
chr14_9362352	Potra2n9c20041	0.0637905	6.18514	1.84591e-08	0.0087946	Potra2n14c27491	inside	None available	AT2G48030-DNAse I-like superfamily protein DNAse I-like superfamily protein	No
chr14_9690055	Potra2n14c26596	0.0599013	6.48382	4.86074e-09	0.00316427	Potra2n14c27533	downstream	sp|Q80XJ3|TTC28_MOUSE Tetratricopeptide repeat protein 28 OS=Mus musculus OX=10090 GN=Ttc28 PE=1 SV=3	AT2G42810-protein phosphatase 5.2 protein phosphatase 5.2	No
chr14_9711618	Potra2n14c26596	0.0496042	5.51207	3.4205e-07	0.0616766	Potra2n14c27535	inside	sp|Q5U3H3|GL8D1_DANRE Glycosyltransferase 8 domain-containing protein 1 OS=Danio rerio OX=7955 GN=glt8d1 PE=2 SV=1	AT3G58790-galacturonosyltransferase 15 galacturonosyltransferase 15	No
chr14_9718318	Potra2n14c26596	0.0482021	5.46777	4.12481e-07	0.0687345	Potra2n14c27537	inside	sp|P08443|ATPZ_SYNP6 ATP synthase protein I OS=Synechococcus sp. (strain ATCC 27144 / PCC 6301 / SAUG 1402/1) OX=269084 GN=atpI PE=3 SV=1	AT2G31040-ATP synthase protein I-like protein ATP synthase protein I-like protein	No
chr14_9720284	Potra2n14c26596	0.0482021	5.46777	4.12481e-07	0.0687345	Potra2n14c27537	inside	sp|P08443|ATPZ_SYNP6 ATP synthase protein I OS=Synechococcus sp. (strain ATCC 27144 / PCC 6301 / SAUG 1402/1) OX=269084 GN=atpI PE=3 SV=1	AT2G31040-ATP synthase protein I-like protein ATP synthase protein I-like protein	No
chr14_9720284	Potra2n14c26596	0.0482021	5.46777	4.12481e-07	0.0687345	Potra2n14c27538	upstream	sp|Q7W0D0|CAPP_BORPE Phosphoenolpyruvate carboxylase OS=Bordetella pertussis (strain Tohama I / ATCC BAA-589 / NCTC 13251) OX=257313 GN=ppc PE=3 SV=1	AT1G53310-phosphoenolpyruvate carboxylase 1 phosphoenolpyruvate carboxylase 1	No
chr14_9925724	Potra2n9c20040	0.0333834	5.86366	7.56763e-08	0.0238808	Potra2n14c27560	inside	sp|Q8K023|AKC1H_MOUSE Aldo-keto reductase family 1 member C18 OS=Mus musculus OX=10090 GN=Akr1c18 PE=1 SV=2	AT2G21250-NAD(P)-linked oxidoreductase superfamily protein NAD(P)-linked oxidoreductase superfamily protein	No
chr14_10816885	Potra2n1c551	0.152493	5.26947	9.45842e-07	0.107902	Potra2n14c27639	inside	sp|P18408|MET16_YEAST Phosphoadenosine phosphosulfate reductase OS=Saccharomyces cerevisiae (strain ATCC 204508 / S288c) OX=559292 GN=MET16 PE=1 SV=2	AT4G04610-APS reductase 1 APS reductase 1	No
chr14_10816885	Potra2n1c551	0.152493	5.26947	9.45842e-07	0.107902	Potra2n14c27640	upstream	sp|Q9ATL5|TIP42_MAIZE Aquaporin TIP4-2 OS=Zea mays OX=4577 GN=TIP4-2 PE=2 SV=1	AT5G18290-Aquaporin-like superfamily protein Aquaporin-like superfamily protein	No
chr14_11188153	Potra2n18c32888	0.0896613	5.78056	1.08468e-07	0.0302821	Potra2n14c27679	inside	None available	AT2G31340-embryo defective 1381 embryo defective 1381	No
chr14_11200926	Potra2n12c24460	0.321638	5.50326	3.5504e-07	0.0630172	Potra2n14c27681	downstream	None available	0	No
chr14_11430021	Potra2n10c21844	0.307281	5.75528	1.20968e-07	0.0324883	Potra2n14c27693	upstream	sp|B3PBR1|LPXB_CELJU Lipid-A-disaccharide synthase OS=Cellvibrio japonicus (strain Ueda107) OX=498211 GN=lpxB PE=3 SV=1	AT2G04560-transferases, transferring glycosyl groups transferases, transferring glycosyl groups	No
chr14_11498547	Potra2n15c28441	0.0987006	5.73694	1.3092e-07	0.0341843	Potra2n14c27703	downstream	None available	AT2G44310-Calcium-binding EF-hand family protein Calcium-binding EF-hand family protein	No
chr14_12472595	Potra2n10c21844	0.290583	5.38607	5.81589e-07	0.0833702	Potra2n14c27784	upstream	sp|Q9Y3B9|RRP15_HUMAN RRP15-like protein OS=Homo sapiens OX=9606 GN=RRP15 PE=1 SV=2	AT5G48240-Rrp15p protein Rrp15p protein	No
chr14_12956218	Potra2n18c32888	0.0954591	5.61012	2.25473e-07	0.048019	Potra2n14c27822	upstream	None available	0	No
chr14_12956218	Potra2n18c32888	0.0954591	5.61012	2.25473e-07	0.048019	Potra2n14c27823	upstream	None available	0	No
chr14_14909441	Potra2n3c7718	0.0753826	5.3463	6.86907e-07	0.0912224	Potra2n14c27906	inside	sp|Q10075|PCS_SCHPO Glutathione gamma-glutamylcysteinyltransferase OS=Schizosaccharomyces pombe (strain 972 / ATCC 24843) OX=284812 GN=SPAC3H1.10 PE=2 SV=1	AT5G44070-phytochelatin synthase 1 (PCS1) phytochelatin synthase 1 (PCS1)	No
chr14_15647105	Potra2n12c24318	0.210346	5.3277	7.42356e-07	0.095034	Potra2n14c27931	inside	sp|Q8QZX2|HAUS3_MOUSE HAUS augmin-like complex subunit 3 OS=Mus musculus OX=10090 GN=Haus3 PE=1 SV=1	AT5G48520-HAUS augmin-like complex subunit HAUS augmin-like complex subunit	No
chr15_83595	Potra2n17c31256	0.807649	5.331	7.32213e-07	0.0943479	Potra2n15c27966	downstream	sp|Q54FH3|Y1638_DICDI Probable serine/threonine-protein kinase DDB_G0290859 OS=Dictyostelium discoideum OX=44689 GN=DDB_G0290859 PE=3 SV=1	AT1G63700-Protein kinase superfamily protein Protein kinase superfamily protein	No
chr15_83595	Potra2n17c31256	0.807649	5.331	7.32213e-07	0.0943479	Potra2n15c27967	upstream	sp|G0R6S7|SOR7_HYPJQ Short chain dehydrogenase sor7 OS=Hypocrea jecorina (strain QM6a) OX=431241 GN=sor7 PE=3 SV=1	AT4G23430-NAD(P)-binding Rossmann-fold superfamily protein NAD(P)-binding Rossmann-fold superfamily protein	No
chr15_252809	Potra2n9c20041	0.0614997	5.31137	7.94639e-07	0.098536	Potra2n15c27994	upstream	sp|Q9M2D8|Y3126_ARATH Uncharacterized protein At3g61260 OS=Arabidopsis thaliana OX=3702 GN=At3g61260 PE=1 SV=1	AT3G48940-Remorin family protein Remorin family protein	No
chr15_252870	Potra2n9c20041	0.0614997	5.31137	7.94639e-07	0.098536	Potra2n15c27994	upstream	sp|Q9M2D8|Y3126_ARATH Uncharacterized protein At3g61260 OS=Arabidopsis thaliana OX=3702 GN=At3g61260 PE=1 SV=1	AT3G48940-Remorin family protein Remorin family protein	No
chr15_253127	Potra2n9c20041	0.0614997	5.31137	7.94639e-07	0.098536	Potra2n15c27994	upstream	sp|Q9M2D8|Y3126_ARATH Uncharacterized protein At3g61260 OS=Arabidopsis thaliana OX=3702 GN=At3g61260 PE=1 SV=1	AT3G48940-Remorin family protein Remorin family protein	No
chr15_253201	Potra2n9c20041	0.0614997	5.31137	7.94639e-07	0.098536	Potra2n15c27994	upstream	sp|Q9M2D8|Y3126_ARATH Uncharacterized protein At3g61260 OS=Arabidopsis thaliana OX=3702 GN=At3g61260 PE=1 SV=1	AT3G48940-Remorin family protein Remorin family protein	No
chr15_1050179	Potra2n14c26596	0.0564595	5.42121	5.0185e-07	0.0767772	Potra2n15c28097	downstream	sp|Q9V9Z9|EBP2_DROME Probable rRNA-processing protein EBP2 homolog OS=Drosophila melanogaster OX=7227 GN=CG1542 PE=2 SV=1	AT3G22660-rRNA processing protein-like protein rRNA processing protein-like protein	No
chr15_1050179	Potra2n14c26596	0.0564595	5.42121	5.0185e-07	0.0767772	Potra2n15c28098	upstream	sp|Q8C042|ENO4_MOUSE Enolase 4 OS=Mus musculus OX=10090 GN=Eno4 PE=1 SV=2	AT2G36530-Enolase Enolase	No
chr15_3321711	Potra2n1c2240	0.0561599	5.45938	4.27339e-07	0.0701166	Potra2n15c28321	upstream	sp|P00814|DCTD_BPT2 Deoxycytidylate deaminase OS=Enterobacteria phage T2 OX=10664 GN=CD PE=1 SV=1	AT3G48540-Cytidine/deoxycytidylate deaminase family protein Cytidine/deoxycytidylate deaminase family protein	No
chr15_3697392	Potra2n1c2240	0.054261	5.61854	2.17512e-07	0.0469824	Potra2n15c28369	downstream	None available	AT5G50350-hypothetical protein hypothetical protein	No
chr15_3995312	Potra2n1c2242	-0.331712	-5.93649	5.51085e-08	0.0192131	Potra2n15c28412	inside	None available	AT1G67785-hypothetical protein hypothetical protein	No
chr15_3995312	Potra2n1c2242	-0.331712	-5.93649	5.51085e-08	0.0192131	Potra2n15c28413	upstream	sp|Q8IV35|WDR49_HUMAN WD repeat-containing protein 49 OS=Homo sapiens OX=9606 GN=WDR49 PE=2 SV=1	AT5G50230-Transducin/WD40 repeat-like superfamily protein Transducin/WD40 repeat-like superfamily protein	WD40-like
chr15_4535520	Potra2n9c19764	-0.486581	-5.8611	7.65216e-08	0.0240533	Potra2n15c28484	downstream	sp|Q93VK9|SPC25_ARATH Kinetochore protein SPC25 homolog OS=Arabidopsis thaliana OX=3702 GN=SPC25 PE=1 SV=1	AT3G48210-kinetochore protein kinetochore protein	No
chr15_4707885	Potra2n18c32888	0.0936148	5.7063	1.49364e-07	0.0371751	Potra2n15c28510	downstream	None available	AT3G48200-transmembrane protein transmembrane protein	No
chr15_4707885	Potra2n18c32889	0.213284	5.35749	6.55521e-07	0.0889836	Potra2n15c28510	downstream	None available	AT3G48200-transmembrane protein transmembrane protein	No
chr15_4707885	Potra2n18c32888	0.0936148	5.7063	1.49364e-07	0.0371751	Potra2n15c28511	upstream	sp|Q48833|GLRXA_LEGPH Probable monothiol glutaredoxin GrlA OS=Legionella pneumophila subsp. pneumophila (strain Philadelphia 1 / ATCC 33152 / DSM 7513) OX=272624 GN=grlA PE=3 SV=1	AT5G63030-Thioredoxin superfamily protein Thioredoxin superfamily protein	No
chr15_4707885	Potra2n18c32889	0.213284	5.35749	6.55521e-07	0.0889836	Potra2n15c28511	upstream	sp|Q48833|GLRXA_LEGPH Probable monothiol glutaredoxin GrlA OS=Legionella pneumophila subsp. pneumophila (strain Philadelphia 1 / ATCC 33152 / DSM 7513) OX=272624 GN=grlA PE=3 SV=1	AT5G63030-Thioredoxin superfamily protein Thioredoxin superfamily protein	No
chr15_4707885	Potra2n18c32888	0.0936148	5.7063	1.49364e-07	0.0371751	Potra2n15c28512	upstream	sp|Q8XS00|TRPD2_RALSO Anthranilate phosphoribosyltransferase 2 OS=Ralstonia solanacearum (strain GMI1000) OX=267608 GN=trpD2 PE=3 SV=1	AT5G17990-tryptophan biosynthesis 1 tryptophan biosynthesis 1	No
chr15_4707885	Potra2n18c32889	0.213284	5.35749	6.55521e-07	0.0889836	Potra2n15c28512	upstream	sp|Q8XS00|TRPD2_RALSO Anthranilate phosphoribosyltransferase 2 OS=Ralstonia solanacearum (strain GMI1000) OX=267608 GN=trpD2 PE=3 SV=1	AT5G17990-tryptophan biosynthesis 1 tryptophan biosynthesis 1	No
chr15_5068161	Potra2n16c29494	-0.659329	-5.25814	9.91343e-07	0.110506	Potra2n15c28539	downstream	None available	AT2G25355-PNAS-3-like protein PNAS-3-like protein	No
chr15_5068161	Potra2n16c29494	-0.659329	-5.25814	9.91343e-07	0.110506	Potra2n15c28541	upstream	sp|Q5R8E2|KLC3_PONAB Kinesin light chain 3 OS=Pongo abelii OX=9601 GN=KLC3 PE=2 SV=1	AT1G27500-Tetratricopeptide repeat (TPR)-like superfamily protein Tetratricopeptide repeat (TPR)-like superfamily protein	No
chr15_5073802	Potra2n1c2240	0.0630295	6.41225	6.70483e-09	0.00406825	Potra2n15c28541	downstream	sp|Q5R8E2|KLC3_PONAB Kinesin light chain 3 OS=Pongo abelii OX=9601 GN=KLC3 PE=2 SV=1	AT1G27500-Tetratricopeptide repeat (TPR)-like superfamily protein Tetratricopeptide repeat (TPR)-like superfamily protein	No
chr15_5672745	Potra2n1c551	0.169553	5.67314	1.72208e-07	0.0406692	Potra2n15c28598	upstream	sp|Q4F883|SG101_ARATH Senescence-associated carboxylesterase 101 OS=Arabidopsis thaliana OX=3702 GN=SAG101 PE=1 SV=1	AT3G48090-alpha/beta-Hydrolases superfamily protein alpha/beta-Hydrolases superfamily protein	No
chr15_6601591	Potra2n18c32888	0.11072	6.33511	9.47067e-09	0.00532013	Potra2n15c28684	downstream	sp|A0A0H2URH2|GLYF_STRPN Glycosyltransferase GlyF OS=Streptococcus pneumoniae serotype 4 (strain ATCC BAA-334 / TIGR4) OX=170187 GN=glyF PE=3 SV=1	AT1G18580-galacturonosyltransferase 11 galacturonosyltransferase 11	No
chr15_6715348	Potra2n9c20041	0.0654279	5.65698	1.8455e-07	0.042437	Potra2n15c28691	inside	sp|Q2SI12|ZNUC2_HAHCH Zinc import ATP-binding protein ZnuC 2 OS=Hahella chejuensis (strain KCTC 2396) OX=349521 GN=znuC2 PE=3 SV=1	AT5G39040-transporter associated with antigen processing protein 2 transporter associated with antigen processing protein 2	No
chr15_6715297	Potra2n9c20041	0.0619278	5.36021	6.48091e-07	0.0884416	Potra2n15c28691	inside	sp|Q2SI12|ZNUC2_HAHCH Zinc import ATP-binding protein ZnuC 2 OS=Hahella chejuensis (strain KCTC 2396) OX=349521 GN=znuC2 PE=3 SV=1	AT5G39040-transporter associated with antigen processing protein 2 transporter associated with antigen processing protein 2	No
chr15_7320411	Potra2n12c24320	0.305474	5.65721	1.84366e-07	0.0424108	Potra2n15c28730	downstream	None available	0	No
chr15_7316892	Potra2n12c24320	0.299758	5.31833	7.71912e-07	0.0970418	Potra2n15c28730	upstream	None available	0	No
chr15_7318043	Potra2n12c24320	0.299379	5.31646	7.77957e-07	0.097447	Potra2n15c28730	upstream	None available	0	No
chr15_7318345	Potra2n12c24320	0.299379	5.31646	7.77957e-07	0.097447	Potra2n15c28730	upstream	None available	0	No
chr15_7321829	Potra2n12c24320	0.298953	5.30649	8.10961e-07	0.0996289	Potra2n15c28730	downstream	None available	0	No
chr15_7338793	Potra2n12c24320	0.335554	5.7298	1.35006e-07	0.034863	Potra2n15c28731	inside	None available	0	No
chr15_7348100	Potra2n12c24320	0.313693	5.46252	4.21729e-07	0.069613	Potra2n15c28731	inside	None available	0	No
chr15_7338776	Potra2n12c24320	0.308252	5.38331	5.88379e-07	0.0839093	Potra2n15c28731	inside	None available	0	No
chr15_7339052	Potra2n12c24320	0.306545	5.37529	6.08457e-07	0.0854383	Potra2n15c28731	inside	None available	0	No
chr15_9959438	Potra2n1c2240	0.0548603	5.26015	9.83127e-07	0.11005	Potra2n15c28906	downstream	None available	0	No
chr15_10035104	Potra2n10c21844	0.31143	5.26162	9.77119e-07	0.109719	Potra2n15c28910	upstream	sp|Q7XUW4|KOR2_ORYSJ Potassium channel KOR2 OS=Oryza sativa subsp. japonica OX=39947 GN=Os04g0445000 PE=2 SV=2	AT3G17700-cyclic nucleotide-binding transporter 1 cyclic nucleotide-binding transporter 1	No
chr15_10035163	Potra2n10c21844	0.303806	5.257	9.96052e-07	0.110784	Potra2n15c28910	upstream	sp|Q7XUW4|KOR2_ORYSJ Potassium channel KOR2 OS=Oryza sativa subsp. japonica OX=39947 GN=Os04g0445000 PE=2 SV=2	AT3G17700-cyclic nucleotide-binding transporter 1 cyclic nucleotide-binding transporter 1	No
chr15_10926240	Potra2n18c32888	0.0986299	5.46976	4.0903e-07	0.0684084	Potra2n15c28987	inside	sp|Q54XZ5|Y0138_DICDI Probable serine/threonine-protein kinase DDB_G0278509 OS=Dictyostelium discoideum OX=44689 GN=DDB_G0278509 PE=3 SV=1	AT2G34930-disease resistance family protein / LRR family protein disease resistance family protein / LRR family protein	No
chr15_10931810	Potra2n18c32888	0.108127	5.96802	4.8016e-08	0.0174628	Potra2n15c28988	inside	sp|W8JIS5|IO_CATRO Iridoid oxidase OS=Catharanthus roseus OX=4058 GN=IO PE=1 SV=1	0	No
chr15_10931872	Potra2n18c32888	0.106803	5.86643	7.47705e-08	0.0236882	Potra2n15c28988	inside	sp|W8JIS5|IO_CATRO Iridoid oxidase OS=Catharanthus roseus OX=4058 GN=IO PE=1 SV=1	0	No
chr15_11071133	Potra2n18c32889	0.251329	5.92731	5.73609e-08	0.01976	Potra2n15c28999	inside	sp|Q9LFL7|Y5140_ARATH Putative inactive serine/threonine-protein kinase At5g11400 OS=Arabidopsis thaliana OX=3702 GN=At5g11400 PE=5 SV=2	AT4G23740-Leucine-rich repeat protein kinase family protein Leucine-rich repeat protein kinase family protein	No
chr15_11072062	Potra2n18c32889	0.246019	5.6398	1.98623e-07	0.0444325	Potra2n15c28999	inside	sp|Q9LFL7|Y5140_ARATH Putative inactive serine/threonine-protein kinase At5g11400 OS=Arabidopsis thaliana OX=3702 GN=At5g11400 PE=5 SV=2	AT4G23740-Leucine-rich repeat protein kinase family protein Leucine-rich repeat protein kinase family protein	No
chr15_11071133	Potra2n18c32889	0.251329	5.92731	5.73609e-08	0.01976	Potra2n15c29000	inside	sp|P22467|MYOA_DICDI Myosin IA heavy chain OS=Dictyostelium discoideum OX=44689 GN=myoA PE=3 SV=2	AT5G53310-myosin heavy chain-like protein myosin heavy chain-like protein	No
chr15_11072062	Potra2n18c32889	0.246019	5.6398	1.98623e-07	0.0444325	Potra2n15c29000	inside	sp|P22467|MYOA_DICDI Myosin IA heavy chain OS=Dictyostelium discoideum OX=44689 GN=myoA PE=3 SV=2	AT5G53310-myosin heavy chain-like protein myosin heavy chain-like protein	No
chr15_11979357	Potra2n18c32888	0.0834755	5.37517	6.08779e-07	0.0854631	Potra2n15c29103	downstream	sp|Q9P7E9|YDZF_SCHPO Putative dipeptidyl aminopeptidase C14C4.15c OS=Schizosaccharomyces pombe (strain 972 / ATCC 24843) OX=284812 GN=SPAC14C4.15c PE=3 SV=2	AT5G24260-prolyl oligopeptidase family protein prolyl oligopeptidase family protein	WD40-like
chr15_12776884	Potra2n16c30272	-0.278594	-5.37902	5.99035e-07	0.0847213	Potra2n15c29215	inside	sp|Q9LD79|PRR3_JUNVI Pathogenesis-related protein (Fragment) OS=Juniperus virginiana OX=39584 PE=1 SV=2	AT5G24620-Pathogenesis-related thaumatin superfamily protein Pathogenesis-related thaumatin superfamily protein	No
chr15_12776884	Potra2n16c30272	-0.278594	-5.37902	5.99035e-07	0.0847213	Potra2n15c29216	upstream	None available	0	No
chr15_12794151	Potra2n16c30272	-0.236609	-5.4922	3.72051e-07	0.0647264	Potra2n15c29219	upstream	sp|Q9SCK2|LSU3_ARATH Protein RESPONSE TO LOW SULFUR 3 OS=Arabidopsis thaliana OX=3702 GN=LSU3 PE=4 SV=1	AT5G24660-response to low sulfur 2 response to low sulfur 2	No
chr15_12792946	Potra2n16c30272	-0.226391	-5.37389	6.12036e-07	0.085717	Potra2n15c29219	upstream	sp|Q9SCK2|LSU3_ARATH Protein RESPONSE TO LOW SULFUR 3 OS=Arabidopsis thaliana OX=3702 GN=LSU3 PE=4 SV=1	AT5G24660-response to low sulfur 2 response to low sulfur 2	No
chr15_12793009	Potra2n16c30272	-0.22728	-5.30252	8.24454e-07	0.100497	Potra2n15c29219	upstream	sp|Q9SCK2|LSU3_ARATH Protein RESPONSE TO LOW SULFUR 3 OS=Arabidopsis thaliana OX=3702 GN=LSU3 PE=4 SV=1	AT5G24660-response to low sulfur 2 response to low sulfur 2	No
chr15_12793034	Potra2n16c30272	-0.22728	-5.30252	8.24454e-07	0.100497	Potra2n15c29219	upstream	sp|Q9SCK2|LSU3_ARATH Protein RESPONSE TO LOW SULFUR 3 OS=Arabidopsis thaliana OX=3702 GN=LSU3 PE=4 SV=1	AT5G24660-response to low sulfur 2 response to low sulfur 2	No
chr15_12793091	Potra2n16c30272	-0.227647	-5.26714	9.55022e-07	0.108429	Potra2n15c29219	upstream	sp|Q9SCK2|LSU3_ARATH Protein RESPONSE TO LOW SULFUR 3 OS=Arabidopsis thaliana OX=3702 GN=LSU3 PE=4 SV=1	AT5G24660-response to low sulfur 2 response to low sulfur 2	No
chr15_12793107	Potra2n16c30272	-0.227647	-5.26714	9.55022e-07	0.108429	Potra2n15c29219	upstream	sp|Q9SCK2|LSU3_ARATH Protein RESPONSE TO LOW SULFUR 3 OS=Arabidopsis thaliana OX=3702 GN=LSU3 PE=4 SV=1	AT5G24660-response to low sulfur 2 response to low sulfur 2	No
chr15_12793110	Potra2n16c30272	-0.227647	-5.26714	9.55022e-07	0.108429	Potra2n15c29219	upstream	sp|Q9SCK2|LSU3_ARATH Protein RESPONSE TO LOW SULFUR 3 OS=Arabidopsis thaliana OX=3702 GN=LSU3 PE=4 SV=1	AT5G24660-response to low sulfur 2 response to low sulfur 2	No
chr15_12794151	Potra2n16c30272	-0.236609	-5.4922	3.72051e-07	0.0647264	Potra2n15c29220	upstream	sp|A2QWA6|ATG13_ASPNC Autophagy-related protein 13 OS=Aspergillus niger (strain CBS 513.88 / FGSC A1513) OX=425011 GN=atg13 PE=3 SV=1	AT3G49590-Autophagy-related protein 13 Autophagy-related protein 13	No
chr16_480934	Potra2n9c20040	0.0370655	5.30968	8.00257e-07	0.0989256	Potra2n16c29315	downstream	sp|P53879|RHO5_YEAST GTP-binding protein RHO5 OS=Saccharomyces cerevisiae (strain ATCC 204508 / S288c) OX=559292 GN=RHO5 PE=1 SV=2	AT5G47520-RAB GTPase homolog A5A RAB GTPase homolog A5A	No
chr16_521613	Potra2n9c20040	0.0400567	5.39751	5.54368e-07	0.0811793	Potra2n16c29320	inside	sp|P32464|HYM1_YEAST Protein HYM1 OS=Saccharomyces cerevisiae (strain ATCC 204508 / S288c) OX=559292 GN=HYM1 PE=1 SV=1	AT5G47540-Mo25 family protein Mo25 family protein	No
chr16_1134241	Potra2n1c2240	0.05977	5.82345	9.00986e-08	0.0268176	Potra2n16c29405	downstream	None available	AT4G15020-hAT transposon superfamily hAT transposon superfamily	BED-type(Zn)
chr16_1134287	Potra2n1c2240	0.0577582	5.6338	2.03783e-07	0.045135	Potra2n16c29405	downstream	None available	AT4G15020-hAT transposon superfamily hAT transposon superfamily	BED-type(Zn)
chr16_1134310	Potra2n1c2240	0.0577582	5.6338	2.03783e-07	0.045135	Potra2n16c29405	downstream	None available	AT4G15020-hAT transposon superfamily hAT transposon superfamily	BED-type(Zn)
chr16_1134293	Potra2n1c2240	0.0575497	5.59019	2.45469e-07	0.0505519	Potra2n16c29405	downstream	None available	AT4G15020-hAT transposon superfamily hAT transposon superfamily	BED-type(Zn)
chr16_1134278	Potra2n1c2240	0.0593748	5.58347	2.5259e-07	0.051437	Potra2n16c29405	downstream	None available	AT4G15020-hAT transposon superfamily hAT transposon superfamily	BED-type(Zn)
chr16_1134185	Potra2n1c2240	0.05529	5.38034	5.95733e-07	0.0844732	Potra2n16c29405	downstream	None available	AT4G15020-hAT transposon superfamily hAT transposon superfamily	BED-type(Zn)
chr16_1134241	Potra2n1c2240	0.05977	5.82345	9.00986e-08	0.0268176	Potra2n16c29406	downstream	None available	0	No
chr16_1134287	Potra2n1c2240	0.0577582	5.6338	2.03783e-07	0.045135	Potra2n16c29406	downstream	None available	0	No
chr16_1134310	Potra2n1c2240	0.0577582	5.6338	2.03783e-07	0.045135	Potra2n16c29406	downstream	None available	0	No
chr16_1134293	Potra2n1c2240	0.0575497	5.59019	2.45469e-07	0.0505519	Potra2n16c29406	downstream	None available	0	No
chr16_1134278	Potra2n1c2240	0.0593748	5.58347	2.5259e-07	0.051437	Potra2n16c29406	downstream	None available	0	No
chr16_1134185	Potra2n1c2240	0.05529	5.38034	5.95733e-07	0.0844732	Potra2n16c29406	downstream	None available	0	No
chr16_1134878	Potra2n1c2240	0.0583975	5.37158	6.17984e-07	0.0861782	Potra2n16c29406	downstream	None available	0	No
chr16_1134887	Potra2n1c2240	0.0583975	5.37158	6.17984e-07	0.0861782	Potra2n16c29406	downstream	None available	0	No
chr16_1134241	Potra2n1c2240	0.05977	5.82345	9.00986e-08	0.0268176	Potra2n16c29407	upstream	sp|Q84MQ9|NSP1_ORYSJ Protein NODULATION SIGNALING PATHWAY 1 OS=Oryza sativa subsp. japonica OX=39947 GN=NSP1 PE=2 SV=1	AT5G41920-GRAS family transcription factor GRAS family transcription factor	GRAS
chr16_1134287	Potra2n1c2240	0.0577582	5.6338	2.03783e-07	0.045135	Potra2n16c29407	upstream	sp|Q84MQ9|NSP1_ORYSJ Protein NODULATION SIGNALING PATHWAY 1 OS=Oryza sativa subsp. japonica OX=39947 GN=NSP1 PE=2 SV=1	AT5G41920-GRAS family transcription factor GRAS family transcription factor	GRAS
chr16_1134310	Potra2n1c2240	0.0577582	5.6338	2.03783e-07	0.045135	Potra2n16c29407	upstream	sp|Q84MQ9|NSP1_ORYSJ Protein NODULATION SIGNALING PATHWAY 1 OS=Oryza sativa subsp. japonica OX=39947 GN=NSP1 PE=2 SV=1	AT5G41920-GRAS family transcription factor GRAS family transcription factor	GRAS
chr16_1134293	Potra2n1c2240	0.0575497	5.59019	2.45469e-07	0.0505519	Potra2n16c29407	upstream	sp|Q84MQ9|NSP1_ORYSJ Protein NODULATION SIGNALING PATHWAY 1 OS=Oryza sativa subsp. japonica OX=39947 GN=NSP1 PE=2 SV=1	AT5G41920-GRAS family transcription factor GRAS family transcription factor	GRAS
chr16_1134278	Potra2n1c2240	0.0593748	5.58347	2.5259e-07	0.051437	Potra2n16c29407	upstream	sp|Q84MQ9|NSP1_ORYSJ Protein NODULATION SIGNALING PATHWAY 1 OS=Oryza sativa subsp. japonica OX=39947 GN=NSP1 PE=2 SV=1	AT5G41920-GRAS family transcription factor GRAS family transcription factor	GRAS
chr16_1134185	Potra2n1c2240	0.05529	5.38034	5.95733e-07	0.0844732	Potra2n16c29407	upstream	sp|Q84MQ9|NSP1_ORYSJ Protein NODULATION SIGNALING PATHWAY 1 OS=Oryza sativa subsp. japonica OX=39947 GN=NSP1 PE=2 SV=1	AT5G41920-GRAS family transcription factor GRAS family transcription factor	GRAS
chr16_1134878	Potra2n1c2240	0.0583975	5.37158	6.17984e-07	0.0861782	Potra2n16c29407	upstream	sp|Q84MQ9|NSP1_ORYSJ Protein NODULATION SIGNALING PATHWAY 1 OS=Oryza sativa subsp. japonica OX=39947 GN=NSP1 PE=2 SV=1	AT5G41920-GRAS family transcription factor GRAS family transcription factor	GRAS
chr16_1134887	Potra2n1c2240	0.0583975	5.37158	6.17984e-07	0.0861782	Potra2n16c29407	upstream	sp|Q84MQ9|NSP1_ORYSJ Protein NODULATION SIGNALING PATHWAY 1 OS=Oryza sativa subsp. japonica OX=39947 GN=NSP1 PE=2 SV=1	AT5G41920-GRAS family transcription factor GRAS family transcription factor	GRAS
chr16_3326472	Potra2n9c20040	0.032548	5.43089	4.81823e-07	0.0750352	Potra2n16c29686	downstream	sp|Q4V7A8|ABD18_RAT Protein ABHD18 OS=Rattus norvegicus OX=10116 GN=Abhd18 PE=2 SV=2	AT3G12150-alpha/beta hydrolase family protein alpha/beta hydrolase family protein	No
chr16_3326472	Potra2n9c20040	0.032548	5.43089	4.81823e-07	0.0750352	Potra2n16c29687	inside	sp|P51871|CP4F6_RAT Cytochrome P450 4F6 OS=Rattus norvegicus OX=10116 GN=Cyp4f6 PE=2 SV=1	AT5G06900-cytochrome P450, family 93, subfamily D, polypeptide 1 cytochrome P450, family 93, subfamily D, polypeptide 1	No
chr16_3524029	Potra2n16c30205	0.0188792	5.34506	6.90475e-07	0.0914754	Potra2n16c29710	upstream	sp|A7THX0|MDV1_VANPO Mitochondrial division protein 1 OS=Vanderwaltozyma polyspora (strain ATCC 22028 / DSM 70294) OX=436907 GN=MDV1 PE=3 SV=1	AT3G18140-Transducin/WD40 repeat-like superfamily protein Transducin/WD40 repeat-like superfamily protein	WD40-like
chr16_3533751	Potra2n9c20040	0.0334113	5.67304	1.72281e-07	0.0406798	Potra2n16c29711	downstream	sp|Q9SVY0|NRPA1_ARATH DNA-directed RNA polymerase I subunit 1 OS=Arabidopsis thaliana OX=3702 GN=NRPA1 PE=3 SV=1	AT3G57660-nuclear RNA polymerase A1 nuclear RNA polymerase A1	No
chr16_3535782	Potra2n9c20040	0.0388143	6.38356	7.62516e-09	0.00449638	Potra2n16c29712	upstream	sp|P33333|PLSC_YEAST Probable 1-acyl-sn-glycerol-3-phosphate acyltransferase OS=Saccharomyces cerevisiae (strain ATCC 204508 / S288c) OX=559292 GN=SLC1 PE=1 SV=1	AT3G57650-lysophosphatidyl acyltransferase 2 lysophosphatidyl acyltransferase 2	No
chr16_3891387	Potra2n9c20040	0.0365817	5.68947	1.60559e-07	0.0389119	Potra2n16c29748	inside	sp|Q9LVG2|TOE2_ARATH AP2-like ethylene-responsive transcription factor TOE2 OS=Arabidopsis thaliana OX=3702 GN=TOE2 PE=1 SV=1	AT2G41710-Integrase-type DNA-binding superfamily protein Integrase-type DNA-binding superfamily protein	AP2-EREBP
chr16_4129996	Potra2n18c32889	0.209481	5.26368	9.68824e-07	0.10922	Potra2n16c29768	downstream	sp|O54952|BRCA1_RAT Breast cancer type 1 susceptibility protein homolog OS=Rattus norvegicus OX=10116 GN=Brca1 PE=1 SV=1	AT3G58030-RING/U-box superfamily protein RING/U-box superfamily protein	C2H2
chr16_4130244	Potra2n3c7718	0.0694272	5.53595	3.09119e-07	0.0580823	Potra2n16c29768	downstream	sp|O54952|BRCA1_RAT Breast cancer type 1 susceptibility protein homolog OS=Rattus norvegicus OX=10116 GN=Brca1 PE=1 SV=1	AT3G58030-RING/U-box superfamily protein RING/U-box superfamily protein	C2H2
chr16_4752832	Potra2n9c20040	0.0399804	5.71407	1.44458e-07	0.0363947	Potra2n16c29839	upstream	sp|A9CK30|MFPP_AGRFC Mannosylfructose-phosphate phosphatase OS=Agrobacterium fabrum (strain C58 / ATCC 33970) OX=176299 GN=mfppA PE=1 SV=1	AT2G35840-Sucrose-6F-phosphate phosphohydrolase family protein Sucrose-6F-phosphate phosphohydrolase family protein	No
chr16_4952312	Potra2n1c2243	-0.239478	-5.57716	2.59474e-07	0.0522866	Potra2n16c29861	upstream	sp|Q1PFA4|AGL30_ARATH Agamous-like MADS-box protein AGL30 OS=Arabidopsis thaliana OX=3702 GN=AGL30 PE=1 SV=1	AT5G48670-AGAMOUS-like 80 AGAMOUS-like 80	MADS-type1
chr16_5020978	Potra2n19c33806	0.605384	5.3299	7.35574e-07	0.0945822	Potra2n16c29867	inside	sp|O94731|TR851_SCHPO Transport protein particle subunit trs85-1 OS=Schizosaccharomyces pombe (strain 972 / ATCC 24843) OX=284812 GN=trs85-1 PE=3 SV=1	AT5G16280-Tetratricopeptide repeat (TPR)-like superfamily protein Tetratricopeptide repeat (TPR)-like superfamily protein	WD40-like
chr16_6564663	Potra2n6c15120	0.516814	6.05304	3.3072e-08	0.013439	Potra2n16c30037	downstream	sp|Q8H0T4|UPL2_ARATH E3 ubiquitin-protein ligase UPL2 OS=Arabidopsis thaliana OX=3702 GN=UPL2 PE=1 SV=3	AT5G02880-ubiquitin-protein ligase 4 ubiquitin-protein ligase 4	No
chr16_6564655	Potra2n6c15120	0.519307	5.65277	1.87905e-07	0.0429192	Potra2n16c30037	downstream	sp|Q8H0T4|UPL2_ARATH E3 ubiquitin-protein ligase UPL2 OS=Arabidopsis thaliana OX=3702 GN=UPL2 PE=1 SV=3	AT5G02880-ubiquitin-protein ligase 4 ubiquitin-protein ligase 4	No
chr16_6565712	Potra2n6c15120	0.474316	5.2659	9.59939e-07	0.10873	Potra2n16c30037	downstream	sp|Q8H0T4|UPL2_ARATH E3 ubiquitin-protein ligase UPL2 OS=Arabidopsis thaliana OX=3702 GN=UPL2 PE=1 SV=3	AT5G02880-ubiquitin-protein ligase 4 ubiquitin-protein ligase 4	No
chr16_6564663	Potra2n6c15120	0.516814	6.05304	3.3072e-08	0.013439	Potra2n16c30038	upstream	sp|Q8VYH0|PP313_ARATH Pentatricopeptide repeat-containing protein At4g15720 OS=Arabidopsis thaliana OX=3702 GN=PCMP-H1 PE=2 SV=1	AT3G09650-Tetratricopeptide repeat (TPR)-like superfamily protein Tetratricopeptide repeat (TPR)-like superfamily protein	No
chr16_6564655	Potra2n6c15120	0.519307	5.65277	1.87905e-07	0.0429192	Potra2n16c30038	upstream	sp|Q8VYH0|PP313_ARATH Pentatricopeptide repeat-containing protein At4g15720 OS=Arabidopsis thaliana OX=3702 GN=PCMP-H1 PE=2 SV=1	AT3G09650-Tetratricopeptide repeat (TPR)-like superfamily protein Tetratricopeptide repeat (TPR)-like superfamily protein	No
chr16_6565712	Potra2n6c15120	0.474316	5.2659	9.59939e-07	0.10873	Potra2n16c30038	inside	sp|Q8VYH0|PP313_ARATH Pentatricopeptide repeat-containing protein At4g15720 OS=Arabidopsis thaliana OX=3702 GN=PCMP-H1 PE=2 SV=1	AT3G09650-Tetratricopeptide repeat (TPR)-like superfamily protein Tetratricopeptide repeat (TPR)-like superfamily protein	No
chr16_7167287	Potra2n9c20041	0.0506622	5.34743	6.8368e-07	0.0909968	Potra2n16c30092	downstream	sp|P86225|IDH3A_MESAU Isocitrate dehydrogenase [NAD] subunit alpha, mitochondrial (Fragments) OS=Mesocricetus auratus OX=10036 GN=IDH3A PE=1 SV=1	AT5G03290-isocitrate dehydrogenase V isocitrate dehydrogenase V	No
chr16_7162584	Potra2n9c20041	0.0705858	5.28031	9.04202e-07	0.105407	Potra2n16c30092	upstream	sp|P86225|IDH3A_MESAU Isocitrate dehydrogenase [NAD] subunit alpha, mitochondrial (Fragments) OS=Mesocricetus auratus OX=10036 GN=IDH3A PE=1 SV=1	AT5G03290-isocitrate dehydrogenase V isocitrate dehydrogenase V	No
chr16_7313822	Potra2n9c20040	0.0303591	5.50768	3.48463e-07	0.062339	Potra2n16c30100	downstream	None available	AT3G09860-actin T1-like protein actin T1-like protein	No
chr16_7313822	Potra2n9c20040	0.0303591	5.50768	3.48463e-07	0.062339	Potra2n16c30101	upstream	sp|Q8VZ10|SOQ1_ARATH Protein SUPPRESSOR OF QUENCHING 1, chloroplastic OS=Arabidopsis thaliana OX=3702 GN=SOQ1 PE=1 SV=1	AT1G70280-NHL domain-containing protein NHL domain-containing protein	No
chr16_10328216	Potra2n3c6559	0.57136	5.37858	6.00154e-07	0.0848113	Potra2n16c30276	downstream	sp|Q6P2Y3|DNJC2_XENTR DnaJ homolog subfamily C member 2 OS=Xenopus tropicalis OX=8364 GN=dnajc2 PE=2 SV=2	AT2G38090-Duplicated homeodomain-like superfamily protein Duplicated homeodomain-like superfamily protein	MYB-HB-like
chr16_11306971	Potra2n9c20040	0.0375453	6.11611	2.50497e-08	0.0109881	Potra2n16c30358	inside	sp|Q6ZH85|PIRL2_ORYSJ Plant intracellular Ras-group-related LRR protein 2 OS=Oryza sativa subsp. japonica OX=39947 GN=IRL2 PE=2 SV=1	AT1G45616-receptor like protein 6 receptor like protein 6	No
chr16_11306991	Potra2n9c20040	0.0356571	5.83259	8.6601e-08	0.0261151	Potra2n16c30358	inside	sp|Q6ZH85|PIRL2_ORYSJ Plant intracellular Ras-group-related LRR protein 2 OS=Oryza sativa subsp. japonica OX=39947 GN=IRL2 PE=2 SV=1	AT1G45616-receptor like protein 6 receptor like protein 6	No
chr16_11306951	Potra2n9c20040	0.0337545	5.54883	2.92679e-07	0.0562344	Potra2n16c30358	inside	sp|Q6ZH85|PIRL2_ORYSJ Plant intracellular Ras-group-related LRR protein 2 OS=Oryza sativa subsp. japonica OX=39947 GN=IRL2 PE=2 SV=1	AT1G45616-receptor like protein 6 receptor like protein 6	No
chr16_11371384	Potra2n12c24320	0.362134	5.7402	1.29093e-07	0.0338748	Potra2n16c30364	inside	sp|O13971|SGD1_SCHPO Suppressor of glycerol defect protein 1 OS=Schizosaccharomyces pombe (strain 972 / ATCC 24843) OX=284812 GN=sgd1 PE=3 SV=1	AT1G80930-MIF4G domain-containing protein / MA3 domain-containing protein MIF4G domain-containing protein / MA3 domain-containing protein	No
chr16_11932207	Potra2n1c1243	0.413664	5.36458	6.36365e-07	0.0875688	Potra2n16c30422	downstream	sp|Q03919|RUB1_YEAST NEDD8-like protein RUB1 OS=Saccharomyces cerevisiae (strain ATCC 204508 / S288c) OX=559292 GN=RUB1 PE=1 SV=1	AT1G23410-Ribosomal protein S27a / Ubiquitin family protein Ribosomal protein S27a / Ubiquitin family protein	No
chr16_11932207	Potra2n1c1243	0.413664	5.36458	6.36365e-07	0.0875688	Potra2n16c30423	upstream	None available	AT5G01710-methyltransferase methyltransferase	No
chr16_12310618	Potra2n14c26596	0.0456168	5.3943	5.61873e-07	0.081787	Potra2n16c30452	upstream	None available	0	No
chr16_12978211	Potra2n18c32888	0.0985783	5.79291	1.02829e-07	0.0292523	Potra2n16c30518	upstream	sp|Q555U5|Y4821_DICDI Probable inactive serine/threonine-protein kinase DDB_G0274821 OS=Dictyostelium discoideum OX=44689 GN=DDB_G0274821 PE=3 SV=1	AT3G08720-serine/threonine protein kinase 2 serine/threonine protein kinase 2	No
chr16_13336747	Potra2n18c32888	0.0886707	5.25654	9.97954e-07	0.110891	Potra2n16c30571	downstream	None available	AT5G01010-retinal-binding protein retinal-binding protein	No
chr16_13336747	Potra2n18c32888	0.0886707	5.25654	9.97954e-07	0.110891	Potra2n16c30572	inside	None available	0	No
chr17_95263	Potra2n10c22131	0.0905009	5.32376	7.54656e-07	0.0958774	Potra2n17c30591	upstream	sp|P10822|ICW3_PSOTE Chymotrypsin inhibitor 3 OS=Psophocarpus tetragonolobus OX=3891 PE=1 SV=2	AT1G17860-Kunitz family trypsin and protease inhibitor protein Kunitz family trypsin and protease inhibitor protein	No
chr17_223286	Potra2n6c14539	0.0810638	5.74648	1.25647e-07	0.0332931	Potra2n17c30603	upstream	None available	0	No
chr17_427537	Potra2n14c26596	0.0498	5.43884	4.65976e-07	0.0736239	Potra2n17c30635	downstream	sp|G5ED05|CNNM5_CAEEL Metal transporter cnnm-5 OS=Caenorhabditis elegans OX=6239 GN=cnnm-5 PE=3 SV=1	AT5G52790-CBS domain protein with a domain protein (DUF21) CBS domain protein with a domain protein (DUF21)	No
chr17_718928	Potra2n14c26596	0.0447122	5.43173	4.80134e-07	0.0748834	Potra2n17c30677	inside	sp|Q9STE7|R13L3_ARATH Putative disease resistance RPP13-like protein 3 OS=Arabidopsis thaliana OX=3702 GN=RPP13L3 PE=3 SV=1	AT1G50180-NB-ARC domain-containing disease resistance protein NB-ARC domain-containing disease resistance protein	No
chr17_1008022	Potra2n18c32889	0.211788	5.26714	9.55023e-07	0.108429	Potra2n17c30707	downstream	None available	0	No
chr17_1008022	Potra2n18c32889	0.211788	5.26714	9.55023e-07	0.108429	Potra2n17c30708	inside	sp|Q04671|P_HUMAN P protein OS=Homo sapiens OX=9606 GN=OCA2 PE=1 SV=2	AT1G02260-Divalent ion symporter Divalent ion symporter	No
chr17_1008022	Potra2n18c32889	0.211788	5.26714	9.55023e-07	0.108429	Potra2n17c30709	upstream	sp|Q10SY9|LSI2_ORYSJ Silicon efflux transporter LSI2 OS=Oryza sativa subsp. japonica OX=39947 GN=LSI2 PE=1 SV=1	AT1G02260-Divalent ion symporter Divalent ion symporter	No
chr17_2177101	Potra2n3c7718	0.0499717	5.35481	6.62902e-07	0.0895129	Potra2n17c30820	inside	sp|Q8GY79|DRB5_ARATH Double-stranded RNA-binding protein 5 OS=Arabidopsis thaliana OX=3702 GN=DRB5 PE=1 SV=1	AT1G09700-dsRNA-binding domain-like superfamily protein dsRNA-binding domain-like superfamily protein	No
chr17_2950324	Potra2n3c6693	-0.543785	-5.79538	1.01736e-07	0.0290504	Potra2n17c30896	inside	sp|P41879|YPT1_CAEEL Uncharacterized protein F37A4.1 OS=Caenorhabditis elegans OX=6239 GN=F37A4.1 PE=4 SV=1	AT5G38220-alpha/beta-Hydrolases superfamily protein alpha/beta-Hydrolases superfamily protein	No
chr17_2950324	Potra2n3c6693	-0.543785	-5.79538	1.01736e-07	0.0290504	Potra2n17c30897	upstream	sp|Q3ECH2|LRL28_ARATH LEAF RUST 10 DISEASE-RESISTANCE LOCUS RECEPTOR-LIKE PROTEIN KINASE-like 2.8 OS=Arabidopsis thaliana OX=3702 GN=LRK10L-2.8 PE=2 SV=2	AT5G38210-Protein kinase family protein Protein kinase family protein	No
chr17_3738211	Potra2n17c30657	0.646307	7.13532	2.48173e-10	0.000275044	Potra2n17c30981	inside	sp|O28847|APGM2_ARCFU 2,3-bisphosphoglycerate-independent phosphoglycerate mutase 2 OS=Archaeoglobus fulgidus (strain ATCC 49558 / VC-16 / DSM 4304 / JCM 9628 / NBRC 100126) OX=224325 GN=apgM2 PE=3 SV=1	AT3G30841-Cofactor-independent phosphoglycerate mutase Cofactor-independent phosphoglycerate mutase	No
chr17_4458071	Potra2n14c26596	0.0504444	5.39802	5.53177e-07	0.0810805	Potra2n17c31038	inside	sp|Q8TV03|RL7A_METKA 50S ribosomal protein L7Ae OS=Methanopyrus kandleri (strain AV19 / DSM 6324 / JCM 9639 / NBRC 100938) OX=190192 GN=rpl7ae PE=3 SV=1	AT3G62870-Ribosomal protein L7Ae/L30e/S12e/Gadd45 family protein Ribosomal protein L7Ae/L30e/S12e/Gadd45 family protein	No
chr17_4958977	Potra2n3c7718	0.067536	5.67015	1.74423e-07	0.040995	Potra2n17c31086	downstream	sp|Q7XQ83|SP1L4_ORYSJ Protein SPIRAL1-like 4 OS=Oryza sativa subsp. japonica OX=39947 GN=Os04g0578300 PE=3 SV=1	AT1G26355-SPIRAL1-like1 SPIRAL1-like1	No
chr17_4958977	Potra2n3c7718	0.067536	5.67015	1.74423e-07	0.040995	Potra2n17c31087	upstream	sp|C0LA90|PYRHY_SPHWJ Pyrethroid hydrolase OS=Sphingobium wenxiniae (strain DSM 21828 / JZ-1) OX=595605 GN=pytH PE=1 SV=1	AT3G29770-methyl esterase 11 methyl esterase 11	No
chr17_5336457	Potra2n9c20040	0.033981	5.80599	9.71746e-08	0.0281891	Potra2n17c31127	upstream	None available	0	C2H2
chr17_5336495	Potra2n9c20040	0.033981	5.80599	9.71746e-08	0.0281891	Potra2n17c31127	upstream	None available	0	C2H2
chr17_5337416	Potra2n9c20040	0.033981	5.80599	9.71746e-08	0.0281891	Potra2n17c31127	upstream	None available	0	C2H2
chr17_5337508	Potra2n9c20040	0.033981	5.80599	9.71746e-08	0.0281891	Potra2n17c31127	upstream	None available	0	C2H2
chr17_5337536	Potra2n9c20040	0.033981	5.80599	9.71746e-08	0.0281891	Potra2n17c31127	upstream	None available	0	C2H2
chr17_5337550	Potra2n9c20040	0.033981	5.80599	9.71746e-08	0.0281891	Potra2n17c31127	upstream	None available	0	C2H2
chr17_5337347	Potra2n9c20040	0.0347742	5.79229	1.03104e-07	0.0293029	Potra2n17c31127	upstream	None available	0	C2H2
chr17_5337380	Potra2n9c20040	0.0343071	5.79215	1.03169e-07	0.0293137	Potra2n17c31127	upstream	None available	0	C2H2
chr17_5337311	Potra2n9c20040	0.0346221	5.76882	1.14106e-07	0.0312805	Potra2n17c31127	upstream	None available	0	C2H2
chr17_5337312	Potra2n9c20040	0.0346221	5.76882	1.14106e-07	0.0312805	Potra2n17c31127	upstream	None available	0	C2H2
chr17_5337351	Potra2n9c20040	0.0346221	5.76882	1.14106e-07	0.0312805	Potra2n17c31127	upstream	None available	0	C2H2
chr17_5400898	Potra2n10c21844	0.29475	5.29096	8.65058e-07	0.103085	Potra2n17c31136	upstream	sp|Q9FHH2|SMAX1_ARATH Protein SUPPRESSOR OF MAX2 1 OS=Arabidopsis thaliana OX=3702 GN=SMAX1 PE=1 SV=1	AT5G15450-casein lytic proteinase B3 casein lytic proteinase B3	No
chr17_6065656	Potra2n18c32888	0.10698	6.51925	4.14362e-09	0.00279517	Potra2n17c31193	inside	sp|Q9VEX6|ATD3A_DROME ATPase family AAA domain-containing protein 3A homolog OS=Drosophila melanogaster OX=7227 GN=bor PE=1 SV=2	AT5G15250-FTSH protease 6 FTSH protease 6	No
chr17_6067326	Potra2n18c32888	0.0755398	5.42425	4.95461e-07	0.0762384	Potra2n17c31193	downstream	sp|Q9VEX6|ATD3A_DROME ATPase family AAA domain-containing protein 3A homolog OS=Drosophila melanogaster OX=7227 GN=bor PE=1 SV=2	AT5G15250-FTSH protease 6 FTSH protease 6	No
chr17_6066661	Potra2n18c32888	0.0799485	5.31192	7.92826e-07	0.0984161	Potra2n17c31193	inside	sp|Q9VEX6|ATD3A_DROME ATPase family AAA domain-containing protein 3A homolog OS=Drosophila melanogaster OX=7227 GN=bor PE=1 SV=2	AT5G15250-FTSH protease 6 FTSH protease 6	No
chr17_6071012	Potra2n18c32888	0.108964	6.58811	3.03595e-09	0.00218685	Potra2n17c31194	inside	sp|Q9LN22|PPR54_ARATH Pentatricopeptide repeat-containing protein At1g20300, mitochondrial OS=Arabidopsis thaliana OX=3702 GN=At1g20300 PE=2 SV=1	AT2G36730-Pentatricopeptide repeat (PPR) superfamily protein Pentatricopeptide repeat (PPR) superfamily protein	No
chr17_6072008	Potra2n18c32888	0.108964	6.58811	3.03595e-09	0.00218685	Potra2n17c31194	inside	sp|Q9LN22|PPR54_ARATH Pentatricopeptide repeat-containing protein At1g20300, mitochondrial OS=Arabidopsis thaliana OX=3702 GN=At1g20300 PE=2 SV=1	AT2G36730-Pentatricopeptide repeat (PPR) superfamily protein Pentatricopeptide repeat (PPR) superfamily protein	No
chr17_6072025	Potra2n18c32888	0.108964	6.58811	3.03595e-09	0.00218685	Potra2n17c31194	inside	sp|Q9LN22|PPR54_ARATH Pentatricopeptide repeat-containing protein At1g20300, mitochondrial OS=Arabidopsis thaliana OX=3702 GN=At1g20300 PE=2 SV=1	AT2G36730-Pentatricopeptide repeat (PPR) superfamily protein Pentatricopeptide repeat (PPR) superfamily protein	No
chr17_6071909	Potra2n18c32888	0.104926	6.3368	9.39936e-09	0.00528853	Potra2n17c31194	inside	sp|Q9LN22|PPR54_ARATH Pentatricopeptide repeat-containing protein At1g20300, mitochondrial OS=Arabidopsis thaliana OX=3702 GN=At1g20300 PE=2 SV=1	AT2G36730-Pentatricopeptide repeat (PPR) superfamily protein Pentatricopeptide repeat (PPR) superfamily protein	No
chr17_6073258	Potra2n18c32888	0.103292	5.86413	7.55234e-08	0.0238481	Potra2n17c31194	downstream	sp|Q9LN22|PPR54_ARATH Pentatricopeptide repeat-containing protein At1g20300, mitochondrial OS=Arabidopsis thaliana OX=3702 GN=At1g20300 PE=2 SV=1	AT2G36730-Pentatricopeptide repeat (PPR) superfamily protein Pentatricopeptide repeat (PPR) superfamily protein	No
chr17_6074205	Potra2n18c32888	0.0770109	5.35589	6.59918e-07	0.0892959	Potra2n17c31194	downstream	sp|Q9LN22|PPR54_ARATH Pentatricopeptide repeat-containing protein At1g20300, mitochondrial OS=Arabidopsis thaliana OX=3702 GN=At1g20300 PE=2 SV=1	AT2G36730-Pentatricopeptide repeat (PPR) superfamily protein Pentatricopeptide repeat (PPR) superfamily protein	No
chr17_6076063	Potra2n18c32888	0.112466	6.75489	1.42351e-09	0.00118442	Potra2n17c31195	upstream	None available	0	No
chr17_6075192	Potra2n18c32888	0.112618	6.6673	2.1204e-09	0.0016399	Potra2n17c31195	upstream	None available	0	No
chr17_6075878	Potra2n18c32888	0.11386	6.64576	2.33813e-09	0.00177365	Potra2n17c31195	upstream	None available	0	No
chr17_6075924	Potra2n18c32888	0.108964	6.58811	3.03595e-09	0.00218685	Potra2n17c31195	upstream	None available	0	No
chr17_6075943	Potra2n18c32888	0.108964	6.58811	3.03595e-09	0.00218685	Potra2n17c31195	upstream	None available	0	No
chr17_6075892	Potra2n18c32888	0.0891469	5.68642	1.62674e-07	0.039236	Potra2n17c31195	upstream	None available	0	No
chr17_6075890	Potra2n18c32888	0.088665	5.6319	2.05448e-07	0.0453595	Potra2n17c31195	upstream	None available	0	No
chr17_6075947	Potra2n18c32888	0.0850868	5.43644	4.70698e-07	0.0740537	Potra2n17c31195	upstream	None available	0	No
chr17_9927238	Potra2n6c13192	0.205931	5.57084	2.66541e-07	0.0531501	Potra2n17c31443	downstream	None available	AT5G48610-myb-like protein X myb-like protein X	No
chr17_9943642	Potra2n6c13192	0.256922	5.58288	2.5323e-07	0.0515181	Potra2n17c31444	downstream	None available	AT5G48610-myb-like protein X myb-like protein X	No
chr17_9932797	Potra2n6c13192	0.205931	5.57084	2.66541e-07	0.0531501	Potra2n17c31444	upstream	None available	AT5G48610-myb-like protein X myb-like protein X	No
chr17_9932814	Potra2n6c13192	0.205931	5.57084	2.66541e-07	0.0531501	Potra2n17c31444	upstream	None available	AT5G48610-myb-like protein X myb-like protein X	No
chr17_9934277	Potra2n6c13192	0.204741	5.49269	3.71275e-07	0.0646568	Potra2n17c31444	inside	None available	AT5G48610-myb-like protein X myb-like protein X	No
chr17_9933874	Potra2n6c13192	0.204074	5.49186	3.72588e-07	0.0647781	Potra2n17c31444	inside	None available	AT5G48610-myb-like protein X myb-like protein X	No
chr17_10116228	Potra2n3c7718	0.0569079	5.2588	9.88628e-07	0.110351	Potra2n17c31462	upstream	sp|K7R4D4|MSR_TRIFG Protein MANNAN SYNTHESIS-RELATED OS=Trigonella foenum-graecum OX=78534 GN=MSR PE=2 SV=1	AT1G04910-O-fucosyltransferase family protein O-fucosyltransferase family protein	No
[truncated: 994 more rows]

## Sheet: snp_in_NLPs_cis
Sheet name	snp_in_NLPs_cis
Description	cis eQTLs in NLPs correlated with other genes' expression
SNP_ID	geneID	beta	statistic	pvalue	padj	snp related NLPs	postion of snp	Description from plantgenie	Arabidopsis homolog	Transcription Factor
[truncated: 333 more rows]

## Sheet: snp_in_NRTs_cis
Sheet name	snp_in_NRTs_cis
[truncated: 555 more rows]

## Sheet: snp_in_NLPs_trans
Sheet name	snp_in_NLPs_trans
[truncated: 338 more rows]

## Sheet: snp_in_NRT_trans
Sheet name	snp_in_NRTs_trans
[truncated: 1,733 more rows]
